# Supplementary material for: Cis versus trans arrangement of di­thio­carbazate ligands in bis-chelated Ni and Cu complexes
Source: Acta Crystallogr E Crystallogr Commun. 2020 Apr 21;76(Pt 5):692–6. doi: 10.1107/S205698902000506X (PMC7199265; doi:10.1107/S205698902000506X)
Supplement: Supplementary file 1 [file e-76-00692-sup1.cif]

##############################################################################
#                                                                            #
# This CIF contains the data in a paper accepted for publication in          #
# Acta Crystallographica Section E. It conforms to the requirements of       #
# Notes for Authors for Acta Crystallographica Section E, and has been       #
# peer reviewed under the auspices of the IUCr Commission on Journals.       #
#                                                                            #
# Full details of the Crystallographic Information File format               #
# are given in the paper "The Crystallographic Information File (CIF):       #
# a New Standard Archive File for Crystallography" by S. R. Hall, F. H.      #
# Allen and I. D. Brown [Acta Cryst. (1991), A47, 655-685].                  #
#                                                                            #
# The current version of the core CIF dictionary is obtainable from          #
# ftp://ftp.iucr.org/pub/cif_core.dic.                                       #
#                                                                            #
# Software is freely available for graphical display of the structure(s)     #
# in this CIF. For information consult the CIF software page                 #
# http://www.iucr.org/resources/cif/software.                                #
#                                                                            #
# This file may be used for bona fide research purposes within the           #
# scientific community so long as proper attribution is given to the journal # 
# article from which it was obtained.                                        #
#                                                                            #
##############################################################################
data_I
_database_code_depnum_ccdc_archive 'CCDC 1057808'
_audit_creation_method     SHELXL-2014/6
_chemical_name_systematic
;\
Bis[<i>S</i>-<i>n</i>-hexyl
3-(1-phenylethylidene)dithiocarbazato-\k^2^<i>N</i>^3^,<i>S</i>]nickel(II)
;
_chemical_name_common     ?
_chemical_formula_moiety     'C30 H42 N4 Ni S4'
_chemical_formula_sum     'C30 H42 N4 Ni S4'
_chemical_formula_iupac     '[Ni (C15 H21 N2 S2)2]'
_chemical_formula_weight     645.62
_chemical_melting_point     ?
_space_group_crystal_system     monoclinic
_space_group_name_H-M_alt     'C 2/c'
_space_group_name_Hall     '-C 2yc'
loop_
    _space_group_symop_operation_xyz
    'x, y, z'
    '-x, y, -z+1/2'
    'x+1/2, y+1/2, z'
    '-x+1/2, y+1/2, -z+1/2'
    '-x, -y, -z'
    'x, -y, z-1/2'
    '-x+1/2, -y+1/2, -z'
    'x+1/2, -y+1/2, z-1/2'
_cell_length_a     23.9721(5)
_cell_length_b     8.3967(2)
_cell_length_c     16.6739(3)
_cell_angle_alpha     90
_cell_angle_beta     101.0460(10)
_cell_angle_gamma     90
_cell_volume     3294.05(12)
_cell_formula_units_Z     4
_cell_measurement_reflns_used     4789
_cell_measurement_theta_min     3.29
_cell_measurement_theta_max     27.45
_cell_measurement_temperature     173(2)
_exptl_crystal_description     prism
_exptl_crystal_colour     purple
_exptl_crystal_size_max     0.380
_exptl_crystal_size_mid     0.300
_exptl_crystal_size_min     0.070
_exptl_crystal_density_diffrn     1.302
_exptl_crystal_density_meas     ?
_exptl_crystal_density_method     ?
_exptl_crystal_F_000     1368
_exptl_absorpt_coefficient_mu     0.868
_exptl_absorpt_correction_type     multi-scan
_exptl_absorpt_process_details
;
(ABSCOR; Rigaku, 1995)
;
_exptl_absorpt_correction_T_min     0.684
_exptl_absorpt_correction_T_max     0.941
_diffrn_ambient_temperature     173(2)
_diffrn_source     ?
_diffrn_radiation_type     MoK\a
_diffrn_radiation_wavelength     0.71075
_diffrn_measurement_device_type     'Rigaku R-AXIS RAPID'
_diffrn_measurement_method     \w
_diffrn_detector_area_resol_mean     10.000
_diffrn_reflns_number     15965
_diffrn_reflns_av_R_equivalents     0.0249
_diffrn_reflns_av_unetI/netI     0.0177
_diffrn_reflns_theta_min     3.294
_diffrn_reflns_theta_max     27.451
_diffrn_reflns_theta_full     25.242
_diffrn_measured_fraction_theta_max     0.998
_diffrn_measured_fraction_theta_full     0.998
_diffrn_reflns_limit_h_min     -30
_diffrn_reflns_limit_h_max     30
_diffrn_reflns_limit_k_min     -10
_diffrn_reflns_limit_k_max     10
_diffrn_reflns_limit_l_min     -21
_diffrn_reflns_limit_l_max     21
_refine_special_details     ?
_reflns_number_total     3768
_reflns_number_gt     3589
_reflns_threshold_expression     'I > 2\s(I)'
_refine_ls_structure_factor_coef     Fsqd
_refine_ls_matrix_type     full
_refine_ls_R_factor_all     0.0286
_refine_ls_R_factor_gt     0.0269
_refine_ls_wR_factor_gt     0.0736
_refine_ls_wR_factor_ref     0.0811
_refine_ls_goodness_of_fit_ref     1.151
_refine_ls_restrained_S_all     1.151
_refine_ls_number_reflns     3768
_refine_ls_number_parameters     179
_refine_ls_number_restraints     0
_refine_ls_hydrogen_treatment     constr
_refine_ls_weighting_scheme     calc
_refine_ls_weighting_details
              'w=1/[\s^2^(Fo^2^)+(0.0458P)^2^+1.5849P] where P=(Fo^2^+2Fc^2^)/3'
_atom_sites_solution_hydrogens     geom
_atom_sites_solution_primary     direct
_atom_sites_solution_secondary     difmap
_refine_ls_shift/su_max     0.002
_refine_ls_shift/su_mean     0.000
_refine_diff_density_max     0.324
_refine_diff_density_min     -0.333
_refine_ls_extinction_method     none
_refine_ls_extinction_coef     .
loop_
    _atom_type_symbol
    _atom_type_description
    _atom_type_scat_dispersion_real
    _atom_type_scat_dispersion_imag
    _atom_type_scat_source
    'C' 'C' 0.0033 0.0016
                         'International Tables Vol C Tables 4.2.6.8 and 6.1.1.4'
    'H' 'H' 0.0000 0.0000
                         'International Tables Vol C Tables 4.2.6.8 and 6.1.1.4'
    'N' 'N' 0.0061 0.0033
                         'International Tables Vol C Tables 4.2.6.8 and 6.1.1.4'
    'Ni' 'Ni' 0.3393 1.1124
                         'International Tables Vol C Tables 4.2.6.8 and 6.1.1.4'
    'S' 'S' 0.1246 0.1234
                         'International Tables Vol C Tables 4.2.6.8 and 6.1.1.4'
_computing_data_collection
;
RAPID-AUTO (Rigaku, 2010)
;
_computing_cell_refinement
;
RAPID-AUTO (Rigaku, 2010)
;
_computing_data_reduction
;
RAPID-AUTO (Rigaku, 2010)
;
_computing_structure_solution
;
SIR92 (Altomare <i>et al.</i>,  1994)
;
_computing_structure_refinement
;
<i>SHELXL2014/6</i> (Sheldrick, 2015)
;
_computing_molecular_graphics
;
CrystalStructure (Rigaku, 2010)
;
_computing_publication_material
;
CrystalStructure (Rigaku, 2010)
;
loop_
    _atom_site_type_symbol
    _atom_site_label
    _atom_site_fract_x
    _atom_site_fract_y
    _atom_site_fract_z
    _atom_site_U_iso_or_equiv
    _atom_site_adp_type
    _atom_site_calc_flag
    _atom_site_occupancy
    _atom_site_disorder_assembly
    _atom_site_disorder_group
    Ni Ni1 0.5000 1.00787(2) 0.7500 0.02259(8) Uani d 1 . .
    S S1 0.47077(2) 1.18475(4) 0.65741(2) 0.03381(10) Uani d 1 . .
    S S2 0.39340(2) 1.11935(4) 0.50136(2) 0.03696(11) Uani d 1 . .
    N N1 0.49459(4) 0.85983(12) 0.66033(6) 0.0216(2) Uani d 1 . .
    N N2 0.45428(5) 0.89369(13) 0.58858(6) 0.0260(2) Uani d 1 . .
    C C1 0.60886(5) 0.81446(16) 0.75593(8) 0.0270(3) Uani d 1 . .
    H H1 0.6020 0.9207 0.7371 0.032 Uiso calc 1 . .
    C C2 0.65594(6) 0.78033(19) 0.81594(8) 0.0344(3) Uani d 1 . .
    H H2 0.6814 0.8631 0.8376 0.041 Uiso calc 1 . .
    C C3 0.66588(6) 0.6262(2) 0.84440(9) 0.0379(3) Uani d 1 . .
    H H3 0.6981 0.6034 0.8857 0.046 Uiso calc 1 . .
    C C4 0.62895(7) 0.50520(18) 0.81276(10) 0.0363(3) Uani d 1 . .
    H H4 0.6354 0.3998 0.8331 0.044 Uiso calc 1 . .
    C C5 0.58238(6) 0.53742(16) 0.75130(8) 0.0283(3) Uani d 1 . .
    H H5 0.5579 0.4534 0.7284 0.034 Uiso calc 1 . .
    C C6 0.57150(5) 0.69294(15) 0.72306(7) 0.0230(2) Uani d 1 . .
    C C7 0.52256(5) 0.72868(14) 0.65686(7) 0.0220(2) Uani d 1 . .
    C C8 0.50807(6) 0.61449(16) 0.58659(8) 0.0304(3) Uani d 1 . .
    H H8A 0.4700 0.5709 0.5851 0.046 Uiso calc 1 . .
    H H8B 0.5358 0.5275 0.5935 0.046 Uiso calc 1 . .
    H H8C 0.5090 0.6706 0.5353 0.046 Uiso calc 1 . .
    C C9 0.44213(6) 1.04365(16) 0.58425(8) 0.0269(3) Uani d 1 . .
    C C10 0.38023(7) 0.9506(2) 0.43216(8) 0.0369(3) Uani d 1 . .
    H H10A 0.3617 0.9900 0.3776 0.044 Uiso calc 1 . .
    H H10B 0.4173 0.9042 0.4267 0.044 Uiso calc 1 . .
    C C11 0.34357(6) 0.81914(19) 0.45734(8) 0.0347(3) Uani d 1 . .
    H H11A 0.3070 0.8649 0.4654 0.042 Uiso calc 1 . .
    H H11B 0.3630 0.7733 0.5101 0.042 Uiso calc 1 . .
    C C12 0.33199(7) 0.6872(2) 0.39342(9) 0.0406(3) Uani d 1 . .
    H H12A 0.3093 0.7315 0.3425 0.049 Uiso calc 1 . .
    H H12B 0.3687 0.6502 0.3811 0.049 Uiso calc 1 . .
    C C13 0.30051(6) 0.5448(2) 0.41990(9) 0.0359(3) Uani d 1 . .
    H H13A 0.3242 0.4961 0.4689 0.043 Uiso calc 1 . .
    H H13B 0.2649 0.5824 0.4354 0.043 Uiso calc 1 . .
    C C14 0.28614(7) 0.4183(2) 0.35383(10) 0.0437(4) Uani d 1 . .
    H H14A 0.3219 0.3761 0.3408 0.052 Uiso calc 1 . .
    H H14B 0.2645 0.4686 0.3037 0.052 Uiso calc 1 . .
    C C15 0.25158(8) 0.2802(2) 0.37790(12) 0.0532(4) Uani d 1 . .
    H H15A 0.2721 0.2320 0.4286 0.080 Uiso calc 1 . .
    H H15B 0.2458 0.2002 0.3343 0.080 Uiso calc 1 . .
    H H15C 0.2146 0.3195 0.3863 0.080 Uiso calc 1 . .
loop_
    _atom_site_aniso_label
    _atom_site_aniso_U_11
    _atom_site_aniso_U_22
    _atom_site_aniso_U_33
    _atom_site_aniso_U_12
    _atom_site_aniso_U_13
    _atom_site_aniso_U_23
    Ni1 0.02882(14) 0.01537(12) 0.02345(13) 0.000 0.00467(9) 0.000
    S1 0.0469(2) 0.01795(16) 0.03453(18) 0.00174(13) 0.00255(15) 0.00438(12)
    S2 0.0389(2) 0.03350(19) 0.03533(19) 0.00545(14) -0.00088(15) 0.01283(14)
    N1 0.0239(5) 0.0193(5) 0.0213(5) -0.0007(4) 0.0033(4) 0.0022(4)
    N2 0.0268(5) 0.0271(5) 0.0226(5) 0.0012(4) 0.0012(4) 0.0033(4)
    C1 0.0269(6) 0.0278(6) 0.0272(6) -0.0019(5) 0.0077(5) -0.0024(5)
    C2 0.0265(6) 0.0456(8) 0.0306(6) -0.0044(6) 0.0043(5) -0.0074(6)
    C3 0.0269(7) 0.0561(9) 0.0294(6) 0.0087(6) 0.0021(5) 0.0032(6)
    C4 0.0313(7) 0.0396(8) 0.0386(8) 0.0105(5) 0.0078(6) 0.0116(6)
    C5 0.0268(6) 0.0244(6) 0.0344(7) 0.0033(5) 0.0077(5) 0.0024(5)
    C6 0.0222(6) 0.0250(6) 0.0231(5) 0.0017(4) 0.0071(4) -0.0004(5)
    C7 0.0243(6) 0.0191(5) 0.0231(5) -0.0020(4) 0.0057(4) 0.0005(4)
    C8 0.0367(7) 0.0246(6) 0.0291(6) 0.0000(5) 0.0039(5) -0.0056(5)
    C9 0.0282(6) 0.0249(6) 0.0274(6) 0.0010(5) 0.0052(5) 0.0061(5)
    C10 0.0378(8) 0.0472(8) 0.0250(6) 0.0008(7) 0.0040(5) 0.0060(6)
    C11 0.0303(7) 0.0472(8) 0.0263(6) -0.0003(6) 0.0048(5) 0.0002(6)
    C12 0.0391(8) 0.0529(9) 0.0310(7) -0.0024(7) 0.0100(6) -0.0052(7)
    C13 0.0292(7) 0.0482(8) 0.0296(7) 0.0020(6) 0.0039(5) -0.0044(6)
    C14 0.0380(8) 0.0549(10) 0.0398(8) -0.0032(7) 0.0116(6) -0.0123(7)
    C15 0.0461(10) 0.0583(11) 0.0551(10) -0.0091(8) 0.0095(8) -0.0104(9)
_geom_special_details
;
 All esds (except the esd in the dihedral angle between two l.s. planes)
 are estimated using the full covariance matrix.  The cell esds are taken
 into account individually in the estimation of esds in distances, angles
 and torsion angles; correlations between esds in cell parameters are only
 used when they are defined by crystal symmetry.  An approximate (isotropic)
 treatment of cell esds is used for estimating esds involving l.s. planes.
;
loop_
    _geom_bond_atom_site_label_1
    _geom_bond_atom_site_label_2
    _geom_bond_site_symmetry_2
    _geom_bond_distance
    _geom_bond_publ_flag
    Ni1 N1 2_656 1.9295(10) ?
    Ni1 N1 . 1.9295(10) y
    Ni1 S1 2_656 2.1600(4) ?
    Ni1 S1 . 2.1600(4) y
    S1 C9 . 1.7443(14) ?
    S2 C9 . 1.7493(13) ?
    S2 C10 . 1.8163(17) ?
    N1 C7 . 1.2963(16) ?
    N1 N2 . 1.4151(14) ?
    N2 C9 . 1.2913(17) ?
    C1 C2 . 1.3872(19) ?
    C1 C6 . 1.3984(17) ?
    C1 H1 . 0.9500 ?
    C2 C3 . 1.383(2) ?
    C2 H2 . 0.9500 ?
    C3 C4 . 1.384(2) ?
    C3 H3 . 0.9500 ?
    C4 C5 . 1.390(2) ?
    C4 H4 . 0.9500 ?
    C5 C6 . 1.3956(18) ?
    C5 H5 . 0.9500 ?
    C6 C7 . 1.4794(17) ?
    C7 C8 . 1.5023(17) ?
    C8 H8A . 0.9800 ?
    C8 H8B . 0.9800 ?
    C8 H8C . 0.9800 ?
    C10 C11 . 1.519(2) ?
    C10 H10A . 0.9900 ?
    C10 H10B . 0.9900 ?
    C11 C12 . 1.526(2) ?
    C11 H11A . 0.9900 ?
    C11 H11B . 0.9900 ?
    C12 C13 . 1.524(2) ?
    C12 H12A . 0.9900 ?
    C12 H12B . 0.9900 ?
    C13 C14 . 1.521(2) ?
    C13 H13A . 0.9900 ?
    C13 H13B . 0.9900 ?
    C14 C15 . 1.523(3) ?
    C14 H14A . 0.9900 ?
    C14 H14B . 0.9900 ?
    C15 H15A . 0.9800 ?
    C15 H15B . 0.9800 ?
    C15 H15C . 0.9800 ?
loop_
    _geom_angle_atom_site_label_1
    _geom_angle_atom_site_label_2
    _geom_angle_atom_site_label_3
    _geom_angle_site_symmetry_1
    _geom_angle_site_symmetry_3
    _geom_angle
    _geom_angle_publ_flag
    S1 Ni1 S1 . 2_656 93.12(2) y
    N1 Ni1 S1 . . 85.68(3) y
    N1 Ni1 S1 . 2_656 163.99(3) y
    N1 Ni1 N1 . 2_656 99.79(6) y
    N1 Ni1 S1 2_656 2_656 85.68(3) ?
    N1 Ni1 S1 2_656 . 163.99(3) ?
    C9 S1 Ni1 . . 93.62(4) ?
    C9 S2 C10 . . 103.11(7) ?
    C7 N1 N2 . . 114.09(10) ?
    C7 N1 Ni1 . . 128.55(9) ?
    N2 N1 Ni1 . . 117.34(8) ?
    C9 N2 N1 . . 110.70(10) ?
    C2 C1 C6 . . 120.22(13) ?
    C2 C1 H1 . . 119.9 ?
    C6 C1 H1 . . 119.9 ?
    C3 C2 C1 . . 120.23(13) ?
    C3 C2 H2 . . 119.9 ?
    C1 C2 H2 . . 119.9 ?
    C2 C3 C4 . . 120.03(13) ?
    C2 C3 H3 . . 120.0 ?
    C4 C3 H3 . . 120.0 ?
    C3 C4 C5 . . 120.20(13) ?
    C3 C4 H4 . . 119.9 ?
    C5 C4 H4 . . 119.9 ?
    C4 C5 C6 . . 120.18(13) ?
    C4 C5 H5 . . 119.9 ?
    C6 C5 H5 . . 119.9 ?
    C5 C6 C1 . . 119.09(12) ?
    C5 C6 C7 . . 120.78(11) ?
    C1 C6 C7 . . 120.07(11) ?
    N1 C7 C6 . . 118.82(11) ?
    N1 C7 C8 . . 122.19(11) ?
    C6 C7 C8 . . 118.96(11) ?
    C7 C8 H8A . . 109.5 ?
    C7 C8 H8B . . 109.5 ?
    H8A C8 H8B . . 109.5 ?
    C7 C8 H8C . . 109.5 ?
    H8A C8 H8C . . 109.5 ?
    H8B C8 H8C . . 109.5 ?
    N2 C9 S1 . . 124.67(10) ?
    N2 C9 S2 . . 120.52(11) ?
    S1 C9 S2 . . 114.81(8) ?
    C11 C10 S2 . . 115.51(10) ?
    C11 C10 H10A . . 108.4 ?
    S2 C10 H10A . . 108.4 ?
    C11 C10 H10B . . 108.4 ?
    S2 C10 H10B . . 108.4 ?
    H10A C10 H10B . . 107.5 ?
    C10 C11 C12 . . 111.85(12) ?
    C10 C11 H11A . . 109.2 ?
    C12 C11 H11A . . 109.2 ?
    C10 C11 H11B . . 109.2 ?
    C12 C11 H11B . . 109.2 ?
    H11A C11 H11B . . 107.9 ?
    C13 C12 C11 . . 113.67(12) ?
    C13 C12 H12A . . 108.8 ?
    C11 C12 H12A . . 108.8 ?
    C13 C12 H12B . . 108.8 ?
    C11 C12 H12B . . 108.8 ?
    H12A C12 H12B . . 107.7 ?
    C14 C13 C12 . . 113.20(13) ?
    C14 C13 H13A . . 108.9 ?
    C12 C13 H13A . . 108.9 ?
    C14 C13 H13B . . 108.9 ?
    C12 C13 H13B . . 108.9 ?
    H13A C13 H13B . . 107.8 ?
    C13 C14 C15 . . 113.56(14) ?
    C13 C14 H14A . . 108.9 ?
    C15 C14 H14A . . 108.9 ?
    C13 C14 H14B . . 108.9 ?
    C15 C14 H14B . . 108.9 ?
    H14A C14 H14B . . 107.7 ?
    C14 C15 H15A . . 109.5 ?
    C14 C15 H15B . . 109.5 ?
    H15A C15 H15B . . 109.5 ?
    C14 C15 H15C . . 109.5 ?
    H15A C15 H15C . . 109.5 ?
    H15B C15 H15C . . 109.5 ?
loop_
    _geom_hbond_atom_site_label_D
    _geom_hbond_atom_site_label_H
    _geom_hbond_atom_site_label_A
    _geom_hbond_site_symmetry_A
    _geom_hbond_distance_DH
    _geom_hbond_distance_HA
    _geom_hbond_distance_DA
    _geom_hbond_angle_DHA
    C14 H14A Cg 5_666 0.99 2.75 3.5892(18) 143
_shelx_space_group_comment
;
The symmetry employed for this shelxl refinement is uniquely defined
by the following loop, which should always be used as a source of
symmetry information in preference to the above space-group names.
They are only intended as comments.
;
_shelx_estimated_absorpt_T_min     0.734
_shelx_estimated_absorpt_T_max     0.942
_shelx_hkl_file
;
   4   0   0 6349.33  145.10   1
   6   0   033040.10  644.38   1
   8   0   031836.00  818.48   1
  10   0   011984.30  449.94   1
  12   0   0 4471.17   85.38   1
  14   0   0  160.40    7.57   1
  16   0   0  374.37    9.01   1
  18   0   0 6845.80  278.41   1
  20   0   0 2548.00   75.52   1
  22   0   0 1321.73   49.41   1
  24   0   0 1139.63   71.62   1
  26   0   0 1339.45   69.40   1
  28   0   0 1116.46   32.87   1
  30   0   0  809.07   53.21   1
   3   1   043877.50  465.77   1
   5   1   0 1614.86   11.09   1
   7   1   020631.40  192.18   1
   9   1   012512.30  108.62   1
  11   1   0 2019.68   17.59   1
  13   1   0  315.74    5.38   1
  15   1   0   57.86    3.32   1
  17   1   0 7046.58   87.00   1
  19   1   0 8885.22  160.86   1
  21   1   0 2933.76   47.46   1
  23   1   0   37.88    5.50   1
  25   1   0  129.31    9.02   1
  27   1   0 2214.50   46.64   1
  29   1   0  470.01   26.50   1
   0   2   0  671.51    4.65   1
   2   2   0 4379.87   26.83   1
   4   2   0   19.14    2.45   1
   6   2   0   97.74    2.21   1
   8   2   0 1747.36   16.46   1
  10   2   020368.10  197.69   1
  12   2   0   68.71    2.84   1
  14   2   012847.40  139.07   1
  16   2   013789.90  254.07   1
  18   2   0 4223.58   41.04   1
  20   2   0 2602.37   50.35   1
  22   2   0 5779.69  120.11   1
  24   2   0 2505.60   61.46   1
  26   2   0  367.92   18.64   1
  28   2   0    9.42    5.42   1
  30   2   0   56.70   58.38   1
   1   3   0 5469.63   30.17   1
   3   3   0 5489.45   35.95   1
   5   3   0 7674.91   64.32   1
   7   3   0 1631.57   15.47   1
   9   3   0  292.23    6.72   1
  11   3   0 5232.61   44.11   1
  13   3   014977.00  144.75   1
  15   3   010915.20  145.31   1
  17   3   0 9021.75  108.28   1
  19   3   0  818.08   17.64   1
  21   3   0  391.71    9.07   1
  23   3   0 2456.71   49.33   1
  25   3   0  230.49    9.12   1
  27   3   0    4.66    5.00   1
  29   3   0  136.28   10.32   1
   0   4   0   19.52    4.16   1
   2   4   0  129.15    1.91   1
   4   4   0 5475.66   34.89   1
   6   4   0 2165.94   15.24   1
   8   4   0 1534.93   12.71   1
  10   4   0  241.80    4.14   1
  12   4   0 2120.56   18.58   1
  14   4   0 7552.15   70.40   1
  16   4   0 3319.31   39.07   1
  18   4   0 1046.12   19.83   1
  20   4   0   89.61    6.40   1
  22   4   0  287.56    9.21   1
  24   4   0  903.26   23.88   1
  26   4   0   83.63   20.59   1
  28   4   0  110.49    8.67   1
   1   5   0 3123.22   18.94   1
   3   5   0 7768.01   53.18   1
   5   5   025251.60  209.88   1
   7   5   010453.70   76.02   1
   9   5   0 1339.99   12.85   1
  11   5   0  548.84    7.78   1
  13   5   0 3882.67   32.76   1
  15   5   0  372.50    7.93   1
  17   5   0   62.79    4.46   1
  19   5   0  609.46   10.16   1
  21   5   0  173.08    7.47   1
  23   5   0  246.01    9.27   1
  25   5   0  518.94   20.23   1
  27   5   0  279.95   10.91   1
   0   6   0 9111.95   93.70   1
   2   6   0 8836.15   59.61   1
   4   6   0 2906.35   20.58   1
   6   6   0 6906.25   50.23   1
   8   6   0 2985.89   21.87   1
  10   6   0 1207.52    9.81   1
  12   6   0 2203.67   20.14   1
  14   6   0  807.26   12.17   1
  16   6   0  580.27   10.82   1
  18   6   0  180.57    7.66   1
  20   6   0   13.84    3.85   1
  22   6   0  286.37    9.21   1
  24   6   0  425.62   11.27   1
   1   7   0 3141.98   23.53   1
   3   7   0 3781.13   26.73   1
   5   7   0 2516.91   20.11   1
   7   7   0  440.16    5.84   1
   9   7   0 4814.61   36.40   1
  11   7   0 4446.00   35.61   1
  13   7   0 1625.90   14.75   1
  15   7   0 1138.22   17.99   1
  17   7   0  891.58   19.14   1
  19   7   0 1405.28   34.89   1
  21   7   0  929.49   19.94   1
  23   7   0  195.49    8.99   1
   0   8   0  432.78    8.27   1
   2   8   0  736.01    8.33   1
   4   8   0  139.01    3.66   1
   6   8   0 1021.86    9.41   1
   8   8   0 5077.29   39.57   1
  10   8   0 4858.56   38.59   1
  12   8   0 2268.55   26.53   1
  14   8   0  921.89   10.99   1
  16   8   0 2471.73   28.97   1
  18   8   0 3158.70   50.51   1
  20   8   0 2467.05   69.35   1
   1   9   0  220.28    5.38   1
   3   9   0    8.80    2.19   1
   5   9   0   13.01    2.28   1
   7   9   0   33.23    3.12   1
   9   9   0 1082.56   11.45   1
  11   9   0 1543.53   15.31   1
  13   9   0  497.03    8.23   1
  15   9   0  300.42    8.37   1
  17   9   0  617.82   27.53   1
   0  10   0    8.31    8.59   1
   2  10   0 1759.26   17.18   1
   4  10   0  607.49    9.21   1
   6  10   0  838.93   10.63   1
   8  10   0 1019.60   11.65   1
  10  10   0  173.38    7.73   1
  12  10   0   45.81    5.97   1
 -29   1   1   26.84    6.70   1
 -27   1   1 1967.51   42.60   1
 -25   1   1  951.22   20.31   1
 -23   1   1   82.19    6.39   1
 -21   1   1   67.83    5.90   1
 -19   1   1 1296.21   16.68   1
 -17   1   1  392.60    7.22   1
 -15   1   1 1216.37   24.15   1
 -13   1   1  163.49    7.80   1
 -11   1   1 3191.17   33.50   1
  -9   1   1    9.16    1.46   1
  -7   1   1 9452.09   97.91   1
  -5   1   137200.00  396.16   1
  -3   1   1 5737.73   62.36   1
   3   1   1  122.33    1.86   1
   5   1   118697.80  167.37   1
   7   1   1 9057.85   72.74   1
   9   1   1 3193.64   24.75   1
  11   1   123194.30  233.48   1
  13   1   112337.10  179.32   1
  15   1   1  357.29    7.23   1
  17   1   1 1598.80   32.39   1
  19   1   1 1142.52   21.66   1
  21   1   1  178.71    6.85   1
  23   1   1    1.71    3.53   1
  25   1   1  280.49   10.00   1
  27   1   1  813.44   19.71   1
  29   1   1    6.41    7.78   1
 -30   2   1   39.31    9.11   1
 -28   2   1  740.57   22.52   1
 -26   2   1 1725.94   61.05   1
 -24   2   1  342.01   10.49   1
 -22   2   1  177.97   11.55   1
 -20   2   1  838.37   19.63   1
 -18   2   1 2633.88   26.79   1
 -16   2   1 6582.08  100.85   1
 -14   2   1  134.01    4.00   1
 -12   2   1 5820.93   48.60   1
 -10   2   1  155.53    4.68   1
  -8   2   1 8163.84   65.33   1
  -6   2   1 2439.63   20.36   1
  -4   2   1 7512.89   55.62   1
  -2   2   113719.00  164.70   1
   0   2   111349.50   80.30   1
   2   2   1 1603.52    8.35   1
   4   2   1 1485.23   10.29   1
   6   2   1 1855.14   13.05   1
   8   2   1  787.86    8.47   1
  10   2   1  568.59    8.20   1
  12   2   1 4619.37   40.13   1
  14   2   1    8.55    3.07   1
  16   2   1  356.10    6.89   1
  18   2   1  195.17    6.12   1
  20   2   1 2672.76   48.48   1
  22   2   1  891.74   16.87   1
  24   2   1  606.59   13.87   1
  26   2   1  654.65   14.30   1
  28   2   1  986.95   19.93   1
 -29   3   1   28.41    7.30   1
 -27   3   1  118.25    7.94   1
 -25   3   1  196.04   10.05   1
 -23   3   1   97.44    6.37   1
 -21   3   1 1030.32   14.15   1
 -19   3   1  614.76   11.88   1
 -17   3   1  622.15    9.05   1
 -15   3   1  576.90   10.56   1
 -13   3   1   88.47    3.11   1
 -11   3   1    4.02    2.03   1
  -9   3   1 1700.11   13.04   1
  -7   3   1 2127.39   15.53   1
  -5   3   113043.70  128.22   1
  -3   3   1 1335.08    7.56   1
  -1   3   1  163.69    1.56   1
   1   3   1  577.67    5.60   1
   3   3   1 3580.99   20.98   1
   5   3   1  277.63    3.28   1
   7   3   1 5674.43   40.38   1
   9   3   1 1751.29   14.72   1
  11   3   1  154.64    4.05   1
  13   3   1   20.53    3.24   1
  15   3   1  334.45    7.57   1
  17   3   1 2820.54   28.53   1
  19   3   1  328.81    8.66   1
  21   3   1  935.77   17.56   1
  23   3   1 2313.20   42.83   1
  25   3   1  106.23    8.07   1
  27   3   1  139.96   10.01   1
  29   3   1  147.18   29.24   1
 -28   4   1    5.69    5.99   1
 -26   4   1  113.04    8.19   1
 -24   4   1  153.87    8.17   1
 -22   4   1 3555.92  103.11   1
 -20   4   1 2290.75   54.10   1
 -18   4   1 3254.93   41.38   1
 -16   4   1 1441.44   15.92   1
 -14   4   1 1049.02   10.85   1
 -12   4   1  144.10    8.24   1
 -10   4   1   46.14    3.08   1
  -8   4   1   68.33    2.66   1
  -6   4   1  513.95    5.26   1
  -4   4   1 8919.47   69.52   1
  -2   4   1 1996.88   14.48   1
   0   4   1    6.89    0.93   1
   2   4   1 2833.81   17.45   1
   4   4   1 2311.41   14.44   1
   6   4   1  625.22    5.55   1
   8   4   1 2911.48   27.73   1
  10   4   1 7984.10   62.96   1
  12   4   1 4448.34   40.01   1
  14   4   1 2740.28   25.96   1
  16   4   1  318.73    7.27   1
  18   4   1 3920.28   50.83   1
  20   4   1  263.76   10.16   1
  22   4   1   91.25    9.60   1
  24   4   1  425.55   11.39   1
  26   4   1    3.46    4.43   1
  28   4   1   32.43    7.93   1
 -27   5   1   80.88   20.34   1
 -25   5   1  733.79   22.06   1
 -23   5   1  212.44    8.89   1
 -21   5   1  373.21   11.90   1
 -19   5   1 2500.02   55.51   1
 -17   5   1 4092.48   73.88   1
 -15   5   1 2962.04   57.58   1
 -13   5   1    5.52    1.94   1
 -11   5   1  691.81    7.20   1
  -9   5   1  995.95    9.52   1
  -7   5   1 3406.29   23.01   1
  -5   5   1 1205.24   12.36   1
  -3   5   1  359.49   47.14   1
  -1   5   1   54.15    1.77   1
   1   5   1  461.33    4.27   1
   3   5   1 1903.51   13.00   1
   5   5   1   13.77    4.63   1
   7   5   1  370.95    4.09   1
   9   5   1  197.67    3.89   1
  11   5   1 8089.62   77.78   1
  13   5   1  645.23    8.87   1
  15   5   1 1118.93   13.24   1
  17   5   1 2284.04   26.83   1
  19   5   1  752.77   12.74   1
  21   5   1  584.13   11.83   1
  23   5   1   17.72    5.48   1
  25   5   1   66.82   27.93   1
 -24   6   1  509.75   15.34   1
 -22   6   1    7.30    3.85   1
 -20   6   1 1084.67   22.17   1
 -18   6   1  132.10    6.47   1
 -16   6   1 1811.68   21.17   1
 -14   6   1    3.31    2.23   1
 -12   6   1  280.62    5.09   1
 -10   6   1    5.95    1.66   1
  -8   6   1 4329.47   32.12   1
  -6   6   1 6402.28   45.92   1
  -4   6   1 4656.58   32.35   1
  -2   6   1 2442.81   15.71   1
   0   6   1 5858.06   37.76   1
   2   6   115765.10  206.83   1
   4   6   1 3368.90   29.61   1
   6   6   1 8210.51   59.97   1
   8   6   1  954.27    8.12   1
  10   6   1   65.10    3.09   1
  12   6   1  724.27    9.50   1
  14   6   1  590.71    9.28   1
  16   6   1  491.86   11.58   1
  18   6   1 1227.57   22.24   1
  20   6   1   38.30    4.49   1
  22   6   1  176.17    9.33   1
  24   6   1   83.21    7.24   1
 -23   7   1    2.18    3.83   1
 -21   7   1  857.41   19.85   1
 -19   7   1   37.04    4.48   1
 -17   7   1    7.60    3.52   1
 -15   7   1  159.34    5.25   1
 -13   7   1  988.30   10.22   1
 -11   7   1 1041.08    9.78   1
  -9   7   1  602.99    6.45   1
  -7   7   110356.90   79.68   1
  -5   7   118331.70  151.41   1
  -3   7   1 2572.21   18.62   1
  -1   7   1 1025.14    8.71   1
   1   7   1 8890.62   71.54   1
   3   7   1 3310.38   22.75   1
   5   7   1  670.81    7.70   1
   7   7   1  235.31    4.61   1
   9   7   1  528.78    6.38   1
  11   7   1  132.83    4.17   1
  13   7   1   23.63    2.86   1
  15   7   1  432.79   12.91   1
  17   7   1  175.32    6.11   1
  19   7   1  370.47   11.08   1
  21   7   1  768.76   25.52   1
  23   7   1   33.19    6.54   1
 -20   8   1    7.27    3.12   1
 -18   8   1    6.02    3.13   1
 -16   8   1  102.96    4.59   1
 -14   8   1   38.45    3.26   1
 -12   8   1    6.50    2.20   1
 -10   8   1   17.07    2.47   1
  -8   8   1  242.03    5.43   1
  -6   8   1 1412.07   12.19   1
  -4   8   1    3.19    1.50   1
  -2   8   1  511.84    8.74   1
   0   8   1  379.67    5.32   1
   2   8   1  204.02    3.87   1
   4   8   1  310.49    5.86   1
   6   8   1  752.90   10.54   1
   8   8   1  293.70    5.89   1
  10   8   1   22.87    3.02   1
  12   8   1  302.35    5.74   1
  14   8   1  100.37    4.72   1
  16   8   1   37.74    7.58   1
  18   8   1  191.83    6.87   1
  20   8   1  140.56    8.33   1
 -17   9   1  156.32    9.86   1
 -15   9   1  356.72   10.96   1
 -13   9   1  141.80    4.80   1
 -11   9   1   30.93    3.07   1
  -9   9   1    2.93    2.06   1
  -7   9   1  872.17    8.74   1
  -5   9   1  862.63    8.94   1
  -3   9   1   49.37    3.49   1
  -1   9   1  101.17    3.85   1
   1   9   1  256.37    5.15   1
   3   9   1  513.87    7.60   1
   5   9   1   10.49    2.15   1
   7   9   1   54.89    3.42   1
   9   9   1  709.85    8.50   1
  11   9   1  479.13    8.36   1
  13   9   1  126.84    5.26   1
  15   9   1 1356.26   20.68   1
 -12  10   1  475.87   11.95   1
 -10  10   1   62.47    6.14   1
  -8  10   1  280.15    7.95   1
  -6  10   1  829.74   14.59   1
  -4  10   1  135.46    5.66   1
  -2  10   1  220.00    6.62   1
   0  10   1   12.60    2.98   1
   2  10   1  222.34    5.81   1
   4  10   1    8.66    3.07   1
   6  10   1  924.13   10.44   1
   8  10   1 2504.78   22.46   1
  10  10   1 1122.35   12.16   1
 -30   0   2   80.86   11.79   1
 -28   0   2  293.17   31.11   1
 -26   0   2  472.70   16.15   1
 -24   0   2 2536.64   70.46   1
 -22   0   2  791.70   30.83   1
 -20   0   2 1995.26   73.27   1
 -18   0   2 1236.96   32.31   1
 -16   0   2  132.54    5.95   1
 -14   0   213747.30  259.83   1
 -12   0   212697.70  289.43   1
 -10   0   2 5059.59  151.79   1
  -8   0   245058.30  707.25   1
  -6   0   222458.50  580.51   1
  -4   0   290491.80 2725.96   1
   2   0   223871.50  310.66   1
   4   0   2   51.26    7.78   1
   6   0   2 3263.01   33.07   1
   8   0   2 6537.66   73.01   1
  10   0   2   93.71    4.81   1
  12   0   212910.90  190.75   1
  14   0   214252.70  401.30   1
  16   0   2 4915.77  140.35   1
  18   0   2   63.04    7.74   1
  20   0   2    9.31    5.32   1
  22   0   2 1869.53   36.25   1
  24   0   2 2352.12   48.88   1
  26   0   2  950.16   28.84   1
  28   0   2  526.96   24.24   1
 -29   1   2  812.02   23.00   1
 -27   1   2  233.64    9.42   1
 -25   1   2  966.89   20.66   1
 -23   1   2 1928.42   35.01   1
 -21   1   2 4835.42   88.64   1
 -19   1   2  471.31    9.34   1
 -17   1   2  672.34   12.40   1
 -15   1   2 7014.70  110.32   1
 -13   1   2 6380.49  101.55   1
 -11   1   216755.90  155.42   1
  -9   1   2 5071.41   89.65   1
  -7   1   268526.40 1328.79   1
  -5   1   2158339.0 4276.27   1
  -3   1   229476.40 1284.17   1
  -1   1   2 1167.92   15.68   1
   1   1   2 8206.42   65.26   1
   3   1   241446.40  596.89   1
   5   1   2 9050.60   86.48   1
   7   1   2  164.38    5.49   1
   9   1   2 4120.50   36.04   1
  11   1   2 2842.57   23.71   1
  13   1   2 5656.58   55.61   1
  15   1   2 3112.75   34.36   1
  17   1   2 1085.28   17.44   1
  19   1   2 1234.64   20.12   1
  21   1   2  648.89   11.88   1
  23   1   2  533.33   13.19   1
  25   1   2  596.98   14.88   1
  27   1   2  409.74   15.19   1
  29   1   2  164.00   10.46   1
 -30   2   2  114.24   23.84   1
 -28   2   2   22.52    9.80   1
 -26   2   2  627.63   14.01   1
 -24   2   2 5021.66   88.21   1
 -22   2   2 5359.63   97.51   1
 -20   2   2 1816.79   21.75   1
 -18   2   2 3672.36   60.71   1
 -16   2   2 1174.02   13.48   1
 -14   2   2 6458.12   56.94   1
 -12   2   2 3062.15   28.46   1
 -10   2   2  147.94    6.54   1
  -8   2   211296.80  140.66   1
  -6   2   2 2236.85   24.84   1
  -4   2   2 9032.22   73.03   1
  -2   2   2 1175.08   12.40   1
   0   2   2  178.75    4.56   1
   2   2   2 1749.68   10.71   1
   4   2   2 1465.99    9.17   1
   6   2   211169.70   93.56   1
   8   2   2 6084.67   48.65   1
  10   2   212093.10  109.14   1
  12   2   216395.90  157.27   1
  14   2   2 8730.07   96.49   1
  16   2   2 3556.10   42.47   1
  18   2   2   87.99    5.06   1
  20   2   2  817.45   15.01   1
  22   2   2 2450.66   39.46   1
  24   2   2  637.25   17.69   1
  26   2   2   78.29    8.30   1
  28   2   2  291.98   12.77   1
 -29   3   2  580.65   15.47   1
 -27   3   2 1150.25   19.90   1
 -25   3   2  459.77   12.51   1
 -23   3   2  564.42   13.53   1
 -21   3   2 3452.81   58.05   1
 -19   3   2 3856.43   48.13   1
 -17   3   2  632.83   10.47   1
 -15   3   2  570.77    7.97   1
 -13   3   2  101.26    5.52   1
 -11   3   2  364.84    4.77   1
  -9   3   2 3777.30   41.04   1
  -7   3   2  131.16    2.87   1
  -5   3   2  174.58    5.30   1
  -3   3   2 2589.64   33.59   1
  -1   3   2   31.05    1.18   1
   1   3   210418.20   69.02   1
   3   3   210831.40   73.21   1
   5   3   212206.10  141.04   1
   7   3   2 6502.40   47.37   1
   9   3   223928.40  240.75   1
  11   3   221141.30  211.62   1
  13   3   210730.50  117.29   1
  15   3   2 2268.11   37.69   1
  17   3   2 4033.09   46.73   1
  19   3   2 4754.52   95.56   1
  21   3   2  335.68   10.70   1
  23   3   2  114.37    7.88   1
  25   3   2  114.35   24.48   1
  27   3   2  317.13   12.15   1
 -28   4   2  774.06   16.82   1
 -26   4   2  456.20   13.27   1
 -24   4   2  234.90    8.80   1
 -22   4   2  401.93   12.82   1
 -20   4   2 2485.06   36.72   1
 -18   4   2 3019.58   52.85   1
 -16   4   2 1499.79   26.85   1
 -14   4   2   25.04    2.84   1
 -12   4   2  395.69    5.45   1
 -10   4   2 7678.04  104.44   1
  -8   4   2 5021.36   54.51   1
  -6   4   2  584.85    4.56   1
  -4   4   2   88.07    1.63   1
  -2   4   210230.10  109.72   1
   0   4   233629.50  386.88   1
   2   4   217653.80  133.51   1
   4   4   2  391.30    3.37   1
   6   4   2 4030.11   28.71   1
   8   4   217467.60  167.90   1
  10   4   2 9831.05   80.07   1
  12   4   2 4745.78   44.41   1
  14   4   2  413.01    8.10   1
  16   4   2  145.38    5.53   1
  18   4   2 2292.90   32.64   1
  20   4   2 1648.89   28.11   1
  22   4   2  209.32   11.81   1
  24   4   2   20.59    5.38   1
  26   4   2  933.48   25.80   1
 -27   5   2   47.66    5.96   1
 -25   5   2  156.05    7.23   1
 -23   5   2  722.20   20.05   1
 -21   5   2  657.31   21.11   1
 -19   5   2 3983.99   63.92   1
 -17   5   2 1683.56   30.64   1
 -15   5   2   43.49    3.00   1
 -13   5   2 1471.10   16.45   1
 -11   5   2 3309.56   27.34   1
  -9   5   216410.30  142.68   1
  -7   5   212715.20  108.00   1
  -5   5   2 3427.62   22.26   1
  -3   5   2 3715.76   24.14   1
  -1   5   217829.20  192.70   1
   1   5   2 6201.01   38.23   1
   3   5   2  809.18    5.62   1
   5   5   2  122.41    2.53   1
   7   5   2  307.96    4.88   1
   9   5   2 2896.42   23.54   1
  11   5   2 2507.44   25.07   1
  13   5   2 4859.15   50.05   1
  15   5   2 1088.98   14.90   1
  17   5   2 1036.74   13.25   1
  19   5   2 4554.41   79.13   1
  21   5   2 1053.02   28.53   1
  23   5   2  932.90   24.18   1
  25   5   2 1237.56   37.77   1
 -24   6   2  265.46    9.09   1
 -22   6   2   93.33    5.44   1
 -20   6   2  212.65    7.40   1
 -18   6   2 2017.17   25.04   1
 -16   6   2 4671.88   49.59   1
 -14   6   2 1310.48   24.94   1
 -12   6   2 3758.55   32.35   1
 -10   6   214625.40  115.86   1
  -8   6   2 6537.85   47.67   1
  -6   6   2 4353.70   29.82   1
  -4   6   2 5196.85   35.10   1
  -2   6   211015.70   94.55   1
   0   6   210646.00   82.48   1
   2   6   2 5861.69   45.03   1
   4   6   2  588.26    5.97   1
   6   6   2   22.58    2.29   1
   8   6   2 2736.59   20.46   1
  10   6   2   18.07    2.61   1
  12   6   2  357.24    5.90   1
  14   6   2   54.55    3.61   1
  16   6   2  622.32   11.36   1
  18   6   2  322.65    9.81   1
  20   6   2  462.74   13.22   1
  22   6   2  891.04   19.68   1
  24   6   2  518.22   22.49   1
 -23   7   2 1973.68   80.03   1
 -21   7   2  586.44   11.69   1
 -19   7   2  370.81   13.54   1
 -17   7   2 1048.18   17.70   1
 -15   7   2 2499.13   32.20   1
 -13   7   2 2602.41   35.79   1
 -11   7   2 1590.28   13.32   1
  -9   7   2  125.66    3.42   1
  -7   7   2  269.26    6.86   1
  -5   7   2 3191.11   22.27   1
  -3   7   2 5143.19   36.60   1
  -1   7   2   56.41    2.59   1
   1   7   2 4439.38   34.63   1
   3   7   2 5289.03   36.51   1
   5   7   2 6267.02   46.51   1
   7   7   2 2982.82   22.40   1
   9   7   2 2028.45   15.98   1
  11   7   2 1115.32   11.60   1
  13   7   2 3375.71   28.36   1
  15   7   2 3266.88   32.46   1
  17   7   2  820.52   17.71   1
  19   7   2  138.92    7.85   1
  21   7   2  269.79   15.50   1
 -20   8   2  878.38   35.21   1
 -18   8   2  284.66   10.92   1
 -16   8   2  902.31   17.55   1
 -14   8   2 1798.94   18.06   1
 -12   8   2  158.68    4.07   1
 -10   8   2  848.01    8.92   1
  -8   8   2   25.02    2.18   1
  -6   8   2 1209.98   10.63   1
  -4   8   2  188.52    4.33   1
  -2   8   2  232.34    5.61   1
   0   8   2  115.51    5.87   1
   2   8   2   24.37    2.11   1
   4   8   2 7873.14   62.24   1
   6   8   211029.70   93.05   1
   8   8   2 2700.69   22.79   1
  10   8   2 1367.18   13.87   1
  12   8   2 3917.82   34.59   1
  14   8   2 5624.66   65.27   1
  16   8   2 2596.54   43.23   1
  18   8   2  234.15    7.75   1
 -17   9   2  419.12   13.69   1
 -15   9   2 1912.54   26.32   1
 -13   9   2 3966.04   47.03   1
 -11   9   2  445.75   10.29   1
  -9   9   2   85.36    3.34   1
  -7   9   2  359.57    5.33   1
  -5   9   2 1998.69   16.38   1
  -3   9   2  871.25    9.35   1
  -1   9   2   60.25    4.01   1
   1   9   2  105.11    3.93   1
   3   9   2 1621.32   16.33   1
   5   9   2 2475.43   21.72   1
   7   9   2 1332.55   12.67   1
   9   9   2    6.07    2.67   1
  11   9   2  945.92   13.94   1
  13   9   2 2434.36   27.24   1
  15   9   2 1485.83   17.35   1
 -12  10   2  532.81   11.64   1
 -10  10   2 1310.82   19.34   1
  -8  10   2 1103.09   16.50   1
  -6  10   2 1019.73   18.07   1
  -4  10   2 1086.62   21.90   1
  -2  10   2 1203.41   13.59   1
   0  10   2 1082.44   11.76   1
   2  10   2  430.22    7.73   1
   4  10   2  369.14    7.01   1
   6  10   2  219.73    6.07   1
   8  10   2   13.74    3.15   1
  10  10   2   81.51    4.27   1
 -29   1   3  331.82   12.28   1
 -27   1   3  771.30   24.95   1
 -25   1   3  351.95   17.38   1
 -23   1   3   26.58    5.12   1
 -21   1   3  106.61    5.28   1
 -19   1   3  525.17   14.30   1
 -17   1   3 3874.73   66.39   1
 -15   1   3 3295.39   64.60   1
 -13   1   3   62.89    2.58   1
 -11   1   3  304.67    5.99   1
  -9   1   320395.60  270.34   1
  -7   1   312495.00  223.46   1
  -5   1   367183.70 1247.98   1
  -3   1   310823.20   83.52   1
  -1   1   3 6545.54   42.20   1
   1   1   3 2848.68   17.54   1
   3   1   325577.40  247.19   1
   5   1   3 9125.61   73.27   1
   7   1   3 5502.40   43.34   1
   9   1   3 4349.06   35.62   1
  11   1   3 2058.71   19.12   1
  13   1   3   12.35    2.74   1
  15   1   3  421.37    7.72   1
  17   1   3 2036.46   31.66   1
  19   1   3  453.33   10.36   1
  21   1   3 4538.02   61.37   1
  23   1   3 2864.63   59.36   1
  25   1   3  101.20    8.83   1
  27   1   3  161.40   11.62   1
  29   1   3  145.30   11.63   1
 -30   2   3  422.90   17.72   1
 -28   2   3  292.17   10.85   1
 -26   2   3  383.91   10.38   1
 -24   2   3    8.93    5.21   1
 -22   2   3  613.87   11.21   1
 -20   2   3 1746.61   30.62   1
 -18   2   3  138.49    4.60   1
 -16   2   3  676.18   10.75   1
 -14   2   3  810.92   10.12   1
 -12   2   3  673.34    9.96   1
 -10   2   3 2299.82   31.90   1
  -8   2   3 5156.16  100.70   1
  -6   2   3 2561.64   49.51   1
  -4   2   3  194.79  106.25   1
  -2   2   3 2825.63   44.78   1
   0   2   3 2591.56   40.82   1
   2   2   3 1978.51   12.20   1
   4   2   3 1890.74   12.18   1
   6   2   3 8667.20  113.03   1
   8   2   344550.60  507.84   1
  10   2   3   10.80    2.33   1
  12   2   3 1191.02   11.86   1
  14   2   3   67.07    4.57   1
  16   2   3  239.56    6.28   1
  18   2   3  379.68   12.07   1
  20   2   3 1317.10   17.59   1
  22   2   3 4349.38   58.89   1
  24   2   3  802.52   16.38   1
  26   2   3   47.09    8.39   1
  28   2   3  235.84   11.62   1
 -29   3   3  106.53   21.26   1
 -27   3   3 1027.88   25.94   1
 -25   3   3  475.20   20.83   1
 -23   3   3  233.47   13.27   1
 -21   3   3  161.34    7.69   1
 -19   3   3  524.17    9.04   1
 -17   3   3  152.77    4.85   1
 -15   3   3   57.36    8.37   1
 -13   3   3 2981.55   24.76   1
 -11   3   3 2046.38   35.39   1
  -9   3   3 3228.75   43.21   1
  -7   3   3 4133.88   73.44   1
  -5   3   3  370.81    3.54   1
  -3   3   3 1609.80   25.49   1
  -1   3   3  154.57    1.99   1
   1   3   3 6134.52   85.43   1
   3   3   320620.80  158.93   1
   5   3   3 9223.73   77.84   1
   7   3   3  809.95    8.83   1
   9   3   3  610.44   12.28   1
  11   3   3 2498.60   22.45   1
  13   3   3 6612.52   81.41   1
  15   3   3  703.55   10.76   1
  17   3   3   16.96    4.19   1
  19   3   3  966.93   16.16   1
  21   3   3  600.55   12.53   1
  23   3   3  181.96    8.38   1
  25   3   3  139.55    9.34   1
  27   3   3    8.83    7.98   1
 -28   4   3  191.62    9.73   1
 -26   4   3  964.46   21.81   1
 -24   4   3  365.53    9.10   1
 -22   4   3  668.05   12.70   1
 -20   4   3 1454.03   18.38   1
 -18   4   3    1.23    2.19   1
 -16   4   3  243.03    7.52   1
 -14   4   3 1287.94   14.75   1
 -12   4   3  821.80    9.37   1
 -10   4   3  713.27    7.80   1
  -8   4   3   66.74    1.68   1
  -6   4   3 1838.85   11.10   1
  -4   4   3  281.89    2.67   1
  -2   4   3 1349.84    8.51   1
   0   4   3 1178.27    6.53   1
   2   4   3  575.44    4.59   1
   4   4   3  868.61    6.40   1
   6   4   3 4820.90   39.85   1
   8   4   3 5135.94   44.01   1
  10   4   3 5254.09   40.85   1
  12   4   3 1635.69   14.98   1
  14   4   3    2.69    2.57   1
  16   4   3  957.07   16.30   1
  18   4   3 1345.40   17.98   1
  20   4   3  384.27   11.07   1
  22   4   3  382.36   11.33   1
  24   4   3   57.76   12.75   1
  26   4   3    4.17    7.22   1
 -27   5   3   67.20    6.07   1
 -25   5   3   39.41    4.94   1
 -23   5   3  139.78    5.98   1
 -21   5   3  537.11   16.22   1
 -19   5   3  771.88   11.23   1
 -17   5   3   22.03    2.76   1
 -15   5   3  898.83   10.15   1
 -13   5   3  984.01   18.06   1
 -11   5   3  884.49    9.58   1
  -9   5   3   31.94    2.61   1
  -7   5   3  107.65    1.87   1
  -5   5   3  145.42    2.23   1
  -3   5   3  416.81    3.99   1
  -1   5   3  122.39    2.00   1
   1   5   3 1793.79   11.63   1
   3   5   3   12.23    1.19   1
   5   5   3  638.53    6.39   1
   7   5   3 5783.78   44.34   1
   9   5   3  894.13    8.51   1
  11   5   3  357.20    7.01   1
  13   5   3  179.09    5.64   1
  15   5   3   56.90    4.64   1
  17   5   3  118.53    6.31   1
  19   5   3  188.38    6.93   1
  21   5   3  537.37   17.71   1
  23   5   3  249.55   10.85   1
  25   5   3  201.48   11.78   1
 -24   6   3  178.37    7.98   1
 -22   6   3  541.38   17.29   1
 -20   6   3    1.42    2.76   1
 -18   6   3  409.54    8.08   1
 -16   6   3  153.51    4.84   1
 -14   6   3 1963.94   21.69   1
 -12   6   310961.20  103.01   1
 -10   6   310109.10   78.11   1
  -8   6   3  157.05    5.72   1
  -6   6   3  153.58    3.14   1
  -4   6   3 3758.54   24.69   1
  -2   6   3 2546.37   18.74   1
   0   6   3   65.21    2.85   1
   2   6   3 1653.63   11.93   1
   4   6   3  489.49    5.46   1
   6   6   3 1399.23   11.60   1
   8   6   3   88.10    2.75   1
  10   6   3   16.68    2.57   1
  12   6   3  136.62    4.36   1
  14   6   3 1282.04   23.45   1
  16   6   3  785.93   19.13   1
  18   6   3    7.19    4.31   1
  20   6   3   58.04    7.27   1
  22   6   3    4.92    4.08   1
  24   6   3  245.70   10.15   1
 -23   7   3   21.54    4.71   1
 -21   7   3  451.11   10.50   1
 -19   7   3    4.80    3.38   1
 -17   7   3  369.70    7.34   1
 -15   7   3   44.46    2.87   1
 -13   7   3 2312.35   18.44   1
 -11   7   3 2725.30   22.41   1
  -9   7   3 2383.92   18.44   1
  -7   7   3 1492.65   10.70   1
  -5   7   3 1248.29    9.30   1
  -3   7   3 4730.69   33.34   1
  -1   7   3  578.54    6.81   1
   1   7   3 8471.24   72.05   1
   3   7   3 1841.17   13.59   1
   5   7   3   29.58    2.38   1
   7   7   3  247.19    4.36   1
   9   7   3   32.86    2.89   1
  11   7   3  646.05    7.98   1
  13   7   3  419.07    7.43   1
  15   7   3  210.31    6.15   1
  17   7   3  747.73   19.06   1
  19   7   3    1.44    4.72   1
  21   7   3   12.31    4.84   1
 -20   8   3  176.45   10.65   1
 -18   8   3  144.99   10.39   1
 -16   8   3   20.20    5.80   1
 -14   8   3  854.54    9.33   1
 -12   8   3 1532.07   13.22   1
 -10   8   3 2251.96   22.79   1
  -8   8   3 1035.14    8.89   1
  -6   8   3  455.63    7.38   1
  -4   8   3  786.30    7.60   1
  -2   8   3  766.24    7.48   1
   0   8   3  265.82    5.42   1
   2   8   3  559.96    6.63   1
   4   8   3  273.83    5.99   1
   6   8   3  308.51    5.21   1
   8   8   3  217.04    4.51   1
  10   8   3  207.29    7.71   1
  12   8   3  594.19    9.04   1
  14   8   3  298.85    6.63   1
  16   8   3   73.66   14.05   1
  18   8   3    2.36    3.44   1
 -17   9   3  279.00   11.85   1
 -15   9   3   91.39    9.30   1
 -13   9   3   19.61    5.46   1
 -11   9   3   64.79    5.80   1
  -9   9   3   52.89    5.34   1
  -7   9   3   85.49    3.69   1
  -5   9   3   20.17    2.75   1
  -3   9   3  118.38    3.32   1
  -1   9   3    2.88    3.28   1
   1   9   3 1699.44   18.20   1
   3   9   3 1688.49   15.38   1
   5   9   3 1716.61   17.01   1
   7   9   3 1967.63   17.30   1
   9   9   3 1025.09   12.38   1
  11   9   3 1457.88   16.43   1
  13   9   3 1162.37   18.03   1
  15   9   3  225.24    6.69   1
 -12  10   3 1082.74   19.59   1
 -10  10   3  267.00    8.46   1
  -8  10   3  124.80    7.02   1
  -6  10   3   13.38    6.17   1
  -4  10   3  400.09    9.71   1
  -2  10   3  158.15   27.34   1
   0  10   3  328.73   14.01   1
   2  10   3 2005.19   19.73   1
   4  10   3 1251.75   15.07   1
   6  10   3  347.78    6.15   1
   8  10   3  848.84   10.72   1
  10  10   3 1951.87   21.83   1
 -30   0   4    8.50    7.30   1
 -28   0   4 2011.99   87.35   1
 -26   0   4 6256.76  317.76   1
 -24   0   4 1628.30   44.80   1
 -22   0   4  172.60   13.62   1
 -20   0   4 5483.66  174.91   1
 -18   0   4 7902.20  317.47   1
 -16   0   4 5684.29  203.38   1
 -14   0   411422.50  343.38   1
 -12   0   422512.60  795.71   1
 -10   0   461974.00 2604.58   1
  -8   0   445643.60 1055.64   1
  -6   0   443861.20 1145.81   1
  -4   0   4101552.0 1935.52   1
  -2   0   470343.70 1206.00   1
   0   0   4 1828.79   16.76   1
   2   0   4 3242.88   25.65   1
   4   0   4 5419.38   58.64   1
   6   0   4 1682.38   25.69   1
   8   0   4   17.59    2.81   1
  10   0   412423.00  162.48   1
  12   0   4  783.17   12.52   1
  14   0   4   78.58    6.91   1
  16   0   4 1053.29   18.56   1
  18   0   4 5526.62   77.22   1
  20   0   4 2441.06   39.54   1
  22   0   4 1238.20   31.99   1
  24   0   4  218.16   17.31   1
  26   0   4  682.98   27.52   1
  28   0   4 1555.37   63.00   1
 -29   1   4 2141.88   43.00   1
 -27   1   4  405.82   16.30   1
 -25   1   4   99.36    6.65   1
 -23   1   4  101.28    7.18   1
 -21   1   4  497.61   15.05   1
 -19   1   411030.10  302.39   1
 -17   1   4 3827.65   83.06   1
 -15   1   4 2800.37   66.04   1
 -13   1   4 3846.65   84.71   1
 -11   1   418742.40  424.45   1
  -9   1   435387.00  469.49   1
  -7   1   4 7694.63  142.82   1
  -5   1   4 6937.94  132.94   1
  -3   1   4 3997.10   73.73   1
  -1   1   4 4656.03   37.68   1
   1   1   414703.30  150.26   1
   3   1   4 1081.94    7.32   1
   5   1   4 6478.98   59.20   1
   7   1   419455.50  185.07   1
   9   1   421191.60  208.88   1
  11   1   4 5780.29   49.46   1
  13   1   4   50.11    4.49   1
  15   1   4   91.55    5.50   1
  17   1   4 3604.02   41.03   1
  19   1   4 6083.57   75.56   1
  21   1   4  932.54   15.58   1
  23   1   4  301.38   11.10   1
  25   1   4 1058.85   20.26   1
  27   1   4  794.79   21.04   1
 -30   2   4  338.72   13.74   1
 -28   2   4  218.67   11.10   1
 -26   2   4  686.69   18.53   1
 -24   2   4 1814.63   50.49   1
 -22   2   4  424.08   10.68   1
 -20   2   4   28.61    3.90   1
 -18   2   4 1996.78   44.61   1
 -16   2   4 2966.14   64.43   1
 -14   2   4 1578.09   24.44   1
 -12   2   418720.00  357.94   1
 -10   2   4 5614.18   86.16   1
  -8   2   4 1076.98   18.77   1
  -6   2   4 1600.63   28.16   1
  -4   2   421677.50  238.95   1
  -2   2   413872.20   93.95   1
   0   2   422971.50  220.58   1
   2   2   412342.50   93.20   1
   4   2   426987.90  269.66   1
   6   2   424245.60  217.37   1
   8   2   429003.80  306.67   1
  10   2   4 1228.13   12.16   1
  12   2   4 4471.22   39.71   1
  14   2   4 2849.02   26.59   1
  16   2   4    9.94    3.66   1
  18   2   4  827.56   13.65   1
  20   2   4  327.74    9.35   1
  22   2   4  792.69   14.55   1
  24   2   4  706.32   14.75   1
  26   2   4   33.86    7.00   1
  28   2   4  327.66   15.44   1
 -29   3   4 1171.10   26.73   1
 -27   3   4  929.72   19.85   1
 -25   3   4 2790.46   69.56   1
 -23   3   4 2836.09   42.87   1
 -21   3   4  849.85   27.36   1
 -19   3   4   26.75    3.98   1
 -17   3   4  171.60    4.83   1
 -15   3   4 2871.28   42.87   1
 -13   3   4 3042.76   42.51   1
 -11   3   4   59.35    2.55   1
  -9   3   4   48.63    2.53   1
  -7   3   4   26.99    3.78   1
  -5   3   422554.80  257.79   1
  -3   3   426550.20  257.19   1
  -1   3   4   24.00    0.62   1
   1   3   411418.80   94.19   1
   3   3   467374.00  785.92   1
   5   3   441233.80  460.62   1
   7   3   416350.80  138.01   1
   9   3   4 6460.35   50.24   1
  11   3   4 1428.40   13.77   1
  13   3   4 2652.98   49.53   1
  15   3   410688.40  158.65   1
  17   3   4  791.64   22.45   1
  19   3   4  370.52    9.25   1
  21   3   4  872.91   16.99   1
  23   3   4  548.24   13.67   1
  25   3   4  127.03    8.65   1
  27   3   4  250.70   11.41   1
 -28   4   4  119.45    7.33   1
 -26   4   4 1153.57   47.23   1
 -24   4   4 3129.23   96.39   1
 -22   4   4 2340.48   56.82   1
 -20   4   4   16.08    3.21   1
 -18   4   4   88.96    5.01   1
 -16   4   4 1355.57   29.57   1
 -14   4   4 4768.62   76.54   1
 -12   4   4 2822.16   47.11   1
 -10   4   4 1642.39   29.80   1
  -8   4   4   23.91    1.55   1
  -6   4   410836.70  173.64   1
  -4   4   413407.30  177.77   1
  -2   4   413638.10  180.56   1
   0   4   4 3180.39   19.28   1
   2   4   4 4015.52   25.18   1
   4   4   4 7652.78 5032.09   1
   6   4   422867.10  231.14   1
   8   4   4 1093.16   13.54   1
  10   4   4  188.92    4.48   1
  12   4   4 7191.31   59.65   1
  14   4   418123.30  171.57   1
  16   4   4 3549.31   44.88   1
  18   4   4 1757.13   33.21   1
  20   4   4  814.48   17.77   1
  22   4   4 4012.82  104.63   1
  24   4   4 4250.27  124.78   1
  26   4   4  517.32   23.54   1
 -27   5   4   64.83    6.52   1
 -25   5   4   38.48    6.49   1
 -23   5   4  650.08   21.29   1
 -21   5   4 2816.58   79.68   1
 -19   5   4  905.61   15.60   1
 -17   5   4 1325.76   28.37   1
 -15   5   4 6302.18   78.41   1
 -13   5   4 8619.57  174.97   1
 -11   5   4 1856.57   27.78   1
  -9   5   4 4189.40   31.48   1
  -7   5   420145.40  265.17   1
  -5   5   415069.00  263.10   1
  -3   5   4 9744.56  145.38   1
  -1   5   4  390.01    4.48   1
   1   5   4  275.27    3.71   1
   3   5   4   54.39    2.13   1
   5   5   4 1196.57    8.84   1
   7   5   4   71.64    2.50   1
   9   5   4 1136.11   11.96   1
  11   5   4  853.77   12.35   1
  13   5   4  711.11   14.03   1
  15   5   4  990.37   12.11   1
  17   5   4 3270.64   53.64   1
  19   5   4 1424.72   26.14   1
  21   5   4 1356.39   29.96   1
  23   5   4 2685.06   64.62   1
  25   5   4 1841.94   26.51   1
 -24   6   4  410.44    8.98   1
 -22   6   4   59.89    4.33   1
 -20   6   4  977.47   20.14   1
 -18   6   4 1181.10   27.54   1
 -16   6   4 2264.77   30.21   1
 -14   6   4 4445.80   54.13   1
 -12   6   4 4316.81   33.71   1
 -10   6   4 6845.74   88.06   1
  -8   6   4 6602.20   71.73   1
  -6   6   4 3486.58   26.60   1
  -4   6   4 3512.14   26.70   1
  -2   6   4 3277.16   24.08   1
   0   6   4 2646.65   20.51   1
   2   6   4   16.29    1.64   1
   4   6   4  727.83   63.06   1
   6   6   4   30.98    2.07   1
   8   6   4   78.72    3.36   1
  10   6   4   36.60    3.48   1
  12   6   4  676.72   13.38   1
  14   6   4 2282.11   42.73   1
  16   6   4 1451.33   29.70   1
  18   6   4 1425.83   45.25   1
  20   6   4 1701.36   64.05   1
  22   6   4 1060.46   24.38   1
 -23   7   4  675.62   24.92   1
 -21   7   4  708.05   27.80   1
 -19   7   4  477.63    9.49   1
 -17   7   4  910.51   14.99   1
 -15   7   4   70.17    3.46   1
 -13   7   4  360.41    9.07   1
 -11   7   4  849.31    7.80   1
  -9   7   4  202.06    3.48   1
  -7   7   4  708.32    6.52   1
  -5   7   4  373.91    3.76   1
  -3   7   4  251.97    3.94   1
  -1   7   4 1110.69   15.50   1
   1   7   4 6475.82   54.26   1
   3   7   4 3672.47   25.56   1
   5   7   4   36.27    2.67   1
   7   7   4 1166.29   10.77   1
   9   7   4 2942.52   23.19   1
  11   7   4 2418.57   20.34   1
  13   7   4  692.76   11.32   1
  15   7   4  411.62    9.52   1
  17   7   4  581.26   12.60   1
  19   7   4 1101.08   42.64   1
  21   7   4  242.37   10.73   1
 -20   8   4  925.81   34.25   1
 -18   8   4 1410.02   35.14   1
 -16   8   4   83.00    7.55   1
 -14   8   4  404.17   10.34   1
 -12   8   4  529.59    5.65   1
 -10   8   4  234.78    4.56   1
  -8   8   4  211.39    3.95   1
  -6   8   4   51.69    2.46   1
  -4   8   4  333.84    4.44   1
  -2   8   4 1268.55   11.24   1
   0   8   4 4439.79   41.27   1
   2   8   4 3384.74   25.56   1
   4   8   4 1814.97   15.14   1
   6   8   4 2163.39   17.74   1
   8   8   4 4542.61   53.79   1
  10   8   4 4191.63   34.99   1
  12   8   4  705.02   10.81   1
  14   8   4    8.97    3.10   1
  16   8   4   27.32    5.62   1
  18   8   4    3.15    3.32   1
 -17   9   4  369.90   14.45   1
 -15   9   4  174.69    8.07   1
 -13   9   4  146.51    9.35   1
 -11   9   4  504.40   13.69   1
  -9   9   4  870.75   14.83   1
  -7   9   4  988.20   16.45   1
  -5   9   4  298.08   10.66   1
  -3   9   4  955.91   20.31   1
  -1   9   4 4222.98   36.17   1
   1   9   4 5643.37   59.83   1
   3   9   4 3039.08   28.96   1
   5   9   4  630.14    8.27   1
   7   9   4 1352.27   14.40   1
   9   9   4 4317.13   38.55   1
  11   9   4 2084.98   19.78   1
  13   9   4  153.85    6.90   1
  15   9   4    2.72    3.35   1
 -10  10   4 1992.27   26.05   1
  -8  10   4 1901.76   28.21   1
  -6  10   4  318.45   10.81   1
  -4  10   4  202.91   10.92   1
  -2  10   4  797.07   29.67   1
   0  10   4  688.32   12.55   1
   2  10   4  175.70    8.27   1
   4  10   4    8.53    3.79   1
   6  10   4  175.83    5.10   1
   8  10   4  162.42    5.52   1
 -29   1   5  278.44   14.42   1
 -27   1   5 1086.01   29.29   1
 -25   1   5  106.70    6.18   1
 -23   1   5    4.18    3.35   1
 -21   1   5   10.95    3.26   1
 -19   1   5 2685.45   59.27   1
 -17   1   5   19.05    3.10   1
 -15   1   5    6.96    1.97   1
 -13   1   5 7661.55  176.42   1
 -11   1   5 7726.73  187.07   1
  -9   1   5 1731.91   43.53   1
  -7   1   5 2920.35   56.61   1
  -5   1   5 8274.31   71.44   1
  -3   1   5  426.15    3.12   1
  -1   1   5   85.28    1.40   1
   1   1   5 4685.98   31.49   1
   3   1   540063.20  390.91   1
   5   1   5 1115.15    9.71   1
   7   1   5 3181.42   26.71   1
   9   1   5  838.02    9.16   1
  11   1   5  561.72    7.28   1
  13   1   5 1886.66   31.67   1
  15   1   5 2940.09   31.31   1
  17   1   5 2524.54   28.76   1
  19   1   5 1139.81   16.50   1
  21   1   5  212.43    9.44   1
  23   1   5  124.34    8.27   1
  25   1   5  639.84   17.04   1
  27   1   5    0.24    5.02   1
 -30   2   5  145.48   10.34   1
 -28   2   5   11.86    5.20   1
 -26   2   5   51.74   11.90   1
 -24   2   5  199.65   10.99   1
 -22   2   5 1662.40   40.24   1
 -20   2   5 1186.98   32.55   1
 -18   2   5    1.90    2.50   1
 -16   2   5  150.62    7.05   1
 -14   2   5 6012.92  145.92   1
 -12   2   524108.80  635.88   1
 -10   2   510534.00  233.36   1
  -8   2   5    5.27    1.19   1
  -6   2   5  653.92    7.25   1
  -4   2   5 3676.09   64.70   1
  -2   2   5 7681.65  465.16   1
   0   2   5  684.39    4.67   1
   2   2   5  325.22    3.64   1
   4   2   516431.50  150.53   1
   6   2   5 2810.38   21.20   1
   8   2   5 3843.16   28.99   1
  10   2   5 1155.65   13.22   1
  12   2   5    1.51    2.31   1
  14   2   5 4600.00   50.57   1
  16   2   510086.80   99.81   1
  18   2   5 2212.16   32.70   1
  20   2   5  141.39    7.80   1
  22   2   5   12.03    5.36   1
  24   2   5   29.42    6.47   1
  26   2   5  922.72   20.45   1
 -29   3   5  681.07   31.46   1
 -27   3   5  114.64    7.84   1
 -25   3   5  102.17    6.42   1
 -23   3   5    0.51    2.91   1
 -21   3   5  154.99    5.54   1
 -19   3   5   83.10    5.51   1
 -17   3   5  286.80    9.40   1
 -15   3   5  523.22   12.33   1
 -13   3   5    9.04    1.52   1
 -11   3   5 1637.18   30.97   1
  -9   3   5 1377.85   19.51   1
  -7   3   5 6815.82  190.45   1
  -5   3   5  331.53    6.61   1
  -3   3   5    7.75    1.21   1
  -1   3   514868.50  127.97   1
   1   3   5 1236.98    7.77   1
   3   3   5 3092.98   23.02   1
   5   3   5 3690.47   29.43   1
   7   3   5 2845.78   24.07   1
   9   3   5  732.89    8.35   1
  11   3   5 1107.77   15.31   1
  13   3   5  465.18    9.20   1
  15   3   5 2799.19   29.54   1
  17   3   5 3058.65   49.20   1
  19   3   5 1135.36   20.61   1
  21   3   5 1065.82   28.42   1
  23   3   5  149.66    8.65   1
  25   3   5  330.03   14.34   1
  27   3   5    0.16    5.30   1
 -28   4   5  303.84   11.19   1
 -26   4   5    2.46    4.37   1
 -24   4   5  106.15    5.88   1
 -22   4   5  257.38    8.51   1
 -20   4   5  154.70    7.20   1
 -18   4   5  715.40   17.85   1
 -16   4   5  697.41   24.79   1
 -14   4   5 1873.22   27.69   1
 -12   4   5 1066.98   13.39   1
 -10   4   5    6.68    1.72   1
  -8   4   5 2846.26   40.50   1
  -6   4   5 1956.10   16.79   1
  -4   4   5 1311.64   10.07   1
  -2   4   526524.60  212.71   1
   0   4   5 4420.29   26.86   1
   2   4   5 2588.02   15.17   1
   4   4   5 1619.64   95.23   1
   6   4   5 1135.43   11.41   1
   8   4   5 1171.68   12.06   1
  10   4   5  248.61    6.98   1
  12   4   5  187.34    6.85   1
  14   4   5 4523.11   46.08   1
  16   4   5    3.62    3.54   1
  18   4   5  937.25   22.25   1
  20   4   5 1777.59   29.88   1
  22   4   5    0.93    4.31   1
  24   4   5    5.19    5.71   1
  26   4   5   11.92    7.51   1
 -27   5   5  211.34    8.26   1
 -25   5   5    4.19    3.20   1
 -23   5   5  492.58   16.53   1
 -21   5   5  582.48   22.67   1
 -19   5   5   17.68    4.25   1
 -17   5   5  390.72    9.04   1
 -15   5   5  309.27   10.92   1
 -13   5   5 1791.13   17.75   1
 -11   5   5  302.47    6.27   1
  -9   5   5  245.11    4.31   1
  -7   5   5  572.62   10.31   1
  -5   5   5  319.32    5.56   1
  -3   5   5   49.86    1.74   1
  -1   5   5  436.64    7.73   1
   1   5   5 4323.22   27.57   1
   3   5   5 5641.75   35.74   1
   5   5   5 1349.45   10.81   1
   7   5   5  130.61    3.98   1
   9   5   5  351.06    9.83   1
  11   5   5 1838.07   22.99   1
  13   5   5  519.83    9.21   1
  15   5   5  212.86    7.85   1
  17   5   5  911.24   14.61   1
  19   5   5   78.97    6.68   1
  21   5   5    0.39    4.46   1
  23   5   5   58.43   10.89   1
 -24   6   5  742.53   26.93   1
 -22   6   5  158.06    5.00   1
 -20   6   5  622.94   26.48   1
 -18   6   5 2112.30   32.88   1
 -16   6   5 1986.53   23.45   1
 -14   6   5 1220.98   16.54   1
 -12   6   5  483.85    9.01   1
 -10   6   5   60.44    1.61   1
  -8   6   5  142.50    6.70   1
  -6   6   5  110.10    5.23   1
  -4   6   5 5125.86   32.45   1
  -2   6   5 8631.65  141.87   1
   0   6   5  176.58    3.21   1
   2   6   5 2235.47   15.23   1
   4   6   5  668.67    6.69   1
   6   6   5  466.93    5.43   1
   8   6   5 2430.91   18.56   1
  10   6   5  397.70    7.04   1
  12   6   5 2295.06   20.81   1
  14   6   5  976.56   21.21   1
  16   6   5  136.65    6.89   1
  18   6   5  118.23    7.41   1
  20   6   5 1264.87   30.31   1
  22   6   5 1252.79   26.24   1
 -23   7   5   -1.49    5.90   1
 -21   7   5  462.70   15.56   1
 -19   7   5 1962.59   59.76   1
 -17   7   5 5071.12   77.71   1
 -15   7   5 5596.13   66.02   1
 -13   7   5  784.23    6.14   1
 -11   7   5   14.54    3.57   1
  -9   7   5  192.33    5.48   1
  -7   7   5 2127.50   22.06   1
  -5   7   5    3.45    3.53   1
  -3   7   5 3470.19   23.39   1
  -1   7   5 1998.62   18.76   1
   1   7   5  617.34    5.53   1
   3   7   5  272.51    4.90   1
   5   7   5    2.20    1.93   1
   7   7   5  321.10    5.20   1
   9   7   5   23.98    3.95   1
  11   7   5  502.81    8.36   1
  13   7   5  355.47    6.81   1
  15   7   5  226.50    8.71   1
  17   7   5   38.26    5.91   1
  19   7   5  929.89   17.77   1
 -20   8   5    3.95    5.18   1
 -18   8   5  192.32    9.70   1
 -16   8   5  498.65   12.54   1
 -14   8   5  725.38   12.60   1
 -12   8   5  160.92   11.20   1
 -10   8   5  225.31   10.60   1
  -8   8   5  701.97   11.89   1
  -6   8   5   30.52    3.49   1
  -4   8   5   89.68    2.91   1
  -2   8   5  323.35    6.00   1
   0   8   5 1781.67   24.97   1
   2   8   5 1392.21   11.22   1
   4   8   5 1144.97   10.41   1
   6   8   5  287.71    5.47   1
   8   8   5  268.84    5.85   1
  10   8   5  710.46    9.90   1
  12   8   5  691.10    9.76   1
  14   8   5    4.10    2.75   1
  16   8   5    1.14    3.06   1
  18   8   5   59.17   11.48   1
 -17   9   5    2.07    3.95   1
 -15   9   5   51.58    6.32   1
 -13   9   5   19.15    5.22   1
 -11   9   5  472.10   11.05   1
  -9   9   5  142.96   16.86   1
  -7   9   5   56.01    6.82   1
  -5   9   5  224.76    8.62   1
  -3   9   5 1491.24   30.98   1
  -1   9   5 4022.30   42.21   1
   1   9   5 3758.12   35.27   1
   3   9   5 2363.79   23.99   1
   5   9   5 1989.40   18.73   1
   7   9   5 2721.53   24.68   1
   9   9   5  757.80    9.95   1
  11   9   5    7.30    2.92   1
  13   9   5  213.50    6.55   1
 -10  10   5  514.32   11.23   1
  -8  10   5    9.43    4.48   1
  -6  10   5    8.14    4.18   1
  -4  10   5 1097.57   31.81   1
  -2  10   5 3281.36  105.75   1
   0  10   5 1734.59   25.93   1
   2  10   5  450.96   19.96   1
   4  10   5  330.84    8.27   1
   6  10   5  799.23   13.34   1
   8  10   5 1189.95   19.29   1
 -30   0   6    1.13    6.28   1
 -28   0   6   30.39    9.40   1
 -26   0   6 1789.34   74.96   1
 -24   0   6 6283.12  300.41   1
 -22   0   6 4016.69  223.51   1
 -20   0   6 3957.89  180.19   1
 -18   0   6 2636.78  124.97   1
 -16   0   617334.70 1033.33   1
 -14   0   614053.00  767.34   1
 -12   0   6 5235.95  287.28   1
 -10   0   6 3830.89  146.54   1
  -8   0   6 4353.76  178.71   1
  -6   0   6 8690.58  106.95   1
  -4   0   6  405.51    7.40   1
  -2   0   6 2599.42   49.22   1
   0   0   6  114.00    2.93   1
   2   0   6 6551.40   58.66   1
   4   0   614291.00  170.64   1
   6   0   6  219.51    9.78   1
   8   0   6  512.73   10.56   1
  10   0   6  199.77    6.54   1
  12   0   6 3749.03   48.00   1
  14   0   612750.20  183.78   1
  16   0   613256.50  241.92   1
  18   0   6 1633.00   32.41   1
  20   0   6 2188.43   79.78   1
  22   0   6 2850.94   61.93   1
  24   0   6 1062.99   43.43   1
  26   0   6  643.27   31.08   1
 -29   1   6   18.51    5.31   1
 -27   1   6    5.26    4.27   1
 -25   1   6   51.04    5.76   1
 -23   1   6 4092.39  140.88   1
 -21   1   6 1019.53   33.66   1
 -19   1   6 1464.05   44.28   1
 -17   1   6 6008.98  162.67   1
 -15   1   6 4693.04  122.98   1
 -13   1   6 3419.14   93.11   1
 -11   1   6 4583.26  114.29   1
  -9   1   6 1259.07   37.30   1
  -7   1   6 4600.05   80.03   1
  -5   1   6 3768.76   45.81   1
  -3   1   6  274.32    2.58   1
  -1   1   6  165.18    1.61   1
   1   1   6 4130.61   33.92   1
   3   1   6 2401.47   16.59   1
   5   1   6 1941.64   14.70   1
   7   1   6 3375.93   28.21   1
   9   1   6  636.18    7.96   1
  11   1   6   17.80    3.07   1
  13   1   6 1750.48   19.51   1
  15   1   6 3797.61   39.15   1
  17   1   6 3884.64   41.08   1
  19   1   6 1179.60   27.07   1
  21   1   6  283.56   12.56   1
  23   1   6 1915.80   34.66   1
  25   1   6  522.41   20.43   1
  27   1   6    1.13    6.38   1
 -30   2   6  143.17   11.50   1
 -28   2   6    7.30    4.50   1
 -26   2   6  471.04   10.30   1
 -24   2   6  475.13   16.98   1
 -22   2   6   23.59    4.14   1
 -20   2   6  701.12   29.86   1
 -18   2   6   30.82    5.01   1
 -16   2   6 2206.76   56.20   1
 -14   2   6 1420.60   20.68   1
 -12   2   6  841.30   13.52   1
 -10   2   6 3640.80   63.23   1
  -8   2   6 1819.25   27.28   1
  -6   2   617198.30  211.60   1
  -4   2   632329.70  400.81   1
  -2   2   636800.00  507.10   1
   0   2   646932.20  537.25   1
   2   2   631782.80  297.32   1
   4   2   615349.60  141.21   1
   6   2   6 9277.09   72.98   1
   8   2   6 1542.10   13.45   1
  10   2   6 1383.77   13.59   1
  12   2   6 2471.42   25.63   1
  14   2   6 1364.16   28.13   1
  16   2   6   20.61    4.35   1
  18   2   6    6.30    4.13   1
  20   2   6  969.01   16.66   1
  22   2   6  473.13   14.76   1
  24   2   6  348.09   12.37   1
  26   2   6  760.58   22.82   1
 -29   3   6  851.15   33.21   1
 -27   3   6  841.49   30.81   1
 -25   3   6  270.39    9.33   1
 -23   3   6  216.09    7.45   1
 -21   3   6  639.02   36.85   1
 -19   3   6  547.60   12.87   1
 -17   3   6 1764.61   47.99   1
 -15   3   6 2181.50   51.19   1
 -13   3   6 5441.54  134.67   1
 -11   3   6 2247.96   44.05   1
  -9   3   618925.10  261.38   1
  -7   3   635800.20  456.82   1
  -5   3   610557.30  108.02   1
  -3   3   6 8611.57   88.93   1
  -1   3   646570.40  471.29   1
   1   3   631235.90  260.73   1
   3   3   626237.10  240.02   1
   5   3   6 4333.41   36.50   1
   7   3   6 4817.08   41.31   1
   9   3   6 3641.60   29.36   1
  11   3   6 2353.80   21.32   1
  13   3   6    7.52    3.00   1
  15   3   6  160.06    7.07   1
  17   3   6 2471.97   27.43   1
  19   3   6 2015.97   34.82   1
  21   3   6  199.78   16.51   1
  23   3   6  200.30   10.52   1
  25   3   6   87.86    8.78   1
 -28   4   6 1138.31   35.59   1
 -26   4   6 1149.52   40.42   1
 -24   4   6  249.98   10.17   1
 -22   4   6  161.13    7.34   1
 -20   4   6 2287.67   72.11   1
 -18   4   6 5618.79  155.81   1
 -16   4   6 1780.23   35.23   1
 -14   4   6  911.68    8.68   1
 -12   4   6 4824.78   77.34   1
 -10   4   616492.20  387.22   1
  -8   4   6 9992.40  125.44   1
  -6   4   6  293.89    4.50   1
  -4   4   6   78.49    4.23   1
  -2   4   6 6203.06  137.83   1
   0   4   615904.00  130.41   1
   2   4   6 1105.31    8.28   1
   4   4   6  197.09   16.65   1
   6   4   6  352.92    5.89   1
   8   4   6 1390.50   16.03   1
  10   4   610839.00  169.09   1
  12   4   6 4053.07   35.11   1
  14   4   6   63.26    5.18   1
  16   4   6 1069.64   13.70   1
  18   4   6 3716.54   40.67   1
  20   4   6 2106.34   31.57   1
  22   4   6  127.45    7.77   1
  24   4   6  139.56   13.70   1
 -27   5   6  656.38   15.91   1
 -25   5   6   10.50    3.56   1
 -23   5   6  289.05   12.20   1
 -21   5   6 2752.32   82.29   1
 -19   5   6 4847.81  141.65   1
 -17   5   6 7110.00  122.97   1
 -15   5   6 4033.00   56.75   1
 -13   5   6   55.88    2.50   1
 -11   5   6 7429.06  114.82   1
  -9   5   610743.60  153.51   1
  -7   5   6 4076.73   36.56   1
  -5   5   6   31.00    2.94   1
  -3   5   6 1343.86   18.75   1
  -1   5   6 1022.90   13.45   1
   1   5   6 3440.38   26.59   1
   3   5   6  364.23    4.09   1
   5   5   6  283.21    6.19   1
   7   5   6 6491.64   51.94   1
   9   5   628577.70  319.82   1
  11   5   6 7554.86  115.26   1
  13   5   6 2542.42   43.21   1
  15   5   6 2143.02   29.32   1
  17   5   6 5796.21   65.03   1
  19   5   6 2921.90   38.51   1
  21   5   6 1061.91   24.70   1
  23   5   6   14.02    5.95   1
 -24   6   6  401.78   15.91   1
 -22   6   6   78.40    4.98   1
 -20   6   6  702.66   19.99   1
 -18   6   6 3082.33   59.23   1
 -16   6   6  362.58    5.30   1
 -14   6   6  764.93   10.05   1
 -12   6   6 3304.34   32.48   1
 -10   6   6 3270.76   40.06   1
  -8   6   6  547.55    8.22   1
  -6   6   6   78.35    9.09   1
  -4   6   6   16.56    2.61   1
  -2   6   6   20.84    1.42   1
   0   6   6  519.19    5.27   1
   2   6   6   31.97    1.85   1
   4   6   6   24.10    2.58   1
   6   6   6 2325.53   17.61   1
   8   6   6 2528.74   19.87   1
  10   6   6 3341.24   28.69   1
  12   6   6 2438.48   22.13   1
  14   6   6 3522.85   49.54   1
  16   6   6 1762.21   32.74   1
  18   6   6 1743.18   47.89   1
  20   6   6  839.39   22.56   1
  22   6   6    0.02    4.81   1
 -23   7   6  425.19   17.33   1
 -21   7   6  282.36   11.34   1
 -19   7   6    3.40    4.57   1
 -17   7   6   16.83    5.57   1
 -15   7   6  513.46   15.05   1
 -13   7   6 2486.25   26.93   1
 -11   7   6  506.05    8.82   1
  -9   7   6    9.00    3.65   1
  -7   7   6 1244.31   15.04   1
  -5   7   6 3121.38   30.11   1
  -3   7   6  269.77   10.44   1
  -1   7   6  769.65    9.70   1
   1   7   6  140.49    5.50   1
   3   7   6 1131.86    9.64   1
   5   7   6 1340.52   11.85   1
   7   7   6 1344.28   12.91   1
   9   7   6   78.92    3.62   1
  11   7   6   51.76    3.81   1
  13   7   6  365.32    7.87   1
  15   7   6  882.13   13.64   1
  17   7   6  262.47   10.97   1
  19   7   6    8.49    5.22   1
 -20   8   6    5.96    4.92   1
 -18   8   6  111.71    7.87   1
 -16   8   6   92.36    6.46   1
 -14   8   6  824.59   17.02   1
 -12   8   6  141.75    6.48   1
 -10   8   6   57.37    5.07   1
  -8   8   6  756.43   12.06   1
  -6   8   6 4682.01   55.85   1
  -4   8   614683.00  224.45   1
  -2   8   6 5331.79   44.41   1
   0   8   6   91.11    4.35   1
   2   8   6 1589.78   15.92   1
   4   8   6 6942.94   53.75   1
   6   8   6 3284.35   26.98   1
   8   8   6   66.03    3.58   1
  10   8   6  408.68    8.08   1
  12   8   6   82.55    4.27   1
  14   8   6  646.36    9.72   1
  16   8   6   44.42    8.23   1
 -15   9   6  511.82   14.45   1
 -13   9   6  447.39   11.62   1
 -11   9   6   25.81    6.11   1
  -9   9   6    8.48    3.50   1
  -7   9   6 1288.12   30.44   1
  -5   9   6 3229.30   52.47   1
  -3   9   6 3172.74   56.32   1
  -1   9   6 1092.54   21.54   1
   1   9   6  864.71   19.73   1
   3   9   6 2149.88   27.31   1
   5   9   6 4307.47   48.53   1
   7   9   6  146.36    4.45   1
   9   9   6   28.17    3.42   1
  11   9   6   68.53    4.50   1
  13   9   6  205.86    5.65   1
 -10  10   6  803.50   16.35   1
  -8  10   6  574.58   30.58   1
  -6  10   6  534.00   17.87   1
  -4  10   6  445.33   20.50   1
  -2  10   6  406.98   17.20   1
   0  10   6   36.62    5.76   1
   2  10   6  553.75   19.84   1
   4  10   6 1906.89   30.76   1
   6  10   6 1355.97   22.79   1
 -29   1   7    4.33    5.71   1
 -27   1   7   33.14    5.76   1
 -25   1   7  670.85   23.73   1
 -23   1   7 1082.25   33.50   1
 -21   1   7   87.51    4.80   1
 -19   1   7 1962.99   53.85   1
 -17   1   7 3550.58  124.78   1
 -15   1   7 1209.62   32.05   1
 -13   1   7   13.70    2.06   1
 -11   1   7 4824.70  162.35   1
  -9   1   7 8718.69  203.84   1
  -7   1   7 1958.06   13.69   1
  -5   1   7    1.89    1.05   1
  -3   1   7 9176.62   67.26   1
  -1   1   712297.80   83.95   1
   1   1   7  925.85    6.45   1
   3   1   7  250.59    3.10   1
   5   1   7 7133.66   54.66   1
   7   1   7  668.93    7.02   1
   9   1   7 1704.60   17.66   1
  11   1   712241.50  119.97   1
  13   1   7 6490.65   62.20   1
  15   1   7   22.55    4.57   1
  17   1   7  228.36    7.79   1
  19   1   7   76.28    6.55   1
  21   1   7  130.92    8.37   1
  23   1   7   -0.04    4.63   1
  25   1   7  572.67   24.90   1
 -30   2   7  231.88    9.34   1
 -28   2   7   22.91    5.44   1
 -26   2   7  671.04   21.94   1
 -24   2   7 1219.24   34.39   1
 -22   2   7  456.47   13.77   1
 -20   2   7    2.02    2.55   1
 -18   2   7  269.64   10.86   1
 -16   2   711179.50  367.17   1
 -14   2   7 2348.70   65.14   1
 -12   2   7  195.42    3.74   1
 -10   2   7   50.32    2.86   1
  -8   2   7   81.40    8.27   1
  -6   2   7  576.61    6.62   1
  -4   2   7 1731.73   12.85   1
  -2   2   711669.30  175.62   1
   0   2   7 2409.53   16.94   1
   2   2   717117.60  129.16   1
   4   2   716420.20  155.22   1
   6   2   7 3056.28   23.96   1
   8   2   7 1895.34   17.37   1
  10   2   7 4658.95   38.26   1
  12   2   7 9808.02   97.54   1
  14   2   7 5429.12   54.33   1
  16   2   7   49.93    5.08   1
  18   2   7  180.11    9.90   1
  20   2   7  726.21   16.48   1
  22   2   7  378.29   13.86   1
  24   2   7  326.45   13.88   1
  26   2   7  194.63   16.06   1
 -29   3   7    8.12    4.36   1
 -27   3   7   21.34    4.48   1
 -25   3   7   79.60    5.88   1
 -23   3   7    3.54    3.02   1
 -21   3   7   18.51    3.00   1
 -19   3   7  144.69    6.48   1
 -17   3   7 2515.31   84.03   1
 -15   3   7 2167.78   40.84   1
 -13   3   7 1047.68   22.49   1
 -11   3   7 1381.66   24.33   1
  -9   3   7 6141.99   97.92   1
  -7   3   7 5124.69   64.77   1
  -5   3   7 1061.86   13.88   1
  -3   3   7  693.66    8.09   1
  -1   3   7 3209.33   30.74   1
   1   3   7 2240.35   14.90   1
   3   3   7 1579.88   12.59   1
   5   3   7    8.17    2.17   1
   7   3   7 4221.79   36.29   1
   9   3   7 1046.84   10.44   1
  11   3   7 1832.39   16.84   1
  13   3   7  808.68   10.48   1
  15   3   7  470.69    9.30   1
  17   3   7  405.15   16.97   1
  19   3   7    4.75    4.51   1
  21   3   7  121.29    8.22   1
  23   3   7   39.47    7.17   1
  25   3   7  189.31   12.60   1
 -28   4   7  191.37    8.59   1
 -26   4   7  242.16    7.46   1
 -24   4   7  477.91   22.12   1
 -22   4   7  392.50   11.44   1
 -20   4   7  226.89    5.96   1
 -18   4   7   38.45    3.04   1
 -16   4   7   15.31    2.01   1
 -14   4   7  266.15    9.76   1
 -12   4   7   38.80    1.96   1
 -10   4   7  269.99    7.28   1
  -8   4   7  895.06   20.75   1
  -6   4   711699.20  153.51   1
  -4   4   7  443.36    4.78   1
  -2   4   7 9241.88   78.49   1
   0   4   7 5679.94   40.70   1
   2   4   7  714.41    6.31   1
   4   4   7  260.01    3.63   1
   6   4   7 1572.81   15.34   1
   8   4   7  132.74   13.95   1
  10   4   7  121.72    4.80   1
  12   4   7   95.12    5.48   1
  14   4   7 1116.33   13.61   1
  16   4   7 1856.44   22.44   1
  18   4   7  210.82    9.79   1
  20   4   7   53.95    6.82   1
  22   4   7   -1.37    4.69   1
  24   4   7  115.41    8.84   1
 -27   5   7  135.15    6.19   1
 -25   5   7  574.82   17.69   1
 -23   5   7   70.83    4.94   1
 -21   5   7    2.88    2.14   1
 -19   5   7   19.37    2.24   1
 -17   5   7 1158.96   22.83   1
 -15   5   7  461.07   12.06   1
 -13   5   7   40.31    1.46   1
 -11   5   7  140.32    4.75   1
  -9   5   7  110.88    5.08   1
  -7   5   7   44.81    3.08   1
  -5   5   7 1207.46   15.68   1
  -3   5   7 2799.81   30.54   1
  -1   5   7  857.67   10.00   1
   1   5   7 1537.88   17.63   1
   3   5   7  775.92    6.22   1
   5   5   7    7.64    1.46   1
   7   5   7  680.40    9.70   1
   9   5   7    0.97    2.92   1
  11   5   7  353.73    9.10   1
  13   5   7  414.64   19.76   1
  15   5   7  167.56    8.74   1
  17   5   7  649.11   14.55   1
  19   5   7  717.74   13.24   1
  21   5   7    2.60    4.40   1
  23   5   7  610.89   16.20   1
 -24   6   7  672.52   22.23   1
 -22   6   7 1687.99   30.48   1
 -20   6   7 1164.36   42.99   1
 -18   6   7  136.96    6.17   1
 -16   6   7  164.60    3.50   1
 -14   6   7  111.97    6.04   1
 -12   6   7 1873.77   26.81   1
 -10   6   7  263.95    7.33   1
  -8   6   7 2106.67   20.97   1
  -6   6   7 1790.13   17.60   1
  -4   6   7   74.21    3.39   1
  -2   6   7  607.17   11.36   1
   0   6   7    2.77    0.84   1
   2   6   7 1603.56   11.09   1
   4   6   7  248.92    4.37   1
   6   6   7  176.79    3.42   1
   8   6   7  272.56    5.45   1
  10   6   7   44.74    3.51   1
  12   6   7   12.57    2.79   1
  14   6   7  554.10   12.71   1
  16   6   7 1703.68   45.99   1
  18   6   7  772.79   15.29   1
  20   6   7   10.93    5.96   1
 -23   7   7 1358.41   69.36   1
 -21   7   7 1945.29   43.77   1
 -19   7   7 1036.31   23.64   1
 -17   7   7  280.55   12.94   1
 -15   7   7  128.57    6.60   1
 -13   7   7    3.31    4.62   1
 -11   7   7  117.75    6.06   1
  -9   7   7  715.67   11.22   1
  -7   7   7 1320.94   17.17   1
  -5   7   7  487.86    8.99   1
  -3   7   7  866.95   16.45   1
  -1   7   7   49.58    1.97   1
   1   7   7  504.87    5.88   1
   3   7   7  280.88    4.43   1
   5   7   7  472.83    6.27   1
   7   7   7 2340.68   26.39   1
   9   7   7 1329.43   12.56   1
  11   7   7  309.98    6.07   1
  13   7   7  716.80   17.27   1
  15   7   7 2860.05   31.35   1
  17   7   7 2103.57   52.17   1
  19   7   7  130.30   10.05   1
 -20   8   7   50.91    6.81   1
 -18   8   7   14.75    5.27   1
 -16   8   7   24.39    5.08   1
 -14   8   7   21.22    4.51   1
 -12   8   7   35.04    5.21   1
 -10   8   7    5.53    3.24   1
  -8   8   7   31.98    3.66   1
  -6   8   7   45.30    5.03   1
  -4   8   7 1163.79   24.72   1
  -2   8   7 2129.21   34.36   1
   0   8   7  184.28    8.80   1
   2   8   7  457.70   12.23   1
   4   8   7  295.06    4.59   1
   6   8   7  102.88    3.91   1
   8   8   7   40.80    3.34   1
  10   8   7  570.68    9.13   1
  12   8   7  180.69    5.52   1
  14   8   7  561.01    9.90   1
  16   8   7  263.02    9.72   1
 -15   9   7  190.95    8.03   1
 -13   9   7   70.79    6.89   1
 -11   9   7  196.68   10.83   1
  -9   9   7 1648.89   20.52   1
  -7   9   7 3122.09   46.87   1
  -5   9   7 2187.21   43.45   1
  -3   9   7 1111.57   34.45   1
  -1   9   7 1637.76   28.24   1
   1   9   7 1277.66   20.90   1
   3   9   7 1323.69   24.78   1
   5   9   7  241.29   12.38   1
   7   9   7    7.17    3.08   1
   9   9   7  254.51    6.31   1
  11   9   7   64.56   10.34   1
  -8  10   7 2037.24   73.41   1
  -6  10   7 2365.68   93.47   1
  -4  10   7  974.66   24.72   1
  -2  10   7  243.58   16.82   1
   0  10   7 1328.95   20.95   1
   2  10   7  875.64   21.21   1
   4  10   7   42.25    8.06   1
 -30   0   8   18.14    7.81   1
 -28   0   8 5350.67  436.95   1
 -26   0   8  209.15   12.77   1
 -24   0   8 1122.95   78.87   1
 -22   0   8 1426.20   89.99   1
 -20   0   8 2244.41  163.51   1
 -18   0   8  794.89   37.13   1
 -16   0   8   22.84    3.61   1
 -14   0   8 3691.10  197.43   1
 -12   0   8 1233.20   72.29   1
 -10   0   819585.10  857.96   1
  -8   0   8 1538.95   18.17   1
  -6   0   8 3077.36   43.44   1
  -4   0   8  523.03   21.22   1
  -2   0   8  787.76    6.57   1
   0   0   812448.40  162.35   1
   2   0   812450.20  155.94   1
   4   0   8  864.13    9.29   1
   6   0   8  501.00    6.95   1
   8   0   814901.70  204.24   1
  10   0   818771.60  365.27   1
  12   0   814332.20  261.17   1
  14   0   8  787.50   16.65   1
  16   0   8 1608.62   31.49   1
  18   0   8 5706.24  186.91   1
  20   0   8 1570.21   52.16   1
  22   0   8   25.40   31.22   1
  24   0   8  418.17   23.18   1
  26   0   8  150.03   23.76   1
 -29   1   8  924.11   23.78   1
 -27   1   8 1508.16   43.16   1
 -25   1   8  444.91   19.23   1
 -23   1   8  178.71    7.59   1
 -21   1   8 4629.91  194.25   1
 -19   1   8 3101.84   98.92   1
 -17   1   8 2101.31   68.98   1
 -15   1   8   53.34    4.53   1
 -13   1   8  279.38    6.06   1
 -11   1   8  184.49   10.28   1
  -9   1   813186.90  249.49   1
  -7   1   817298.90  143.41   1
  -5   1   8 1734.89   20.84   1
  -3   1   8 4673.39   51.62   1
  -1   1   813238.10   86.79   1
   1   1   8 2756.66   20.29   1
   3   1   8  404.82    3.99   1
   5   1   8 1371.58    9.77   1
   7   1   8 3092.09   24.73   1
   9   1   817152.00  156.40   1
  11   1   810853.90  107.19   1
  13   1   8  553.28   11.17   1
  15   1   8 1871.96   30.53   1
  17   1   8 2599.96   29.32   1
  19   1   8 1995.07   26.64   1
  21   1   8  327.39   12.22   1
  23   1   8   12.44    6.67   1
  25   1   8   12.21    8.12   1
 -30   2   8  157.03   14.57   1
 -28   2   8  121.38    7.91   1
 -26   2   8  590.98   12.65   1
 -24   2   8  484.01   26.14   1
 -22   2   8  274.75    8.86   1
 -20   2   8 1416.25   40.24   1
 -18   2   8 1450.75   51.32   1
 -16   2   8  305.66    5.98   1
 -14   2   8 6653.73  185.13   1
 -12   2   8 5976.73  187.79   1
 -10   2   8 2995.68   47.47   1
  -8   2   8 2916.51   36.23   1
  -6   2   820429.30  350.96   1
  -4   2   817197.20  216.45   1
  -2   2   814730.50  207.78   1
   0   2   8 1029.03    7.63   1
   2   2   8 3377.39   21.50   1
   4   2   8  507.66    5.78   1
   6   2   8 1340.73   13.08   1
   8   2   8   36.41    2.97   1
  10   2   8 2089.33   21.54   1
  12   2   8 6114.04   52.32   1
  14   2   8 2697.52   28.18   1
  16   2   8   76.78    6.32   1
  18   2   8  744.95   14.67   1
  20   2   8 1011.11   17.72   1
  22   2   8 1534.40   26.35   1
  24   2   8  314.74   15.91   1
 -29   3   8    4.02    4.26   1
 -27   3   8  112.00    8.77   1
 -25   3   8  494.85   18.03   1
 -23   3   8 2170.14   98.83   1
 -21   3   8  499.85   21.16   1
 -19   3   8   19.72    3.91   1
 -17   3   8 1755.86   50.55   1
 -15   3   8 6026.72  124.02   1
 -13   3   8 9832.33  162.70   1
 -11   3   811288.40  139.34   1
  -9   3   8 2390.06   52.60   1
  -7   3   818132.90  155.39   1
  -5   3   843967.40  759.77   1
  -3   3   8 3893.50   37.38   1
  -1   3   8  319.86    7.69   1
   1   3   8 3102.46   20.76   1
   3   3   8  912.68    6.30   1
   5   3   8 3467.13   35.89   1
   7   3   8 2167.57   19.76   1
   9   3   8 1688.29   19.73   1
  11   3   8 2633.06   29.17   1
  13   3   8 2763.48   28.81   1
  15   3   8 2502.37   26.99   1
  17   3   8   16.36    4.96   1
  19   3   8  708.99   13.64   1
  21   3   8  720.06   15.26   1
  23   3   8 1050.53   25.18   1
 -28   4   8   89.32    7.10   1
 -26   4   8  535.39   22.66   1
 -24   4   8 2564.77  115.63   1
 -22   4   8 2835.50  107.83   1
 -20   4   8 1826.16   55.43   1
 -18   4   8  952.37   29.08   1
 -16   4   8 3797.23   50.57   1
 -14   4   811967.90  212.79   1
 -12   4   813158.10  234.86   1
 -10   4   8  649.52   12.26   1
  -8   4   8 2396.26   27.58   1
  -6   4   8 4770.31   47.62   1
  -4   4   819028.60  223.82   1
  -2   4   8 5624.42   46.07   1
   0   4   8    9.10    1.08   1
   2   4   8 2530.82   18.42   1
   4   4   814742.30  260.39   1
   6   4   8 5257.90   55.98   1
   8   4   8   11.60    2.75   1
  10   4   8   20.52    4.33   1
  12   4   8 2034.47   23.29   1
  14   4   8 1422.86   18.37   1
  16   4   8 1081.46   19.08   1
  18   4   8  438.77   10.07   1
  20   4   8   42.55    6.47   1
  22   4   8 1004.76   18.50   1
 -25   5   8  490.20   11.45   1
 -23   5   8 1946.47   68.13   1
 -21   5   8 2064.17   65.29   1
 -19   5   8  746.77   17.25   1
 -17   5   8 1215.10   32.60   1
 -15   5   8 4188.08   59.69   1
 -13   5   8    9.61    4.39   1
 -11   5   8  892.11   11.23   1
  -9   5   8  266.60    5.53   1
  -7   5   8  212.13    7.17   1
  -5   5   8  677.15   21.11   1
  -3   5   8 1280.99   31.18   1
  -1   5   8  719.13    5.70   1
   1   5   8  120.91    3.97   1
   3   5   8 7459.27   48.57   1
   5   5   811947.70   91.50   1
   7   5   8 8583.16   71.25   1
   9   5   8 9005.81   88.93   1
  11   5   8 3411.77   36.66   1
  13   5   8 3377.14   40.37   1
  15   5   8 3559.97   47.36   1
  17   5   8  432.05   12.68   1
  19   5   8   89.75    7.50   1
  21   5   8  127.24    9.51   1
 -24   6   8  398.44   18.97   1
 -22   6   8 1378.79   74.32   1
 -20   6   8  841.83   35.37   1
 -18   6   8 1011.71   26.03   1
 -16   6   8  416.77   12.67   1
 -14   6   8  322.31    8.57   1
 -12   6   8  453.27    9.65   1
 -10   6   8   35.23    3.06   1
  -8   6   8   10.08    1.98   1
  -6   6   8  100.20    4.40   1
  -4   6   8   74.10    5.93   1
  -2   6   8  745.97   14.57   1
   0   6   8 1589.71   16.41   1
   2   6   8 4977.28   40.10   1
   4   6   8 6483.82   61.38   1
   6   6   8 8124.62   65.01   1
   8   6   8 2829.04   22.63   1
  10   6   8 4055.35   38.13   1
  12   6   8 4061.66   36.86   1
  14   6   8 1364.46   22.37   1
  16   6   8  476.32   13.28   1
  18   6   8  552.96   14.34   1
  20   6   8  271.00   12.15   1
 -21   7   8   27.76    6.93   1
 -19   7   8  757.12   22.06   1
 -17   7   8  508.07   10.94   1
 -15   7   8  934.04   14.87   1
 -13   7   8 1178.16   20.97   1
 -11   7   8 2018.45   24.58   1
  -9   7   8 4008.48   58.24   1
  -7   7   8 3906.90   53.64   1
  -5   7   8  618.14   18.40   1
  -3   7   8  148.96   10.68   1
  -1   7   8 4110.45   51.84   1
   1   7   8 3958.02   34.91   1
   3   7   8  691.34    8.16   1
   5   7   8  165.16    3.41   1
   7   7   8  506.57    5.90   1
   9   7   8  574.41    8.33   1
  11   7   8  238.04    7.38   1
  13   7   8  137.87    5.64   1
  15   7   8   10.57    3.40   1
  17   7   8  500.56   13.28   1
 -18   8   8  786.68   18.89   1
 -16   8   8  452.90   13.06   1
 -14   8   8  127.44    7.53   1
 -12   8   8 1396.39   19.24   1
 -10   8   8 3741.76   58.23   1
  -8   8   8 4096.31   70.97   1
  -6   8   8 3140.94   51.22   1
  -4   8   8 2107.34   37.22   1
  -2   8   8 1732.33   26.57   1
   0   8   8 1853.70   79.26   1
   2   8   8  517.62    8.02   1
   4   8   8  254.06    8.13   1
   6   8   8  418.75    6.28   1
   8   8   8   37.46    3.03   1
  10   8   8  281.42    8.15   1
  12   8   8    2.58    3.77   1
  14   8   8    6.36    3.57   1
 -15   9   8  282.19   13.00   1
 -13   9   8  395.11   14.39   1
 -11   9   8 1681.55   30.02   1
  -9   9   8 3412.62   86.57   1
  -7   9   8 1446.37   35.62   1
  -5   9   8  206.16   16.20   1
  -3   9   8  745.79   20.86   1
  -1   9   8 2307.65   33.12   1
   1   9   8 2178.89   32.76   1
   3   9   8   90.77   10.82   1
   5   9   8  209.26   11.41   1
   7   9   8  333.18   12.78   1
   9   9   8  797.67   11.67   1
  -6  10   8    3.71    8.63   1
  -4  10   8   -1.54    6.92   1
  -2  10   8  259.21   11.90   1
   0  10   8  831.79   18.34   1
   2  10   8  412.48   17.20   1
 -29   1   9  200.45   17.57   1
 -27   1   9  480.63   19.22   1
 -25   1   9  104.76    7.72   1
 -23   1   9   87.50    5.00   1
 -21   1   9 3454.16  140.38   1
 -19   1   9  123.27    6.64   1
 -17   1   9  883.83   39.49   1
 -15   1   9  855.08   26.21   1
 -13   1   9    6.76    2.12   1
 -11   1   9 6177.46   92.37   1
  -9   1   9 7879.63   59.73   1
  -7   1   9 3483.89   33.92   1
  -5   1   9  442.69    7.40   1
  -3   1   9 2007.79   24.67   1
  -1   1   9 4594.38   37.82   1
   1   1   9  443.10    4.46   1
   3   1   9  288.85    3.87   1
   5   1   9 4982.75   34.57   1
   7   1   911885.10  102.85   1
   9   1   9  377.76    6.85   1
  11   1   9  326.42    6.81   1
  13   1   9   16.02    4.30   1
  15   1   9   -0.38    3.24   1
  17   1   9   22.93    5.36   1
  19   1   9   97.23    8.35   1
  21   1   9  978.05   21.65   1
  23   1   9   52.81   15.49   1
  25   1   9   43.83   13.71   1
 -28   2   9   47.07    5.47   1
 -26   2   9    6.83    3.83   1
 -24   2   9  698.23   32.41   1
 -22   2   9  621.54   27.76   1
 -20   2   9 1022.88   43.34   1
 -18   2   9  975.03   33.80   1
 -16   2   9 5455.12  146.89   1
 -14   2   9  206.59    7.84   1
 -12   2   9  304.09    6.98   1
 -10   2   9  682.54    9.33   1
  -8   2   910554.30  102.55   1
  -6   2   9 3371.46   24.89   1
  -4   2   9   42.17    1.34   1
  -2   2   9 1366.43   13.85   1
   0   2   9 3928.27   29.75   1
   2   2   9 5038.06   35.55   1
   4   2   9 1372.80   14.68   1
   6   2   9 7957.86   72.64   1
   8   2   9  461.37    7.75   1
  10   2   9 1116.55   12.19   1
  12   2   9 1505.80   15.79   1
  14   2   9  131.29    6.08   1
  16   2   9   41.13    5.12   1
  18   2   9    8.93    5.01   1
  20   2   9 1070.02   20.84   1
  22   2   9 1399.93   24.13   1
  24   2   9   40.53    8.74   1
 -27   3   9    4.04    3.42   1
 -25   3   9  224.99   16.89   1
 -23   3   9  133.30    6.89   1
 -21   3   9 1098.52   41.03   1
 -19   3   9  386.41   17.28   1
 -17   3   9   13.17    2.57   1
 -15   3   9  165.46    8.20   1
 -13   3   9 1608.93   19.31   1
 -11   3   9 5789.44   59.97   1
  -9   3   9 1086.15   20.04   1
  -7   3   9  430.76    4.14   1
  -5   3   9   18.39    1.11   1
  -3   3   915412.60  204.83   1
  -1   3   9  707.41    7.94   1
   1   3   9  691.33    6.26   1
   3   3   9    2.40    0.80   1
   5   3   9  379.24    6.25   1
   7   3   9 1778.77   17.93   1
   9   3   9   45.79    4.32   1
  11   3   9 3333.15   34.65   1
  13   3   9 1911.52   20.62   1
  15   3   9  105.59    6.64   1
  17   3   9  931.63   14.09   1
  19   3   9  325.12    9.94   1
  21   3   9   14.63    7.91   1
  23   3   9   32.76    7.27   1
 -26   4   9  206.98   12.19   1
 -24   4   9   11.86    3.68   1
 -22   4   9   10.03    2.59   1
 -20   4   9   85.07    5.03   1
 -18   4   9  332.45   14.03   1
 -16   4   9  437.39    8.22   1
 -14   4   9  225.99    6.38   1
 -12   4   9  820.51   15.08   1
 -10   4   9 9022.37  140.88   1
  -8   4   9  236.61    7.42   1
  -6   4   9   43.09    1.66   1
  -4   4   9 3947.00   50.09   1
  -2   4   9   41.33    6.71   1
   0   4   9  513.03    9.92   1
   2   4   9 1779.60   14.07   1
   4   4   9 2973.67   19.80   1
   6   4   9 1583.85   20.89   1
   8   4   9   13.63    3.02   1
  10   4   9   71.65    4.56   1
  12   4   9  519.08    9.87   1
  14   4   9  798.09   15.97   1
  16   4   9  139.09    6.63   1
  18   4   9    3.03    4.03   1
  20   4   9  365.52   11.18   1
  22   4   9 1075.10   23.79   1
 -25   5   9   10.90    8.53   1
 -23   5   9   11.53    7.67   1
 -21   5   9   46.29    2.59   1
 -19   5   9    1.24    1.80   1
 -17   5   9  855.41   30.01   1
 -15   5   9   70.99    7.07   1
 -13   5   9  134.04   12.55   1
 -11   5   9  111.36    5.63   1
  -9   5   9  659.65    7.98   1
  -7   5   9 2578.09   38.02   1
  -5   5   9  306.42   10.47   1
  -3   5   9  197.62    8.10   1
  -1   5   9 1295.01   25.80   1
   1   5   9  548.38    5.94   1
   3   5   9  230.06    4.53   1
   5   5   9   34.84    2.31   1
   7   5   9  261.28    4.12   1
   9   5   9  222.01    8.23   1
  11   5   9  466.83    9.16   1
  13   5   9 1327.00   20.74   1
  15   5   9  117.90    6.80   1
  17   5   9   44.97    6.74   1
  19   5   9  484.14   15.35   1
  21   5   9  611.62   15.74   1
 -24   6   9  525.66   25.15   1
 -22   6   9  190.98   12.90   1
 -20   6   9    0.09    4.62   1
 -18   6   9  483.85   18.42   1
 -16   6   9   12.77    3.85   1
 -14   6   9  754.04   13.77   1
 -12   6   9   -0.35    1.89   1
 -10   6   9    7.49    6.80   1
  -8   6   9 2319.74   38.14   1
  -6   6   9 1676.75   41.42   1
  -4   6   9    8.67    4.35   1
  -2   6   9  198.78    9.08   1
   0   6   9  812.81    8.54   1
   2   6   9 2159.16   18.29   1
   4   6   9 6660.41   68.83   1
   6   6   9  961.24    8.83   1
   8   6   9    6.73    1.79   1
  10   6   9 2464.43   23.41   1
  12   6   9 4778.41   44.39   1
  14   6   9  516.68   14.08   1
  16   6   9  111.93    7.22   1
  18   6   9  510.17   13.14   1
 -21   7   9  135.71    8.21   1
 -19   7   9   52.64    6.24   1
 -17   7   9  102.60    7.19   1
 -15   7   9   27.26    5.69   1
 -13   7   9  838.15   14.54   1
 -11   7   9 1284.61   35.44   1
  -9   7   9   99.86    5.84   1
  -7   7   9  874.58   20.51   1
  -5   7   9  516.64   15.84   1
  -3   7   9  152.57   11.02   1
  -1   7   9  456.29   14.31   1
   1   7   9  320.98    6.33   1
   3   7   9 1730.41   26.55   1
   5   7   9 1327.15   14.43   1
   7   7   9  819.57    7.74   1
   9   7   9  592.11    7.16   1
  11   7   9 1268.17   18.35   1
  13   7   9 1956.99   25.94   1
  15   7   9  323.75   13.88   1
  17   7   9 1206.25   21.46   1
 -18   8   9   10.78    4.51   1
 -16   8   9   44.06    7.70   1
 -14   8   9   32.06    6.24   1
 -12   8   9  126.98    7.52   1
 -10   8   9  511.89   10.99   1
  -8   8   9  120.54   11.49   1
  -6   8   9  110.51   11.01   1
  -4   8   9   22.26    8.10   1
  -2   8   9   34.70    7.04   1
   0   8   9   64.07    7.22   1
   2   8   9  410.02   11.96   1
   4   8   9   11.79    2.96   1
   6   8   9   43.00    7.64   1
   8   8   9  166.61    6.05   1
  10   8   9 1443.56   17.45   1
  12   8   9  682.66   11.18   1
 -13   9   9  662.00   28.14   1
 -11   9   9 2065.10   48.45   1
  -9   9   9 2360.28   51.20   1
  -7   9   9  543.36   23.40   1
  -5   9   9   18.50    8.20   1
  -3   9   9  104.74   11.47   1
  -1   9   9   88.28    9.77   1
   1   9   9  327.05   11.49   1
   3   9   9  327.10   15.46   1
   5   9   9   74.65   27.98   1
   7   9   9    1.42    5.83   1
   9   9   9   57.47   23.71   1
 -28   0  10  520.49   60.71   1
 -26   0  10  874.88   61.31   1
 -24   0  10 1326.01  105.75   1
 -22   0  10  541.76   43.29   1
 -20   0  10  340.77   17.63   1
 -18   0  10   39.18    4.57   1
 -16   0  10   11.87    3.43   1
 -14   0  10 1925.99   79.68   1
 -12   0  1014030.60  490.52   1
 -10   0  10 6350.16   62.55   1
  -8   0  10  164.83    4.56   1
  -6   0  10 7070.07  277.32   1
  -4   0  1012552.70  207.39   1
  -2   0  10 2452.16   19.42   1
   0   0  10 9829.02   97.46   1
   2   0  1021178.70  296.62   1
   4   0  1029268.70  366.77   1
   6   0  1021895.40  274.19   1
   8   0  1011953.00  133.11   1
  10   0  10  391.05   10.60   1
  12   0  10  208.85    9.82   1
  14   0  10 4390.65   68.42   1
  16   0  10  109.37   11.93   1
  18   0  10  358.94   22.00   1
  20   0  10  338.36   24.21   1
  22   0  10    3.01    7.51   1
  24   0  10  732.32   33.93   1
 -29   1  10  435.83   16.71   1
 -27   1  10  106.28   10.28   1
 -25   1  10 1121.31   36.27   1
 -23   1  10  173.24    7.97   1
 -21   1  10  119.40    8.37   1
 -19   1  10  614.98   23.73   1
 -17   1  10 1832.03   76.63   1
 -15   1  10 3755.37  126.64   1
 -13   1  10 2522.23   54.41   1
 -11   1  10 2024.02   22.81   1
  -9   1  10 4806.67   36.08   1
  -7   1  10 4506.95   84.23   1
  -5   1  10 5437.36   89.66   1
  -3   1  10 9560.58  118.98   1
  -1   1  10 2998.16   30.76   1
   1   1  10 2298.05   16.75   1
   3   1  10 6799.69   79.21   1
   5   1  1022457.20  207.79   1
   7   1  1024508.70  215.61   1
   9   1  10 2262.34   20.93   1
  11   1  10 1753.15   18.49   1
  13   1  10 2037.78   26.41   1
  15   1  10 3986.60   39.09   1
  17   1  10  484.80   12.04   1
  19   1  10  104.53   48.15   1
  21   1  10 1174.73   27.10   1
  23   1  10 1197.16   24.88   1
 -28   2  10  629.65   23.37   1
 -26   2  10  852.55   46.52   1
 -24   2  10  374.33   14.25   1
 -22   2  10 1263.99   49.55   1
 -20   2  10 1501.80   61.13   1
 -18   2  10 2095.45   74.84   1
 -16   2  10 3823.78  134.77   1
 -14   2  10 9559.01  233.40   1
 -12   2  10 8955.76  159.44   1
 -10   2  10 2187.73   34.21   1
  -8   2  10 1682.95   20.78   1
  -6   2  10 1762.98   29.41   1
  -4   2  10   74.07    3.11   1
  -2   2  10  381.49    8.55   1
   0   2  10   23.96    2.06   1
   2   2  10  327.40    3.69   1
   4   2  10 1299.23   10.96   1
   6   2  10  122.58    3.72   1
   8   2  10  247.86    7.27   1
  10   2  10 2612.60   24.70   1
  12   2  10 4268.25   40.38   1
  14   2  10 1958.59   22.74   1
  16   2  10  765.52   12.71   1
  18   2  10 1596.16   21.18   1
  20   2  10  688.81   18.24   1
  22   2  10 1462.26   30.30   1
 -27   3  10  494.43   22.53   1
 -25   3  10  299.15   15.26   1
 -23   3  10  637.72   24.34   1
 -21   3  10  669.09   28.26   1
 -19   3  10 2094.84   72.81   1
 -17   3  10 3255.24   62.81   1
 -15   3  10 4142.85   80.91   1
 -13   3  10 1201.92   21.16   1
 -11   3  10 5202.59  100.76   1
  -9   3  1016292.40  156.17   1
  -7   3  10 5140.15   47.96   1
  -5   3  10   59.44    2.75   1
  -3   3  10  129.77    2.18   1
  -1   3  10   14.52    1.82   1
   1   3  10  589.05    7.62   1
   3   3  10   93.01    4.64   1
   5   3  10   74.75    2.65   1
   7   3  10   73.44    3.84   1
   9   3  10  404.13    8.33   1
  11   3  10  176.05    7.84   1
  13   3  10   99.44    5.70   1
  15   3  10  538.56   11.88   1
  17   3  10 2064.35   24.46   1
  19   3  10 1784.96   27.58   1
  21   3  10 1654.89   24.09   1
 -26   4  10  675.97   32.07   1
 -24   4  10    7.01    2.92   1
 -22   4  10  194.48    6.15   1
 -20   4  10 1287.39   32.58   1
 -18   4  10  904.39   15.88   1
 -16   4  10  477.25    9.12   1
 -14   4  10   17.76    1.91   1
 -12   4  10 1547.63   30.29   1
 -10   4  10 7551.57  108.02   1
  -8   4  10 4040.98   55.70   1
  -6   4  10  635.38   19.65   1
  -4   4  10  552.53   18.70   1
  -2   4  10 6034.93   52.59   1
   0   4  10 6088.85   49.86   1
   2   4  10 7860.60   87.81   1
   4   4  10  534.64    6.91   1
   6   4  10  283.88    6.73   1
   8   4  10 2738.46   33.88   1
  10   4  10 4959.56   48.95   1
  12   4  10  188.44    8.52   1
  14   4  10    9.65    4.28   1
  16   4  10  298.15   10.65   1
  18   4  10 1382.63   24.52   1
  20   4  10 1124.71   19.15   1
 -25   5  10  854.53   29.47   1
 -23   5  10  260.56   17.12   1
 -21   5  10   50.78    9.26   1
 -19   5  10 2994.89   47.85   1
 -17   5  10 1906.35   30.88   1
 -15   5  10 1502.18   25.33   1
 -13   5  10  517.16   21.16   1
 -11   5  10   39.27    2.94   1
  -9   5  10 1494.22   15.02   1
  -7   5  10  358.83   11.89   1
  -5   5  10  992.13   21.76   1
  -3   5  10  911.94   18.33   1
  -1   5  1014516.50  140.24   1
   1   5  1011095.30  108.59   1
   3   5  10  433.82    6.63   1
   5   5  10  200.56    5.77   1
   7   5  10 4298.49   33.70   1
   9   5  10 3715.23   37.04   1
  11   5  10  768.07   12.54   1
  13   5  10  112.49    8.04   1
  15   5  10   22.94    5.62   1
  17   5  10   85.71   15.32   1
  19   5  10  727.44   17.93   1
 -22   6  10  594.26   27.84   1
 -20   6  10 1277.92   30.49   1
 -18   6  10  102.90    9.45   1
 -16   6  10    3.83    4.07   1
 -14   6  10    4.65    2.70   1
 -12   6  10  623.51   13.56   1
 -10   6  10  613.84    9.42   1
  -8   6  10  711.60   11.83   1
  -6   6  10 1319.46   28.64   1
  -4   6  10 2144.69   30.53   1
  -2   6  10 5054.38   60.33   1
   0   6  10 6684.77   66.79   1
   2   6  10 7231.63   68.31   1
   4   6  10 2928.17   48.87   1
   6   6  10 2661.36   37.72   1
   8   6  10 3327.78   26.23   1
  10   6  10 1307.24   14.05   1
  12   6  10  612.61    9.10   1
  14   6  10   35.36    5.59   1
  16   6  10  749.41   16.00   1
  18   6  10 1268.03   26.61   1
 -21   7  10  384.02   13.18   1
 -19   7  10  131.31    9.13   1
 -17   7  10  145.48    8.95   1
 -15   7  10 2657.35   70.22   1
 -13   7  10 2088.89   63.45   1
 -11   7  10 1069.09   27.36   1
  -9   7  10 1632.60   38.59   1
  -7   7  10 2525.77   43.67   1
  -5   7  10 2410.75   55.18   1
  -3   7  10 3319.47   46.32   1
  -1   7  10 1513.19   23.98   1
   1   7  10  762.19    7.35   1
   3   7  10 1139.02   12.42   1
   5   7  10 3323.20   46.89   1
   7   7  10  834.06   10.83   1
   9   7  10  461.48   13.26   1
  11   7  10   34.16    4.96   1
  13   7  10 1228.64   25.36   1
  15   7  10 1471.05   21.89   1
 -16   8  10 2644.69   61.07   1
 -14   8  10 5244.00   93.27   1
 -12   8  10 3103.05   48.31   1
 -10   8  10  107.92   11.91   1
  -8   8  10  252.93   14.27   1
  -6   8  10 3702.67  103.78   1
  -4   8  10 3425.96   58.13   1
  -2   8  10   43.31    9.47   1
   0   8  10  662.84   14.34   1
   2   8  10   32.52    6.80   1
   4   8  10  382.81   16.50   1
   6   8  10  366.81   85.66   1
   8   8  10  179.74    6.46   1
  10   8  10   59.25   11.82   1
  12   8  10 1658.06   22.74   1
 -11   9  10  379.04   22.79   1
  -9   9  10  165.15   14.19   1
  -7   9  10  204.27   14.61   1
  -5   9  10  904.36   25.30   1
  -3   9  10  309.54   16.77   1
  -1   9  10   52.44    8.12   1
   1   9  10  192.76   10.14   1
   3   9  10  862.61   19.62   1
   5   9  10  491.01   20.29   1
   7   9  10  208.76   16.26   1
 -29   1  11    1.42    3.86   1
 -27   1  11   46.34    6.28   1
 -25   1  11   89.63    8.04   1
 -23   1  11  751.54   36.48   1
 -21   1  11  466.87   12.81   1
 -19   1  11 1877.88   73.50   1
 -17   1  11   88.04    5.95   1
 -15   1  11  193.19    8.95   1
 -13   1  11 2481.81   45.19   1
 -11   1  11 6391.25   49.83   1
  -9   1  11   40.70    2.62   1
  -7   1  11  826.63   21.36   1
  -5   1  11 1133.18   13.63   1
  -3   1  11  206.12    3.54   1
  -1   1  11    5.80    1.35   1
   1   1  11   15.67    1.97   1
   3   1  11 3399.82   29.96   1
   5   1  11  539.05    6.73   1
   7   1  11 3163.61   24.00   1
   9   1  11  410.67    6.07   1
  11   1  11   10.34    3.03   1
  13   1  11   28.64    5.43   1
  15   1  11  269.45    8.56   1
  17   1  11 2042.05   25.02   1
  19   1  11  420.06   11.61   1
  21   1  11  247.12   10.83   1
  23   1  11   25.90   13.84   1
 -28   2  11   12.44    4.39   1
 -26   2  11  224.93   16.09   1
 -24   2  11  766.24   41.41   1
 -22   2  11  557.32   25.34   1
 -20   2  11 4748.20  192.33   1
 -18   2  11   15.73    2.81   1
 -16   2  11  302.92    8.41   1
 -14   2  11  247.12   10.23   1
 -12   2  11  870.75   17.52   1
 -10   2  11  630.58    8.02   1
  -8   2  11 1990.91   29.89   1
  -6   2  11 4944.72   88.14   1
  -4   2  11  121.94    3.78   1
  -2   2  11 1382.50   12.84   1
   0   2  11 1634.95   13.70   1
   2   2  11 6487.37   66.14   1
   4   2  11   45.99    2.56   1
   6   2  11  136.65    5.03   1
   8   2  11 4338.83   36.79   1
  10   2  11  528.22    9.25   1
  12   2  11  214.90    6.86   1
  14   2  11  303.96    9.68   1
  16   2  11 2183.32   25.32   1
  18   2  11  508.30   13.16   1
  20   2  11   16.28    6.87   1
  22   2  11    9.91    5.98   1
 -27   3  11    7.59    3.98   1
 -25   3  11   87.14    5.27   1
 -23   3  11  307.63   17.03   1
 -21   3  11  631.81   16.85   1
 -19   3  11  253.00    6.34   1
 -17   3  11  283.44    7.10   1
 -15   3  11  231.41    6.57   1
 -13   3  11 2311.20   69.68   1
 -11   3  11   17.31    3.02   1
  -9   3  11  147.78    3.22   1
  -7   3  11 1715.73   22.95   1
  -5   3  11    9.41    1.83   1
  -3   3  11 2373.81   18.66   1
  -1   3  11  716.80    8.12   1
   1   3  11  170.82    4.15   1
   3   3  11  904.30    7.57   1
   5   3  11  445.60    5.51   1
   7   3  11  652.93    8.28   1
   9   3  11  181.95    6.03   1
  11   3  11    7.34    3.52   1
  13   3  11  298.54   10.38   1
  15   3  11   44.48    6.22   1
  17   3  11   24.42    6.81   1
  19   3  11  433.74   12.91   1
  21   3  11  602.80   14.64   1
 -26   4  11  175.49   17.76   1
 -24   4  11   31.47    3.91   1
 -22   4  11   45.87    4.85   1
 -20   4  11  728.73   20.28   1
 -18   4  11 2533.50   79.88   1
 -16   4  11 1612.31   34.93   1
 -14   4  11 2604.31   69.66   1
 -12   4  11  447.00   12.30   1
 -10   4  11  275.27    8.66   1
  -8   4  11 1107.40   23.97   1
  -6   4  11 2871.14  112.58   1
  -4   4  11  651.77   11.49   1
  -2   4  11  138.23    5.85   1
   0   4  11    9.53    3.03   1
   2   4  11  392.95    6.31   1
   4   4  11 2381.06   20.34   1
   6   4  11 1260.98   16.28   1
   8   4  11  282.53    7.27   1
  10   4  11 1914.00   27.30   1
  12   4  11  777.27   12.67   1
  14   4  11  259.45   12.14   1
  16   4  11 1345.63   20.98   1
  18   4  11  850.31   18.22   1
  20   4  11  497.15   19.11   1
 -25   5  11   95.06   12.65   1
 -23   5  11    6.85    7.35   1
 -21   5  11 1392.74   50.00   1
 -19   5  11 1313.13   24.19   1
 -17   5  11 1313.26   28.30   1
 -15   5  11  907.37   17.90   1
 -13   5  11  747.41   17.16   1
 -11   5  11 2081.30   36.18   1
  -9   5  11  415.17    9.69   1
  -7   5  11    9.83    5.66   1
  -5   5  11  533.91   28.19   1
  -3   5  11  276.16   10.08   1
  -1   5  11 1685.59   26.95   1
   1   5  11   57.10    2.62   1
   3   5  11  486.51    8.22   1
   5   5  11  833.04   10.08   1
   7   5  11 1713.09   12.99   1
   9   5  11  659.54   11.92   1
  11   5  11   19.70    5.09   1
  13   5  11   66.38    6.98   1
  15   5  11  209.63    8.80   1
  17   5  11 2512.67   39.65   1
  19   5  11 1480.14   25.50   1
 -22   6  11  124.59   12.77   1
 -20   6  11  117.57   10.90   1
 -18   6  11  398.61   15.92   1
 -16   6  11  593.62   18.86   1
 -14   6  11  201.93    9.28   1
 -12   6  11  675.17   24.01   1
 -10   6  11  663.24   17.09   1
  -8   6  11   41.73   13.14   1
  -6   6  11  334.54   13.89   1
  -4   6  11  499.98   13.25   1
  -2   6  11 4538.96   82.72   1
   0   6  11 3029.94   26.18   1
   2   6  11 2305.38   34.92   1
   4   6  11  776.83    8.69   1
   6   6  11 3426.08   36.51   1
   8   6  11 1968.58   31.42   1
  10   6  11    5.12    3.02   1
  12   6  11  708.77   12.40   1
  14   6  11  123.84    8.92   1
  16   6  11  188.78    9.85   1
 -19   7  11    6.69    5.35   1
 -17   7  11   -1.22    5.93   1
 -15   7  11   16.43    9.19   1
 -13   7  11   76.29    8.76   1
 -11   7  11  168.75   10.44   1
  -9   7  11   18.05    8.30   1
  -7   7  11    0.32    8.37   1
  -5   7  11 1494.85   47.44   1
  -3   7  11 3707.64   55.85   1
  -1   7  11 3302.52   39.26   1
   1   7  11 1319.59   13.73   1
   3   7  11 1030.61   13.17   1
   5   7  11 2583.23   36.19   1
   7   7  11 1889.41   21.22   1
   9   7  11  151.32    6.42   1
  11   7  11 1024.54   16.48   1
  13   7  11  862.18   18.33   1
 -16   8  11  213.93   18.14   1
 -14   8  11  183.95   20.09   1
 -12   8  11  491.19   19.45   1
 -10   8  11    1.27    8.61   1
  -8   8  11  229.70   15.07   1
  -6   8  11  152.36   13.22   1
  -4   8  11   28.96   11.17   1
  -2   8  11   20.56    6.54   1
   0   8  11   34.01    7.16   1
   2   8  11  123.37   11.11   1
   4   8  11    7.60    6.66   1
   6   8  11    1.75    6.27   1
   8   8  11  164.61   15.62   1
  10   8  11  164.06    6.16   1
  -9   9  11  122.68   13.93   1
  -7   9  11    9.27   13.46   1
  -5   9  11  199.09   15.25   1
  -3   9  11 1082.68   23.85   1
  -1   9  11 1113.73   21.01   1
   1   9  11  215.97   60.44   1
   3   9  11   28.54   11.61   1
 -28   0  12  186.75   19.99   1
 -26   0  12  603.36   47.65   1
 -24   0  12  177.53   24.74   1
 -22   0  12  239.59   18.41   1
 -20   0  12 1209.30   82.42   1
 -18   0  12 3075.31  191.03   1
 -16   0  12   18.70    4.70   1
 -14   0  12  811.40   13.37   1
 -12   0  12 2513.58   25.97   1
 -10   0  1210891.10  141.26   1
  -8   0  1213869.40  393.00   1
  -6   0  12 6076.36  237.62   1
  -4   0  12 3321.32   42.31   1
  -2   0  1218847.70  256.30   1
   0   0  1254911.40  965.72   1
   2   0  1235543.90  566.75   1
   4   0  12 2607.32   32.75   1
   6   0  12  789.78   12.67   1
   8   0  12  985.58   22.31   1
  10   0  12 9800.39  183.06   1
  12   0  12  520.09   11.98   1
  14   0  12 1607.82   23.74   1
  16   0  12  648.94   17.10   1
  18   0  12 2254.58   36.87   1
  20   0  12 1574.93   30.92   1
  22   0  12   45.99   40.78   1
 -27   1  12  366.97   15.46   1
 -25   1  12    7.38    4.13   1
 -23   1  12  157.15    6.67   1
 -21   1  12  654.49   23.70   1
 -19   1  12 2748.76   96.32   1
 -17   1  12 6886.42  137.72   1
 -15   1  12  999.61   15.18   1
 -13   1  12  247.11    5.84   1
 -11   1  12 2607.58   20.44   1
  -9   1  12 5504.34   47.64   1
  -7   1  12 2841.91   48.09   1
  -5   1  12 1167.40   18.93   1
  -3   1  12 5234.40   43.78   1
  -1   1  1211355.30   96.01   1
   1   1  1210095.00   91.51   1
   3   1  12 6021.58   54.59   1
   5   1  12   74.47    3.77   1
   7   1  12 1509.03   16.73   1
   9   1  12 3192.37   25.80   1
  11   1  12   37.89    4.69   1
  13   1  12   25.45    4.43   1
  15   1  12   47.23    4.64   1
  17   1  12 1200.12   19.46   1
  19   1  12 2290.67   29.88   1
  21   1  12  793.87   18.92   1
 -28   2  12  286.45   21.59   1
 -26   2  12  287.56   10.91   1
 -24   2  12 1122.63   55.26   1
 -22   2  12 2133.91   95.13   1
 -20   2  12 2926.71  124.60   1
 -18   2  12 1388.12   31.74   1
 -16   2  12 6064.31  143.01   1
 -14   2  12 7539.25  133.42   1
 -12   2  12 1981.10   33.46   1
 -10   2  12   15.12    2.16   1
  -8   2  12  225.43    4.96   1
  -6   2  12  195.95    3.53   1
  -4   2  12  951.78    7.19   1
  -2   2  12   27.72    2.27   1
   0   2  12 3975.12   32.76   1
   2   2  12 1341.81   12.32   1
   4   2  12  641.01    7.43   1
   6   2  12  253.09    4.48   1
   8   2  12  513.54    8.06   1
  10   2  12 3296.45   29.66   1
  12   2  12 3519.07   30.26   1
  14   2  12 1141.44   19.50   1
  16   2  12 1602.19   28.05   1
  18   2  12 1215.24   19.78   1
  20   2  12  856.41   17.71   1
 -27   3  12   56.36    6.90   1
 -25   3  12 1482.27   52.17   1
 -23   3  12 1435.41   56.53   1
 -21   3  12 1003.55   23.52   1
 -19   3  12 1041.14   31.25   1
 -17   3  12  820.05   17.39   1
 -15   3  12 2221.71   74.67   1
 -13   3  12 4093.91  175.88   1
 -11   3  12   13.47    1.86   1
  -9   3  12  115.56    3.49   1
  -7   3  12 1952.49   26.95   1
  -5   3  12  121.73    3.06   1
  -3   3  12   38.94    2.29   1
  -1   3  12   11.38    2.27   1
   1   3  12  926.77   11.50   1
   3   3  12 1544.24   16.16   1
   5   3  1210336.50   94.20   1
   7   3  12 3576.32   29.23   1
   9   3  12   98.84    4.02   1
  11   3  12 1939.96   24.46   1
  13   3  12 4745.95   53.26   1
  15   3  12 2994.59   37.66   1
  17   3  12 2377.92   30.10   1
  19   3  12  457.23   12.61   1
 -26   4  12   16.70    7.87   1
 -24   4  12  545.43   28.22   1
 -22   4  12  498.16   32.21   1
 -20   4  12   73.50    5.96   1
 -18   4  12  519.27   24.69   1
 -16   4  12  145.56    5.74   1
 -14   4  12 2622.66  101.87   1
 -12   4  12  540.44   13.53   1
 -10   4  12   21.00    3.64   1
  -8   4  12  557.97   14.52   1
  -6   4  12 2837.75   57.50   1
  -4   4  12 3834.72   46.19   1
  -2   4  12   24.97    2.38   1
   0   4  12  108.55    4.75   1
   2   4  12 1407.95   13.44   1
   4   4  12 2096.87   28.80   1
   6   4  12 1395.69   17.56   1
   8   4  12  475.38    7.00   1
  10   4  12   95.90    6.25   1
  12   4  12  633.94   12.80   1
  14   4  12 3903.08   46.71   1
  16   4  12  746.95   16.88   1
  18   4  12    2.38    7.16   1
 -23   5  12  163.57   19.17   1
 -21   5  12   15.30    7.10   1
 -19   5  12    9.37    7.19   1
 -17   5  12 1554.73   31.39   1
 -15   5  12  898.56   22.47   1
 -13   5  12 1909.29   48.22   1
 -11   5  12 2442.90   61.21   1
  -9   5  12 1876.57   39.80   1
  -7   5  12 3717.67   61.48   1
  -5   5  1210348.10  234.38   1
  -3   5  1210659.50  138.28   1
  -1   5  12 1820.94   41.49   1
   1   5  12 1401.05   22.41   1
   3   5  12  922.52   10.10   1
   5   5  12 1783.96   17.75   1
   7   5  12  788.16   11.46   1
   9   5  12   20.21    1.53   1
  11   5  12   21.58    4.31   1
  13   5  12  849.67   17.63   1
  15   5  12  780.32   15.29   1
  17   5  12    1.79    4.93   1
 -22   6  12  194.34   19.36   1
 -20   6  12  319.75   16.52   1
 -18   6  12    6.51    3.74   1
 -16   6  12  362.87   20.45   1
 -14   6  12 1172.66   26.92   1
 -12   6  12 1517.30   60.93   1
 -10   6  12 2866.18  129.90   1
  -8   6  12 4079.33  114.41   1
  -6   6  12 4210.74  162.48   1
  -4   6  12 3115.27   42.03   1
  -2   6  12 2739.00   36.67   1
   0   6  12  861.40   11.50   1
   2   6  12 1332.44   28.43   1
   4   6  12 2086.57   22.03   1
   6   6  12   10.29    2.71   1
   8   6  12   49.09    5.38   1
  10   6  12  230.42    7.97   1
  12   6  12  136.71    7.88   1
  14   6  12    5.24    4.95   1
 -19   7  12  750.87   23.16   1
 -17   7  12  719.69   22.46   1
 -15   7  12  398.84   16.80   1
 -13   7  12  270.30   21.19   1
 -11   7  12  841.96   50.54   1
  -9   7  12 3401.80   73.62   1
  -7   7  12 1042.83   38.22   1
  -5   7  12  182.44   14.11   1
  -3   7  12  670.44   19.82   1
  -1   7  12 1023.01   20.53   1
   1   7  12 1191.08   19.66   1
   3   7  12  888.17   21.95   1
   5   7  12 1289.87   25.86   1
   7   7  12  682.21    9.66   1
   9   7  12 1184.55   15.51   1
  11   7  12 1847.87   26.32   1
 -14   8  12  519.34   20.60   1
 -12   8  12  643.35   23.33   1
 -10   8  12  232.30   16.09   1
  -8   8  12  413.91   18.97   1
  -6   8  12  412.04   34.28   1
  -4   8  12    8.31    7.89   1
  -2   8  12  190.54   11.07   1
   0   8  12 1246.80   24.48   1
   2   8  12 1018.21   27.55   1
   4   8  12  236.65   13.38   1
   6   8  12  667.06   21.36   1
   8   8  12 2279.94   39.38   1
  -5   9  12   69.46   12.53   1
  -3   9  12   12.72    7.33   1
  -1   9  12  343.72   15.90   1
 -27   1  13  463.39   19.97   1
 -25   1  13 1504.10   57.89   1
 -23   1  13  196.03    9.34   1
 -21   1  13   45.87    4.53   1
 -19   1  13   79.38    5.91   1
 -17   1  13  412.33    9.40   1
 -15   1  13 1124.78   18.25   1
 -13   1  13  892.18   14.90   1
 -11   1  13  832.43   10.38   1
  -9   1  13  384.88    6.51   1
  -7   1  13  126.83    3.68   1
  -5   1  13  396.61    6.50   1
  -3   1  13 3442.73   23.11   1
  -1   1  13  477.54    6.55   1
   1   1  13 1597.62   14.80   1
   3   1  13 2524.83   23.25   1
   5   1  13   95.75    3.64   1
   7   1  13 1925.20   19.06   1
   9   1  13 1008.93   12.88   1
  11   1  13 1035.83   16.06   1
  13   1  13 1160.95   13.74   1
  15   1  13  551.37   10.39   1
  17   1  13   49.58    9.89   1
  19   1  13  297.50    9.20   1
 -26   2  13  508.75   21.52   1
 -24   2  13 1044.62   52.37   1
 -22   2  13  200.87    7.97   1
 -20   2  13   25.37    3.53   1
 -18   2  13 1888.38   41.67   1
 -16   2  13  719.88   15.31   1
 -14   2  13  414.84    7.91   1
 -12   2  13 1930.69   17.07   1
 -10   2  13  523.78    7.91   1
  -8   2  13  262.37    7.60   1
  -6   2  13  100.75    2.66   1
  -4   2  13  484.83    6.73   1
  -2   2  13 3757.31   27.62   1
   0   2  13  284.07    5.89   1
   2   2  13  862.26   10.01   1
   4   2  13    0.52    1.90   1
   6   2  13  305.49    5.13   1
   8   2  13    5.66    2.38   1
  10   2  13   15.03    3.45   1
  12   2  13  589.76   11.43   1
  14   2  13  128.75    8.51   1
  16   2  13  591.89   13.44   1
  18   2  13  271.19   11.00   1
  20   2  13  113.46   17.61   1
 -25   3  13   42.79    4.12   1
 -23   3  13   79.15    4.30   1
 -21   3  13  245.42    7.93   1
 -19   3  13  261.35    9.56   1
 -17   3  13  295.61   13.56   1
 -15   3  13  333.93   13.21   1
 -13   3  13    3.70    2.43   1
 -11   3  13  123.39    3.41   1
  -9   3  13  350.84    7.02   1
  -7   3  13 3631.31   51.81   1
  -5   3  13   33.67    4.19   1
  -3   3  13  210.42    3.62   1
  -1   3  13  296.75    6.31   1
   1   3  13  337.95    6.08   1
   3   3  13  247.84    8.12   1
   5   3  13   87.29    3.24   1
   7   3  13 3358.61   29.53   1
   9   3  13  589.06    9.62   1
  11   3  13  103.98    6.83   1
  13   3  13   42.28    4.45   1
  15   3  13  514.75   14.19   1
  17   3  13  128.39   10.93   1
  19   3  13   48.01   14.86   1
 -24   4  13  189.91   15.68   1
 -22   4  13  353.71   15.82   1
 -20   4  13  516.55   15.16   1
 -18   4  13 1047.89   58.46   1
 -16   4  13  171.80    7.19   1
 -14   4  13    2.03    1.49   1
 -12   4  13 1247.25   19.84   1
 -10   4  13 1467.59   16.65   1
  -8   4  13 1582.71   76.49   1
  -6   4  13  196.95    6.68   1
  -4   4  13   95.07    4.67   1
  -2   4  13    1.78    1.25   1
   0   4  13  393.52    7.65   1
   2   4  13   52.00    8.21   1
   4   4  13    5.57    2.48   1
   6   4  13  245.38    8.16   1
   8   4  13 1549.82   19.50   1
  10   4  13 1079.08   12.75   1
  12   4  13 1643.13   19.68   1
  14   4  13 1321.15   21.23   1
  16   4  13  163.50    9.80   1
  18   4  13   14.70    7.75   1
 -23   5  13  331.54   16.93   1
 -21   5  13  231.00   12.94   1
 -19   5  13 1120.59   40.48   1
 -17   5  13  357.52   15.09   1
 -15   5  13  842.96   18.43   1
 -13   5  13    9.19    6.67   1
 -11   5  13  276.90    5.74   1
  -9   5  13   47.23    8.68   1
  -7   5  13  642.66   19.01   1
  -5   5  13  927.52   46.70   1
  -3   5  13   49.03    1.52   1
  -1   5  13  310.64    4.74   1
   1   5  13  289.72    9.66   1
   3   5  13 1230.24   15.80   1
   5   5  13  601.21   10.50   1
   7   5  13   80.86    5.17   1
   9   5  13   14.72    4.04   1
  11   5  13  671.78   12.42   1
  13   5  13  369.53   10.29   1
  15   5  13   36.06    6.84   1
 -20   6  13  158.58   13.73   1
 -18   6  13  113.06   12.33   1
 -16   6  13  656.09   26.03   1
 -14   6  13  139.86   13.73   1
 -12   6  13  223.32   66.36   1
 -10   6  13   53.40   16.34   1
  -8   6  13 1199.51   66.76   1
  -6   6  13 3172.49  115.22   1
  -4   6  13  885.82   19.05   1
  -2   6  13   81.99    7.89   1
   0   6  13  110.46    4.82   1
   2   6  13 2056.75  396.05   1
   4   6  13  669.79   10.14   1
   6   6  13 1291.40   17.35   1
   8   6  13 1645.20   25.06   1
  10   6  13   28.76    4.88   1
  12   6  13  225.15    7.75   1
  14   6  13  109.80    7.24   1
 -17   7  13  142.07   12.27   1
 -15   7  13  316.61   22.19   1
 -13   7  13   31.68   10.49   1
 -11   7  13  561.42   32.48   1
  -9   7  13  377.73   21.55   1
  -7   7  13 4281.76  170.58   1
  -5   7  13 3227.57   57.31   1
  -3   7  13 1199.60   20.72   1
  -1   7  13  494.85   14.50   1
   1   7  13  734.08   15.81   1
   3   7  13  733.81   20.71   1
   5   7  13   10.30    8.06   1
   7   7  13 1414.97   18.04   1
   9   7  13  947.53   14.99   1
 -12   8  13   56.33   14.79   1
 -10   8  13   13.79   10.91   1
  -8   8  13   64.48   12.03   1
  -6   8  13  309.38   17.64   1
  -4   8  13   57.83    9.59   1
  -2   8  13  101.71    9.82   1
   0   8  13  490.49   17.46   1
   2   8  13   28.67   10.73   1
   4   8  13   98.32   11.36   1
   6   8  13  976.95   43.99   1
 -26   0  14  553.94   23.37   1
 -24   0  14 1307.45   97.31   1
 -22   0  14 1400.94   55.53   1
 -20   0  14  612.21   25.90   1
 -18   0  14    5.84    3.25   1
 -16   0  14  175.22    8.54   1
 -14   0  14 4136.05   62.30   1
 -12   0  14 8695.77  115.73   1
 -10   0  14  354.62   11.85   1
  -8   0  14 5703.16  268.63   1
  -6   0  1410113.80  211.95   1
  -4   0  14 5022.53   90.62   1
  -2   0  14 2233.36   23.67   1
   0   0  14   13.72    2.76   1
   2   0  14  120.56    5.35   1
   4   0  14   12.49    4.65   1
   6   0  14 1954.39   30.06   1
   8   0  14  229.46    8.57   1
  10   0  14  688.28   14.44   1
  12   0  14 2539.87   78.59   1
  14   0  14 1818.57   33.09   1
  16   0  14 2353.23   35.71   1
  18   0  14  541.29   16.87   1
 -25   1  14  565.98   21.04   1
 -23   1  14  621.37   26.16   1
 -21   1  14 1295.43   48.26   1
 -19   1  14 1590.26   26.29   1
 -17   1  14  536.92   10.68   1
 -15   1  14 1872.19   16.27   1
 -13   1  14 2040.23   21.03   1
 -11   1  14 3892.21   34.78   1
  -9   1  14 1533.29   15.17   1
  -7   1  14 3554.88   57.37   1
  -5   1  1415929.50  149.34   1
  -3   1  14 6426.28   54.76   1
  -1   1  14  849.74    9.29   1
   1   1  14  223.71    5.26   1
   3   1  14  146.03    6.06   1
   5   1  14 3369.40   32.05   1
   7   1  14   43.28    3.75   1
   9   1  14   21.71    3.57   1
  11   1  14    7.78    4.05   1
  13   1  14 3059.53   35.15   1
  15   1  14 1602.45   20.13   1
  17   1  14   10.05    4.72   1
  19   1  14  332.55    9.71   1
 -26   2  14  231.34    8.46   1
 -24   2  14  706.58   19.02   1
 -22   2  14 2037.81   82.45   1
 -20   2  14  170.97    6.98   1
 -18   2  14   64.82    8.90   1
 -16   2  14 1194.75   24.22   1
 -14   2  14 1718.42   17.67   1
 -12   2  14  292.36    5.55   1
 -10   2  14  168.05    3.92   1
  -8   2  14  970.15   13.45   1
  -6   2  14  632.39   11.52   1
  -4   2  14 4499.86   48.01   1
  -2   2  14 3846.98   31.77   1
   0   2  14  550.57   10.21   1
   2   2  14 5585.46   46.20   1
   4   2  14 2258.29   23.40   1
   6   2  14  701.25   13.09   1
   8   2  14 1333.95   15.14   1
  10   2  14 2931.89   32.93   1
  12   2  14 2580.60   26.77   1
  14   2  14 1267.55   18.47   1
  16   2  14  588.22   12.35   1
  18   2  14   64.79   15.42   1
 -25   3  14  692.15   27.94   1
 -23   3  14  501.35   14.08   1
 -21   3  14  956.79   35.56   1
 -19   3  14  882.84   26.28   1
 -17   3  14  594.34   25.91   1
 -15   3  14  130.70    4.24   1
 -13   3  14  692.76   10.46   1
 -11   3  14   84.24    2.27   1
  -9   3  14  558.95    5.62   1
  -7   3  14   72.66    4.49   1
  -5   3  14  312.81    9.39   1
  -3   3  14  209.34    4.40   1
  -1   3  14 1141.54   13.58   1
   1   3  14 1175.43   29.96   1
   3   3  14 5933.59   60.32   1
   5   3  14 5727.67   51.55   1
   7   3  14 2966.60   27.35   1
   9   3  14 4628.93   47.52   1
  11   3  14 4170.74   42.46   1
  13   3  14  768.50   11.38   1
  15   3  14  369.73    8.83   1
  17   3  14  205.95   10.64   1
 -24   4  14  362.71   20.03   1
 -22   4  14  434.48   15.44   1
 -20   4  14  856.55   24.49   1
 -18   4  14 2069.67   37.75   1
 -16   4  14  346.09   18.00   1
 -14   4  14   64.33    6.46   1
 -12   4  14  749.40   10.78   1
 -10   4  14 1646.95   68.35   1
  -8   4  14 1320.60   35.89   1
  -6   4  14  222.71    3.21   1
  -4   4  14   19.29    1.90   1
  -2   4  14  370.46    6.11   1
   0   4  14 6482.05   57.36   1
   2   4  14 3653.84   39.74   1
   4   4  14   44.76    5.85   1
   6   4  14  532.66    9.80   1
   8   4  14 3897.86   65.06   1
  10   4  14 2702.35   35.38   1
  12   4  14 1109.46   17.55   1
  14   4  14   66.43    6.74   1
  16   4  14   19.69    6.66   1
 -21   5  14  202.93   14.44   1
 -19   5  14 2523.66   43.24   1
 -17   5  14 1232.53   26.65   1
 -15   5  14  806.66   18.55   1
 -13   5  14 1139.02   21.92   1
 -11   5  14 3931.08   96.25   1
  -9   5  14 4129.10  124.72   1
  -7   5  14 2434.73   61.55   1
  -5   5  14    6.48    8.20   1
  -3   5  14 2058.20   24.01   1
  -1   5  14 3383.61   51.70   1
   1   5  14 1250.33   23.53   1
   3   5  14   83.73    5.87   1
   5   5  14  111.83    6.45   1
   7   5  14  167.36    6.79   1
   9   5  14  760.42   14.02   1
  11   5  14  279.47   12.28   1
  13   5  14    7.53    4.38   1
 -18   6  14 1000.11   26.26   1
 -16   6  14  752.11   22.12   1
 -14   6  14 2012.81   33.48   1
 -12   6  14 2752.58   51.11   1
 -10   6  14 4156.96   91.47   1
  -8   6  14 2987.70   87.42   1
  -6   6  14 1707.61   48.39   1
  -4   6  14  317.51   18.69   1
  -2   6  14  852.79   17.55   1
   0   6  14 1893.89   31.86   1
   2   6  14   21.66    2.78   1
   4   6  14   13.48    4.59   1
   6   6  14  124.20    6.85   1
   8   6  14  376.26    8.16   1
  10   6  14  101.43    6.41   1
  12   6  14  167.25    7.33   1
 -15   7  14  215.81   80.10   1
 -13   7  14  699.71   29.49   1
 -11   7  14  476.91   24.30   1
  -9   7  14  232.92   28.12   1
  -7   7  14   55.28   11.57   1
  -5   7  14  406.45   22.34   1
  -3   7  14  861.00   18.83   1
  -1   7  14  157.14    9.59   1
   1   7  14   41.38    9.90   1
   3   7  14  882.82   28.04   1
   5   7  14 1944.72   39.89   1
   7   7  14 2108.77   40.19   1
 -10   8  14  380.15   30.20   1
  -8   8  14  182.19   19.65   1
  -6   8  14  132.78   16.77   1
  -4   8  14  683.02   20.22   1
  -2   8  14  298.80   21.87   1
   0   8  14   48.70    9.05   1
   2   8  14  691.11   22.98   1
 -25   1  15   41.76    5.79   1
 -23   1  15   55.22   11.21   1
 -21   1  15  721.35   20.45   1
 -19   1  15   16.09    3.47   1
 -17   1  15 2581.71   21.38   1
 -15   1  15 1684.60   21.22   1
 -13   1  15  533.69    9.03   1
 -11   1  15  539.24   12.22   1
  -9   1  15  116.14    6.29   1
  -7   1  15 1413.35   16.21   1
  -5   1  15 2710.60   34.88   1
  -3   1  15    0.99    2.04   1
  -1   1  15  568.98   53.24   1
   1   1  15  615.56   10.68   1
   3   1  15   23.98    2.86   1
   5   1  15  189.80    5.01   1
   7   1  15  680.96   11.74   1
   9   1  15  603.87   13.47   1
  11   1  15   36.69    4.61   1
  13   1  15 1188.44   16.06   1
  15   1  15    2.80    3.31   1
  17   1  15  108.23    7.34   1
 -24   2  15  149.05    5.69   1
 -22   2  15   51.02    8.05   1
 -20   2  15   60.66   10.17   1
 -18   2  15    0.69    2.84   1
 -16   2  15  941.72   11.69   1
 -14   2  15  304.27    6.64   1
 -12   2  15  186.25    6.04   1
 -10   2  15   21.30    2.87   1
  -8   2  15  887.01   15.63   1
  -6   2  15  438.18    6.48   1
  -4   2  15  254.02    5.21   1
  -2   2  15 1330.43   18.49   1
   0   2  15 1009.23   14.80   1
   2   2  15  113.25    6.29   1
   4   2  15  383.60    6.81   1
   6   2  15  903.99   12.20   1
   8   2  15 1042.41   13.89   1
  10   2  15    7.67    3.63   1
  12   2  15  355.62   10.37   1
  14   2  15  131.02    7.07   1
  16   2  15    2.68    3.93   1
 -23   3  15  142.94   47.16   1
 -21   3  15    5.22    5.43   1
 -19   3  15  471.27   17.01   1
 -17   3  15  359.72    8.26   1
 -15   3  15  216.06    9.32   1
 -13   3  15   83.05    3.54   1
 -11   3  15  616.77    8.35   1
  -9   3  15   64.03    1.95   1
  -7   3  15  486.93   13.30   1
  -5   3  15   91.62    4.27   1
  -3   3  15  297.87    5.22   1
  -1   3  15    4.77    2.30   1
   1   3  15  650.79   10.54   1
   3   3  15 1331.50   19.38   1
   5   3  15 1068.72   11.03   1
   7   3  15  364.63    7.00   1
   9   3  15  121.48    5.63   1
  11   3  15  338.63    7.27   1
  13   3  15  413.91    8.68   1
  15   3  15   85.93    7.77   1
 -22   4  15   24.60    7.93   1
 -20   4  15    5.82    6.46   1
 -18   4  15   82.61    9.99   1
 -16   4  15  114.37    4.99   1
 -14   4  15  755.68   13.18   1
 -12   4  15  245.41   12.00   1
 -10   4  15   13.64    2.52   1
  -8   4  15  472.48   10.74   1
  -6   4  15  217.83    5.79   1
  -4   4  15    3.23    2.20   1
  -2   4  15 1378.92   19.14   1
   0   4  15 2491.48   24.94   1
   2   4  15  815.38   13.58   1
   4   4  15   41.09    5.17   1
   6   4  15  785.49   16.91   1
   8   4  15  350.77   10.67   1
  10   4  15  428.93   10.40   1
  12   4  15   96.93    7.32   1
  14   4  15  117.63    8.90   1
 -21   5  15  104.45   11.31   1
 -19   5  15   41.69   11.93   1
 -17   5  15  241.17   14.35   1
 -15   5  15  613.02   19.14   1
 -13   5  15   92.71   11.43   1
 -11   5  15  184.13   13.30   1
  -9   5  15  631.56   19.87   1
  -7   5  15    7.69    8.41   1
  -5   5  15  135.30   14.85   1
  -3   5  15 1252.74   13.42   1
  -1   5  15  366.47    6.78   1
   1   5  15  243.31   33.62   1
   3   5  15   16.28    5.15   1
   5   5  15  163.62    8.14   1
   7   5  15  487.53    9.51   1
   9   5  15  670.99   11.47   1
  11   5  15  216.78    9.40   1
 -18   6  15    8.61    9.73   1
 -16   6  15   33.95   11.53   1
 -14   6  15  217.32   19.29   1
 -12   6  15 2239.74   72.43   1
 -10   6  15 2372.69   54.34   1
  -8   6  15  233.89   15.52   1
  -6   6  15   57.16   12.69   1
  -4   6  15  249.39   12.44   1
  -2   6  15   66.87    9.09   1
   0   6  15   78.71    8.05   1
   2   6  15 1896.65   34.33   1
   4   6  15  541.81   19.99   1
   6   6  15  177.83    6.95   1
   8   6  15  297.94   10.07   1
  10   6  15    5.17    4.24   1
 -13   7  15  925.73   29.86   1
 -11   7  15 1371.67   72.95   1
  -9   7  15   22.59   10.20   1
  -7   7  15   44.41   15.70   1
  -5   7  15   89.60   11.75   1
  -3   7  15   44.91    8.94   1
  -1   7  15  359.96   15.62   1
   1   7  15 2143.77   37.70   1
   3   7  15 1518.34   30.89   1
   5   7  15  254.09   15.40   1
 -24   0  16  187.16   12.92   1
 -22   0  16  485.85   13.94   1
 -20   0  16 1923.99   46.67   1
 -18   0  16 1787.52   35.67   1
 -16   0  16 4247.45   81.15   1
 -14   0  16   27.53    7.67   1
 -12   0  16 2600.15   38.63   1
 -10   0  16 8590.33  268.31   1
  -8   0  16 2849.28   46.54   1
  -6   0  16  695.04   14.86   1
  -4   0  16 4878.69   52.53   1
  -2   0  16  652.88   22.63   1
   0   0  16   99.14    5.49   1
   2   0  16  126.83    6.03   1
   4   0  16 1927.84   33.88   1
   6   0  16  912.99   19.55   1
   8   0  16 5950.26   84.37   1
  10   0  16 1092.03   21.60   1
  12   0  16   20.40    6.13   1
  14   0  16   67.36    7.60   1
  16   0  16  193.08   11.12   1
 -23   1  16    8.44    3.22   1
 -21   1  16    8.06    3.18   1
 -19   1  16 3307.27   31.99   1
 -17   1  16 1994.41   24.74   1
 -15   1  16  147.23    5.01   1
 -13   1  16 1395.66   15.53   1
 -11   1  16 2450.75   32.98   1
  -9   1  16 4887.06   80.64   1
  -7   1  16  699.58   10.76   1
  -5   1  16   14.34    2.65   1
  -3   1  16   11.43    2.75   1
  -1   1  16  451.30    9.17   1
   1   1  16 2018.18   29.66   1
   3   1  16   18.61    3.21   1
   5   1  16  430.46    7.44   1
   7   1  16 1849.09   21.03   1
   9   1  16 2190.09   25.65   1
  11   1  16 1939.97   22.61   1
  13   1  16   15.79    4.03   1
  15   1  16   70.00    6.22   1
 -24   2  16  167.84    6.55   1
 -22   2  16   27.18    4.63   1
 -20   2  16  142.79   18.79   1
 -18   2  16   11.03    2.93   1
 -16   2  16  648.26   13.40   1
 -14   2  16  781.39    9.70   1
 -12   2  16  641.33    8.30   1
 -10   2  16 1197.01   18.02   1
  -8   2  16 1303.20   22.78   1
  -6   2  16 1709.19   20.26   1
  -4   2  16  385.86    6.97   1
  -2   2  16 6724.76   60.61   1
   0   2  16 4701.12   51.14   1
   2   2  16 3150.14   34.43   1
   4   2  16 2692.67   24.05   1
   6   2  16 1510.34   17.67   1
   8   2  16 1730.06   20.46   1
  10   2  16 1158.50   15.53   1
  12   2  16  123.75    7.21   1
  14   2  16  187.09    9.08   1
 -23   3  16  902.87   25.54   1
 -21   3  16  667.43   16.86   1
 -19   3  16   19.28    5.51   1
 -17   3  16    4.43    2.30   1
 -15   3  16  627.62   17.56   1
 -13   3  16  274.23    7.37   1
 -11   3  16  157.71    4.54   1
  -9   3  16 1125.33   36.60   1
  -7   3  16 1310.66   29.66   1
  -5   3  16 5311.99   61.58   1
  -3   3  16 5464.52   44.82   1
  -1   3  16  541.96    8.28   1
   1   3  16 1113.08   19.81   1
   3   3  16 4851.25   51.55   1
   5   3  16 6377.16   70.37   1
   7   3  16 2373.61   35.07   1
   9   3  16  133.70    7.44   1
  11   3  16   11.76    4.73   1
  13   3  16   83.94    8.13   1
 -20   4  16  243.23   13.84   1
 -18   4  16  144.95   13.48   1
 -16   4  16  846.88   23.09   1
 -14   4  16 2228.16   45.71   1
 -12   4  16 2040.39   55.22   1
 -10   4  16   34.08    7.96   1
  -8   4  16  801.87    9.77   1
  -6   4  16 2842.83   43.45   1
  -4   4  16 2275.02   42.74   1
  -2   4  16 1318.03   16.34   1
   0   4  16 1587.64   26.40   1
   2   4  16  437.54   11.67   1
   4   4  16 2156.12   26.46   1
   6   4  16 3163.71   39.87   1
   8   4  16  317.94    9.80   1
  10   4  16    2.62    4.11   1
  12   4  16  842.09   17.10   1
 -19   5  16  931.51   26.32   1
 -17   5  16  748.74   20.00   1
 -15   5  16 1687.91   60.64   1
 -13   5  16 2061.71   41.83   1
 -11   5  16  856.46   37.97   1
  -9   5  16   37.79   14.30   1
  -7   5  16  414.85   41.25   1
  -5   5  16 1279.53   24.02   1
  -3   5  16  947.40   17.20   1
  -1   5  16  119.29    8.80   1
   1   5  16   29.76    2.76   1
   3   5  16  397.29   13.29   1
   5   5  16  307.41   11.46   1
   7   5  16   17.21    6.21   1
   9   5  16    7.22    3.67   1
 -16   6  16  849.49   27.87   1
 -14   6  16  503.41   34.59   1
 -12   6  16  270.55   17.68   1
 -10   6  16  954.90   32.39   1
  -8   6  16  608.81   57.33   1
  -6   6  16  366.04   14.98   1
  -4   6  16  577.72   19.56   1
  -2   6  16    7.91    5.92   1
   0   6  16  118.25   10.21   1
   2   6  16  713.56   19.67   1
   4   6  16   82.12   11.19   1
   6   6  16  109.22   11.10   1
  -9   7  16  100.78   13.84   1
  -7   7  16  325.85   36.42   1
  -5   7  16  164.12   15.77   1
  -3   7  16   56.65   10.15   1
  -1   7  16  105.46   11.22   1
   1   7  16  441.49   21.91   1
 -23   1  17   85.52   13.30   1
 -21   1  17  138.89   19.96   1
 -19   1  17   85.93    5.23   1
 -17   1  17  163.16    6.11   1
 -15   1  17  159.68    5.99   1
 -13   1  17  109.56    5.30   1
 -11   1  17   71.94    4.10   1
  -9   1  17    1.41    2.14   1
  -7   1  17 1350.77   23.08   1
  -5   1  17   85.29    5.08   1
  -3   1  17  231.24    8.68   1
  -1   1  17    8.07    3.93   1
   1   1  17  183.31    5.97   1
   3   1  17   17.39    2.81   1
   5   1  17    7.06    3.70   1
   7   1  17  207.45    7.94   1
   9   1  17  820.89   13.77   1
  11   1  17  304.10    9.78   1
  13   1  17   72.66    7.37   1
 -22   2  17 1123.85   34.03   1
 -20   2  17  464.44   14.59   1
 -18   2  17   48.65   11.35   1
 -16   2  17  192.42    5.56   1
 -14   2  17  232.16    4.75   1
 -12   2  17  723.94    8.37   1
 -10   2  17 1111.97   14.69   1
  -8   2  17   14.13    1.88   1
  -6   2  17  243.40    7.16   1
  -4   2  17  150.19    6.57   1
  -2   2  17  266.13    7.72   1
   0   2  17  128.77    5.94   1
   2   2  17  311.53    9.52   1
   4   2  17   63.71    4.09   1
   6   2  17   51.72    3.87   1
   8   2  17 1131.46   23.36   1
  10   2  17   44.53    7.53   1
  12   2  17   24.37    6.30   1
 -21   3  17   84.44   18.58   1
 -19   3  17   98.47   19.62   1
 -17   3  17  114.60   12.62   1
 -15   3  17  136.02   10.86   1
 -13   3  17  214.96    5.10   1
 -11   3  17  243.88    5.61   1
  -9   3  17   17.72    2.50   1
  -7   3  17  386.96    7.98   1
  -5   3  17   23.05    3.20   1
  -3   3  17  245.19    6.62   1
  -1   3  17  785.74   28.82   1
   1   3  17   20.86    3.80   1
   3   3  17  822.89   15.37   1
   5   3  17  431.90   11.41   1
   7   3  17  267.06    9.03   1
   9   3  17    5.21    4.89   1
  11   3  17  207.25    9.08   1
 -18   4  17  315.33   91.31   1
 -16   4  17  232.13   14.50   1
 -14   4  17   75.84   10.37   1
 -12   4  17   14.41   11.99   1
 -10   4  17   25.28    8.03   1
  -8   4  17   53.89   11.76   1
  -6   4  17   67.55    9.17   1
  -4   4  17  207.47    4.89   1
  -2   4  17 2130.39   25.59   1
   0   4  17 1905.53   21.67   1
   2   4  17  689.53   14.35   1
   4   4  17   15.84    4.96   1
   6   4  17    2.20    3.58   1
   8   4  17   -2.12    4.65   1
  10   4  17  500.11   14.65   1
 -17   5  17   66.47   19.68   1
 -15   5  17   13.21   10.44   1
 -13   5  17  112.59   15.32   1
 -11   5  17   84.60   11.86   1
  -9   5  17   15.13    9.37   1
  -7   5  17  311.69   15.27   1
  -5   5  17  517.42   16.74   1
  -3   5  17  146.28   13.76   1
  -1   5  17    1.72    4.38   1
   1   5  17  558.30   24.09   1
   3   5  17  566.63   20.77   1
   5   5  17  107.46    6.77   1
   7   5  17    8.22    5.38   1
 -12   6  17    1.95    7.26   1
 -10   6  17  273.15   17.77   1
  -8   6  17   44.58   17.52   1
  -6   6  17   40.60    9.97   1
  -4   6  17  958.75   27.83   1
  -2   6  17 1743.26   34.41   1
   0   6  17  438.71   18.51   1
   2   6  17  176.94   16.04   1
 -20   0  18 2457.20   39.88   1
 -18   0  18   94.84    8.94   1
 -16   0  18 1554.17   25.90   1
 -14   0  18 3970.61   65.00   1
 -12   0  18   12.39    4.37   1
 -10   0  18   33.07    4.64   1
  -8   0  18   25.18    6.07   1
  -6   0  18    5.71    3.60   1
  -4   0  18  282.15   10.08   1
  -2   0  18  428.16   12.16   1
   0   0  18  125.38    8.27   1
   2   0  18   97.53    5.42   1
   4   0  18 3008.48  106.39   1
   6   0  18 2001.41   34.80   1
   8   0  18  215.71    9.57   1
  10   0  18  323.34   12.07   1
 -21   1  18  846.55   16.56   1
 -19   1  18  203.34    7.72   1
 -17   1  18  583.66   10.41   1
 -15   1  18  507.66   11.37   1
 -13   1  18 1416.08   15.41   1
 -11   1  18  159.97    7.67   1
  -9   1  18  867.56   17.03   1
  -7   1  18  266.18    5.34   1
  -5   1  18  285.49    7.26   1
  -3   1  18  537.30   10.99   1
  -1   1  18   34.51    5.10   1
   1   1  18  143.54    5.44   1
   3   1  18 2082.06   40.46   1
   5   1  18 1602.56   34.62   1
   7   1  18  359.95    9.54   1
   9   1  18    4.91    3.45   1
  11   1  18  366.31   10.94   1
 -20   2  18   36.13    5.89   1
 -18   2  18  180.33    6.32   1
 -16   2  18 1091.93   12.35   1
 -14   2  18  860.86   12.12   1
 -12   2  18  685.85    8.37   1
 -10   2  18  799.79   13.63   1
  -8   2  18  107.76    4.95   1
  -6   2  18 1976.48   21.66   1
  -4   2  18 2655.80   29.28   1
  -2   2  18  786.55   12.94   1
   0   2  18 3902.50   41.52   1
   2   2  18 3007.15   33.93   1
   4   2  18  811.26   14.65   1
   6   2  18   99.36    8.63   1
   8   2  18   51.52    8.42   1
  10   2  18   64.07    8.48   1
 -19   3  18  684.47   21.20   1
 -17   3  18 1173.81   27.05   1
 -15   3  18  643.78   19.25   1
 -13   3  18  675.82   19.55   1
 -11   3  18 1959.38   39.04   1
  -9   3  18 2965.83   59.41   1
  -7   3  18 5018.58  103.50   1
  -5   3  18 4491.80   67.39   1
  -3   3  18 2233.63   41.52   1
  -1   3  18  377.05    7.46   1
   1   3  18 2430.56   30.63   1
   3   3  18 2251.74   29.83   1
   5   3  18    7.67    5.17   1
   7   3  18   21.95    5.92   1
   9   3  18  623.73   15.59   1
 -16   4  18  600.94   24.49   1
 -14   4  18  551.46   19.64   1
 -12   4  18  682.28   31.06   1
 -10   4  18 1944.90   49.83   1
  -8   4  18 2883.16   43.11   1
  -6   4  18  416.79   14.10   1
  -4   4  18    6.53    9.15   1
  -2   4  18  940.63   13.76   1
   0   4  18 1727.72   23.39   1
   2   4  18  240.62    7.48   1
   4   4  18   37.18    5.24   1
   6   4  18    4.28    4.26   1
 -13   5  18  372.52   28.21   1
 -11   5  18  771.78   24.39   1
  -9   5  18  794.82   28.05   1
  -7   5  18   25.89    8.67   1
  -5   5  18    3.15    5.78   1
  -3   5  18   21.88    8.24   1
  -1   5  18 1608.35   29.50   1
   1   5  18  761.72   21.92   1
   3   5  18  164.29   11.57   1
  -6   6  18  195.45   15.35   1
  -4   6  18   -1.54    6.50   1
 -19   1  19   13.24    4.44   1
 -17   1  19   18.49    5.16   1
 -15   1  19   57.58    5.07   1
 -13   1  19   30.03    3.82   1
 -11   1  19 1486.54   15.60   1
  -9   1  19 1072.58   11.88   1
  -7   1  19    7.74    3.63   1
  -5   1  19  213.62    5.97   1
  -3   1  19  864.43   18.97   1
  -1   1  19  214.53    7.28   1
   1   1  19   50.37    5.43   1
   3   1  19  847.43   12.85   1
   5   1  19  375.40   10.77   1
   7   1  19    2.11    4.13   1
   9   1  19    8.35    8.21   1
 -18   2  19  155.87   13.49   1
 -16   2  19  408.42    9.02   1
 -14   2  19   27.49    4.09   1
 -12   2  19   82.45    5.22   1
 -10   2  19   78.38    5.61   1
  -8   2  19   11.56    3.93   1
  -6   2  19  880.40   11.56   1
  -4   2  19    4.49    4.07   1
  -2   2  19 1084.37   16.42   1
   0   2  19    4.38    3.40   1
   2   2  19  911.57   13.92   1
   4   2  19  706.67   14.23   1
   6   2  19  121.90    8.61   1
   8   2  19   50.26   10.89   1
 -17   3  19  159.85   12.70   1
 -15   3  19  379.89   16.47   1
 -13   3  19   27.44    8.42   1
 -11   3  19    4.78    7.54   1
  -9   3  19  409.37   15.20   1
  -7   3  19 1254.53   24.25   1
  -5   3  19  164.67    9.70   1
  -3   3  19    9.20    3.66   1
  -1   3  19  311.46    8.81   1
   1   3  19    4.29    3.84   1
   3   3  19   37.89    5.32   1
   5   3  19   22.68    5.95   1
 -14   4  19  201.83   14.80   1
 -12   4  19  342.86   26.50   1
 -10   4  19  466.86   16.21   1
  -8   4  19  188.18   12.79   1
  -6   4  19   10.66    7.50   1
  -4   4  19   82.19    9.08   1
  -2   4  19  605.24   34.66   1
   0   4  19  195.95   13.34   1
   2   4  19   20.25    4.04   1
   4   4  19   -1.69    3.85   1
  -9   5  19   33.14    8.57   1
  -7   5  19   51.80    9.18   1
  -5   5  19  177.94   17.32   1
  -3   5  19  328.52   17.26   1
 -16   0  20  889.82   31.61   1
 -14   0  20  659.66   14.30   1
 -12   0  20   17.68    5.03   1
 -10   0  20  908.46   17.73   1
  -8   0  20 1038.64   15.84   1
  -6   0  20  291.41   25.27   1
  -4   0  20  520.32   22.88   1
  -2   0  20 2462.42   41.43   1
   0   0  20 3376.33   59.22   1
   2   0  20  717.29   19.25   1
   4   0  20   22.76    4.67   1
   6   0  20 1340.29   28.25   1
 -15   1  20   13.23    3.97   1
 -13   1  20   26.53    4.16   1
 -11   1  20  677.05   11.35   1
  -9   1  20  764.43   10.95   1
  -7   1  20  814.80   12.75   1
  -5   1  20  562.51   12.56   1
  -3   1  20  752.22   13.77   1
  -1   1  20 1474.16   22.11   1
   1   1  20  690.92   14.67   1
   3   1  20  403.10    9.47   1
   5   1  20   87.36    6.64   1
 -14   2  20  602.45   21.47   1
 -12   2  20 1061.81   15.14   1
 -10   2  20 1026.12   14.50   1
  -8   2  20  571.23   10.98   1
  -6   2  20   22.26    5.79   1
  -4   2  20 1118.90   15.78   1
  -2   2  20  514.46   12.72   1
   0   2  20  139.68    8.01   1
   2   2  20   41.28    4.96   1
   4   2  20    7.25    3.69   1
 -13   3  20 1287.19   30.05   1
 -11   3  20  761.88   20.43   1
  -9   3  20  282.90   13.66   1
  -7   3  20 1604.74   32.09   1
  -5   3  20 2396.89   78.94   1
  -3   3  20  433.28   12.38   1
  -1   3  20    6.07    4.28   1
   1   3  20  214.43    7.93   1
  -8   4  20  368.07   16.46   1
  -6   4  20  359.42   21.49   1
  -4   4  20  899.53   36.56   1
 -11   1  21   47.83    9.72   1
  -9   1  21  454.13    8.84   1
  -7   1  21  290.28    8.27   1
  -5   1  21    8.49    4.22   1
  -3   1  21   57.58   12.50   1
  -1   1  21  121.37    8.56   1
 -10   2  21   10.77    3.50   1
  -8   2  21  486.29   13.18   1
  -6   2  21  286.26    8.80   1
  -4   2  21  172.37    7.76   1
  -2   2  21  130.67    9.46   1
   0   0   0    0.00    0.00   1
;
_shelx_hkl_checksum     79501
_shelx_res_file
;
TITL SH052 in space group C 1 2/c 1
CELL  0.71075  23.9721   8.3967  16.6739   90.000  101.046   90.000
ZERR     4.00   0.0005   0.0002   0.0003    0.000    0.001    0.000
LATT   7
SYMM  - X,   Y, 1/2 - Z
SFAC  C    H    N    NI   S
UNIT  120  168  16   4    16
MERG   2
FMAP   2
PLAN   -10
SIZE     0.070   0.300   0.380
ACTA
BOND   $H
L.S.  20
TEMP  -100.00
WGHT    0.045800    1.584900
FVAR       1.00269
NI1   4    0.500000    1.007866    0.750000    10.50000    0.02882    0.01537 =
         0.02345    0.00000    0.00467    0.00000
S1    5    0.470773    1.184752    0.657414    11.00000    0.04687    0.01795 =
         0.03453    0.00438    0.00255    0.00174
S2    5    0.393396    1.119351    0.501359    11.00000    0.03887    0.03350 =
         0.03533    0.01283   -0.00088    0.00545
N1    3    0.494590    0.859829    0.660329    11.00000    0.02390    0.01926 =
         0.02130    0.00217    0.00325   -0.00066
N2    3    0.454281    0.893688    0.588585    11.00000    0.02681    0.02707 =
         0.02264    0.00330    0.00123    0.00125
C1    1    0.608859    0.814459    0.755928    11.00000    0.02685    0.02780 =
         0.02722   -0.00244    0.00771   -0.00190
AFIX  43
H1    2    0.601972    0.920749    0.737097    11.00000   -1.20000
AFIX   0
C2    1    0.655941    0.780328    0.815938    11.00000    0.02652    0.04559 =
         0.03064   -0.00740    0.00429   -0.00445
AFIX  43
H2    2    0.681448    0.863100    0.837568    11.00000   -1.20000
AFIX   0
C3    1    0.665880    0.626178    0.844396    11.00000    0.02695    0.05614 =
         0.02940    0.00318    0.00209    0.00868
AFIX  43
H3    2    0.698073    0.603366    0.885677    11.00000   -1.20000
AFIX   0
C4    1    0.628949    0.505203    0.812759    11.00000    0.03125    0.03960 =
         0.03861    0.01156    0.00781    0.01052
AFIX  43
H4    2    0.635450    0.399802    0.833117    11.00000   -1.20000
AFIX   0
C5    1    0.582384    0.537424    0.751301    11.00000    0.02681    0.02439 =
         0.03437    0.00239    0.00773    0.00330
AFIX  43
H5    2    0.557890    0.453361    0.728445    11.00000   -1.20000
AFIX   0
C6    1    0.571503    0.692935    0.723061    11.00000    0.02216    0.02498 =
         0.02308   -0.00043    0.00707    0.00173
C7    1    0.522561    0.728684    0.656861    11.00000    0.02430    0.01914 =
         0.02313    0.00053    0.00572   -0.00198
C8    1    0.508074    0.614491    0.586590    11.00000    0.03666    0.02461 =
         0.02908   -0.00556    0.00392   -0.00005
AFIX 137
H8A   2    0.469958    0.570945    0.585072    11.00000   -1.50000
H8B   2    0.535827    0.527470    0.593546    11.00000   -1.50000
H8C   2    0.508989    0.670567    0.535312    11.00000   -1.50000
AFIX   0
C9    1    0.442127    1.043649    0.584248    11.00000    0.02822    0.02491 =
         0.02742    0.00612    0.00521    0.00097
C10   1    0.380229    0.950597    0.432165    11.00000    0.03777    0.04718 =
         0.02504    0.00597    0.00396    0.00081
AFIX  23
H10A  2    0.361702    0.990036    0.377590    11.00000   -1.20000
H10B  2    0.417282    0.904153    0.426731    11.00000   -1.20000
AFIX   0
C11   1    0.343572    0.819137    0.457342    11.00000    0.03031    0.04721 =
         0.02631    0.00020    0.00484   -0.00028
AFIX  23
H11A  2    0.306992    0.864930    0.465407    11.00000   -1.20000
H11B  2    0.362963    0.773323    0.510058    11.00000   -1.20000
AFIX   0
C12   1    0.331989    0.687151    0.393423    11.00000    0.03914    0.05292 =
         0.03098   -0.00523    0.01005   -0.00243
AFIX  23
H12A  2    0.309283    0.731536    0.342456    11.00000   -1.20000
H12B  2    0.368650    0.650181    0.381103    11.00000   -1.20000
AFIX   0
C13   1    0.300508    0.544760    0.419899    11.00000    0.02924    0.04824 =
         0.02959   -0.00435    0.00387    0.00203
AFIX  23
H13A  2    0.324243    0.496141    0.468912    11.00000   -1.20000
H13B  2    0.264883    0.582433    0.435354    11.00000   -1.20000
AFIX   0
C14   1    0.286136    0.418296    0.353829    11.00000    0.03805    0.05492 =
         0.03980   -0.01227    0.01158   -0.00325
AFIX  23
H14A  2    0.321923    0.376087    0.340808    11.00000   -1.20000
H14B  2    0.264464    0.468559    0.303706    11.00000   -1.20000
AFIX   0
C15   1    0.251579    0.280185    0.377904    11.00000    0.04613    0.05827 =
         0.05511   -0.01041    0.00946   -0.00912
AFIX 137
H15A  2    0.272097    0.231963    0.428573    11.00000   -1.50000
H15B  2    0.245759    0.200224    0.334282    11.00000   -1.50000
H15C  2    0.214647    0.319501    0.386347    11.00000   -1.50000
AFIX   0
HKLF 4
REM  SH052 in space group C 1 2/c 1
REM R1 =  0.0269 for    3589 Fo > 4sig(Fo)  and  0.0286 for all    3768 data
REM    179 parameters refined using      0 restraints
END
WGHT      0.0458      1.5849
REM Highest difference peak  0.324,  deepest hole -0.333,  1-sigma level  0.073
Q1    1   0.5879  0.7503  0.7470  11.00000  0.05    0.32
Q2    1   0.6294  0.7843  0.7884  11.00000  0.05    0.29
Q3    1   0.4429  1.2401  0.6700  11.00000  0.05    0.29
Q4    1   0.5473  0.7034  0.6961  11.00000  0.05    0.28
Q5    1   0.5019  0.5224  0.6056  11.00000  0.05    0.26
Q6    1   0.4754  0.6445  0.5523  11.00000  0.05    0.25
Q7    1   0.5015  0.7688  0.8379  11.00000  0.05    0.25
Q8    1   0.6038  0.5262  0.7891  11.00000  0.05    0.25
Q9    1   0.5158  0.6729  0.6247  11.00000  0.05    0.24
Q10   1   0.3152  0.6239  0.4108  11.00000  0.05    0.24
;
_shelx_res_checksum     32436
_shelxl_version_number     2014/6
data_II
_database_code_depnum_ccdc_archive 'CCDC 1403802'
_audit_creation_method     'SHELXL-2014/7'
_chemical_name_systematic
;\
Bis[<i>S</i>-<i>n</i>-hexyl
3-(1-phenylethylidene)dithiocarbazato-\k^2^<i>N</i>^3^,<i>S</i>]copper(II)
;
_chemical_name_common     ?
_chemical_formula_moiety     'C30 H42 N4 Cu S4'
_chemical_formula_sum     'C30 H42 N4 Cu S4'
_chemical_formula_iupac     '[Cu (C15 H21 N2 S2)2]'
_chemical_formula_weight     650.45
_chemical_melting_point     ?
_chemical_absolute_configuration     ?
_space_group_crystal_system     monoclinic
_space_group_name_H-M_alt     'C c'
_space_group_name_Hall     'C -2yc'
loop_
    _space_group_symop_operation_xyz
    'x, y, z'
    'x, -y, z+1/2'
    'x+1/2, y+1/2, z'
    'x+1/2, -y+1/2, z+1/2'
_cell_length_a     22.7441(7)
_cell_length_b     8.8636(3)
_cell_length_c     17.0117(6)
_cell_angle_alpha     90
_cell_angle_beta     109.1580(10)
_cell_angle_gamma     90
_cell_volume     3239.53(19)
_cell_formula_units_Z     4
_cell_measurement_reflns_used     4858
_cell_measurement_theta_min     3.32
_cell_measurement_theta_max     27.43
_cell_measurement_temperature     173(2)
_exptl_crystal_description     platelet
_exptl_crystal_colour     brown
_exptl_crystal_size_max     0.230
_exptl_crystal_size_mid     0.100
_exptl_crystal_size_min     0.025
_exptl_crystal_density_diffrn     1.334
_exptl_crystal_density_meas     ?
_exptl_crystal_density_method     ?
_exptl_crystal_F_000     1372
_exptl_absorpt_coefficient_mu     0.958
_exptl_absorpt_correction_type     multi-scan
_exptl_absorpt_process_details
;
(ABSCOR; Rigaku, 1995)
;
_exptl_absorpt_correction_T_min     0.772
_exptl_absorpt_correction_T_max     0.976
_diffrn_ambient_temperature     173(2)
_diffrn_source     ?
_diffrn_radiation_type     MoK\a
_diffrn_radiation_wavelength     0.71075
_diffrn_measurement_device_type     'Rigaku R-AXIS RAPID'
_diffrn_measurement_method     \w
_diffrn_detector_area_resol_mean     10.000
_diffrn_reflns_number     7274
_diffrn_reflns_av_R_equivalents     0.0251
_diffrn_reflns_av_unetI/netI     0.0333
_diffrn_reflns_theta_min     3.322
_diffrn_reflns_theta_max     27.451
_diffrn_reflns_theta_full     25.242
_diffrn_measured_fraction_theta_max     0.996
_diffrn_measured_fraction_theta_full     0.998
_diffrn_reflns_limit_h_min     -29
_diffrn_reflns_limit_h_max     29
_diffrn_reflns_limit_k_min     -11
_diffrn_reflns_limit_k_max     11
_diffrn_reflns_limit_l_min     -22
_diffrn_reflns_limit_l_max     22
_refine_special_details
;
 Refined as a two-component inversion twin
;
_reflns_number_total     7274
_reflns_number_gt     6505
_reflns_threshold_expression     'I > 2\s(I)'
_refine_ls_structure_factor_coef     Fsqd
_refine_ls_matrix_type     full
_refine_ls_R_factor_all     0.0362
_refine_ls_R_factor_gt     0.0306
_refine_ls_wR_factor_gt     0.0699
_refine_ls_wR_factor_ref     0.0738
_refine_ls_goodness_of_fit_ref     1.035
_refine_ls_restrained_S_all     1.034
_refine_ls_number_reflns     7274
_refine_ls_number_parameters     357
_refine_ls_number_restraints     2
_refine_ls_hydrogen_treatment     constr
_refine_ls_weighting_scheme     calc
_refine_ls_weighting_details
                      'w=1/[\s^2^(Fo^2^)+(0.0443P)^2^] where P=(Fo^2^+2Fc^2^)/3'
_atom_sites_solution_hydrogens     geom
_atom_sites_solution_primary     direct
_atom_sites_solution_secondary     difmap
_refine_ls_shift/su_max     0.000
_refine_ls_shift/su_mean     0.000
_refine_diff_density_max     0.698
_refine_diff_density_min     -0.224
_refine_ls_extinction_method     none
_refine_ls_extinction_coef     .
_refine_ls_abs_structure_details
;
 Refined as an inversion twin
;
_refine_ls_abs_structure_Flack     0.482(10)
loop_
    _atom_type_symbol
    _atom_type_description
    _atom_type_scat_dispersion_real
    _atom_type_scat_dispersion_imag
    _atom_type_scat_source
    'C' 'C' 0.0033 0.0016
                         'International Tables Vol C Tables 4.2.6.8 and 6.1.1.4'
    'H' 'H' 0.0000 0.0000
                         'International Tables Vol C Tables 4.2.6.8 and 6.1.1.4'
    'Cu' 'Cu' 0.3201 1.2651
                         'International Tables Vol C Tables 4.2.6.8 and 6.1.1.4'
    'N' 'N' 0.0061 0.0033
                         'International Tables Vol C Tables 4.2.6.8 and 6.1.1.4'
    'S' 'S' 0.1246 0.1234
                         'International Tables Vol C Tables 4.2.6.8 and 6.1.1.4'
_computing_data_collection
;
RAPID-AUTO (Rigaku, 2010)
;
_computing_cell_refinement
;
RAPID-AUTO (Rigaku, 2010)
;
_computing_data_reduction
;
RAPID-AUTO (Rigaku, 2010)
;
_computing_structure_solution
;
SIR92 (Altomare <i>et al.</i>,  1994)
;
_computing_structure_refinement
;
<i>SHELXL2014/7</i> (Sheldrick, 2015)
;
_computing_molecular_graphics
;
CrystalStructure (Rigaku, 2010)
;
_computing_publication_material
;
CrystalStructure (Rigaku, 2010)
;
loop_
    _atom_site_type_symbol
    _atom_site_label
    _atom_site_fract_x
    _atom_site_fract_y
    _atom_site_fract_z
    _atom_site_U_iso_or_equiv
    _atom_site_adp_type
    _atom_site_calc_flag
    _atom_site_occupancy
    _atom_site_disorder_assembly
    _atom_site_disorder_group
    Cu Cu1 0.76372(2) 0.47483(4) 0.64581(2) 0.02901(10) Uani d 1 . .
    S S1 0.72319(5) 0.66910(10) 0.56233(6) 0.0427(2) Uani d 1 . .
    S S2 0.65326(5) 0.65000(14) 0.38556(6) 0.0541(3) Uani d 1 . .
    S S3 0.80973(4) 0.60386(9) 0.76328(5) 0.0377(2) Uani d 1 . .
    S S4 0.87369(5) 0.46750(11) 0.92560(6) 0.0422(2) Uani d 1 . .
    N N1 0.76458(13) 0.3684(3) 0.54100(16) 0.0298(6) Uani d 1 . .
    N N2 0.72530(14) 0.4255(4) 0.46522(18) 0.0372(7) Uani d 1 . .
    N N3 0.75419(12) 0.3083(3) 0.72177(16) 0.0283(6) Uani d 1 . .
    N N4 0.79439(13) 0.3123(3) 0.80456(16) 0.0320(6) Uani d 1 . .
    C C1 0.83534(16) 0.1791(4) 0.6128(2) 0.0328(7) Uani d 1 . .
    C C2 0.83552(19) 0.0237(4) 0.6288(3) 0.0449(9) Uani d 1 . .
    H H2 0.8092 -0.0422 0.5884 0.054 Uiso calc 1 . .
    C C3 0.8741(2) -0.0326(5) 0.7033(3) 0.0593(13) Uani d 1 . .
    H H3 0.8732 -0.1374 0.7144 0.071 Uiso calc 1 . .
    C C4 0.9139(2) 0.0595(6) 0.7618(3) 0.0577(12) Uani d 1 . .
    H H4 0.9401 0.0185 0.8129 0.069 Uiso calc 1 . .
    C C5 0.91577(18) 0.2123(5) 0.7460(3) 0.0498(9) Uani d 1 . .
    H H5 0.9436 0.2763 0.7860 0.060 Uiso calc 1 . .
    C C6 0.87702(16) 0.2717(4) 0.6720(2) 0.0366(8) Uani d 1 . .
    H H6 0.8787 0.3764 0.6611 0.044 Uiso calc 1 . .
    C C7 0.79159(15) 0.2419(4) 0.5351(2) 0.0339(7) Uani d 1 . .
    C C8 0.7800(2) 0.1604(5) 0.4547(2) 0.0489(10) Uani d 1 . .
    H H8A 0.7354 0.1395 0.4299 0.073 Uiso calc 1 . .
    H H8B 0.8031 0.0651 0.4648 0.073 Uiso calc 1 . .
    H H8C 0.7938 0.2230 0.4166 0.073 Uiso calc 1 . .
    C C9 0.70540(17) 0.5602(5) 0.4723(2) 0.0389(8) Uani d 1 . .
    C C10 0.6477(2) 0.5274(5) 0.2988(3) 0.0504(10) Uani d 1 . .
    H H10A 0.6293 0.5855 0.2468 0.061 Uiso calc 1 . .
    H H10B 0.6904 0.4983 0.3016 0.061 Uiso calc 1 . .
    C C11 0.6101(2) 0.3855(6) 0.2931(3) 0.0636(13) Uani d 1 . .
    H H11A 0.5700 0.4110 0.3010 0.076 Uiso calc 1 . .
    H H11B 0.6329 0.3158 0.3383 0.076 Uiso calc 1 . .
    C C12 0.5971(2) 0.3049(5) 0.2076(3) 0.0570(11) Uani d 1 . .
    H H12A 0.6346 0.3124 0.1906 0.068 Uiso calc 1 . .
    H H12B 0.5892 0.1965 0.2143 0.068 Uiso calc 1 . .
    C C13 0.54203(19) 0.3702(5) 0.1394(2) 0.0470(9) Uani d 1 . .
    H H13A 0.5509 0.4772 0.1308 0.056 Uiso calc 1 . .
    H H13B 0.5051 0.3677 0.1578 0.056 Uiso calc 1 . .
    C C14 0.5267(2) 0.2878(5) 0.0568(3) 0.0598(11) Uani d 1 . .
    H H14A 0.5221 0.1788 0.0661 0.072 Uiso calc 1 . .
    H H14B 0.5618 0.2997 0.0350 0.072 Uiso calc 1 . .
    C C15 0.4673(2) 0.3451(5) -0.0081(3) 0.0626(12) Uani d 1 . .
    H H15A 0.4326 0.3366 0.0137 0.094 Uiso calc 1 . .
    H H15B 0.4584 0.2845 -0.0589 0.094 Uiso calc 1 . .
    H H15C 0.4728 0.4509 -0.0209 0.094 Uiso calc 1 . .
    C C16 0.67196(15) 0.1824(4) 0.6188(2) 0.0299(7) Uani d 1 . .
    C C17 0.65939(18) 0.0441(4) 0.5760(2) 0.0390(8) Uani d 1 . .
    H H17 0.6801 -0.0451 0.6016 0.047 Uiso calc 1 . .
    C C18 0.6168(2) 0.0384(4) 0.4966(3) 0.0469(10) Uani d 1 . .
    H H18 0.6090 -0.0543 0.4670 0.056 Uiso calc 1 . .
    C C19 0.58533(18) 0.1674(5) 0.4601(2) 0.0453(9) Uani d 1 . .
    H H19 0.5562 0.1628 0.4053 0.054 Uiso calc 1 . .
    C C20 0.59591(16) 0.3024(4) 0.5024(2) 0.0395(8) Uani d 1 . .
    H H20 0.5736 0.3902 0.4773 0.047 Uiso calc 1 . .
    C C21 0.63895(15) 0.3099(4) 0.5813(2) 0.0316(7) Uani d 1 . .
    H H21 0.6461 0.4033 0.6104 0.038 Uiso calc 1 . .
    C C22 0.71886(15) 0.1898(4) 0.7031(2) 0.0299(7) Uani d 1 . .
    C C23 0.72371(19) 0.0637(4) 0.7638(2) 0.0434(9) Uani d 1 . .
    H H23A 0.7662 0.0234 0.7822 0.065 Uiso calc 1 . .
    H H23B 0.6944 -0.0165 0.7368 0.065 Uiso calc 1 . .
    H H23C 0.7137 0.1019 0.8120 0.065 Uiso calc 1 . .
    C C24 0.82018(17) 0.4433(4) 0.8252(2) 0.0338(8) Uani d 1 . .
    C C25 0.87310(19) 0.2823(4) 0.9736(2) 0.0451(9) Uani d 1 . .
    H H25A 0.8390 0.2782 0.9978 0.054 Uiso calc 1 . .
    H H25B 0.8659 0.2022 0.9309 0.054 Uiso calc 1 . .
    C C26 0.93557(19) 0.2566(5) 1.0418(2) 0.0471(9) Uani d 1 . .
    H H26A 0.9364 0.1523 1.0630 0.057 Uiso calc 1 . .
    H H26B 0.9691 0.2650 1.0167 0.057 Uiso calc 1 . .
    C C27 0.94983(18) 0.3651(5) 1.1151(2) 0.0408(8) Uani d 1 . .
    H H27A 0.9467 0.4700 1.0941 0.049 Uiso calc 1 . .
    H H27B 0.9183 0.3519 1.1432 0.049 Uiso calc 1 . .
    C C28 1.01432(18) 0.3406(5) 1.1781(2) 0.0501(10) Uani d 1 . .
    H H28A 1.0200 0.2315 1.1909 0.060 Uiso calc 1 . .
    H H28B 1.0458 0.3709 1.1524 0.060 Uiso calc 1 . .
    C C29 1.02664(18) 0.4269(5) 1.2592(2) 0.0477(9) Uani d 1 . .
    H H29A 1.0719 0.4248 1.2901 0.057 Uiso calc 1 . .
    H H29B 1.0143 0.5335 1.2462 0.057 Uiso calc 1 . .
    C C30 0.99290(19) 0.3655(5) 1.3133(2) 0.0534(10) Uani d 1 . .
    H H30A 0.9480 0.3716 1.2842 0.080 Uiso calc 1 . .
    H H30B 1.0036 0.4245 1.3648 0.080 Uiso calc 1 . .
    H H30C 1.0048 0.2600 1.3266 0.080 Uiso calc 1 . .
loop_
    _atom_site_aniso_label
    _atom_site_aniso_U_11
    _atom_site_aniso_U_22
    _atom_site_aniso_U_33
    _atom_site_aniso_U_12
    _atom_site_aniso_U_13
    _atom_site_aniso_U_23
    Cu1 0.03446(19) 0.02179(16) 0.03268(19) -0.00067(18) 0.01359(15)
                                                                    -0.00063(18)
    S1 0.0537(6) 0.0254(4) 0.0478(5) 0.0061(4) 0.0151(4) 0.0052(4)
    S2 0.0525(6) 0.0622(7) 0.0448(5) 0.0179(5) 0.0124(4) 0.0183(5)
    S3 0.0465(5) 0.0260(4) 0.0391(5) -0.0078(4) 0.0120(4) -0.0041(3)
    S4 0.0466(5) 0.0408(5) 0.0335(5) -0.0107(4) 0.0054(4) -0.0032(4)
    N1 0.0329(13) 0.0283(13) 0.0301(13) 0.0021(11) 0.0129(11) 0.0022(11)
    N2 0.0380(16) 0.0435(17) 0.0314(14) 0.0007(14) 0.0129(12) 0.0036(13)
    N3 0.0305(14) 0.0255(13) 0.0300(13) -0.0037(11) 0.0115(11) -0.0044(11)
    N4 0.0349(14) 0.0304(14) 0.0312(14) -0.0054(12) 0.0115(11) -0.0032(11)
    C1 0.0354(18) 0.0269(16) 0.0435(19) 0.0024(14) 0.0227(15) 0.0011(15)
    C2 0.051(2) 0.0243(16) 0.066(3) 0.0055(16) 0.027(2) 0.0049(18)
    C3 0.064(3) 0.039(2) 0.085(3) 0.012(2) 0.039(3) 0.020(2)
    C4 0.052(2) 0.062(3) 0.062(3) 0.025(2) 0.024(2) 0.025(2)
    C5 0.038(2) 0.060(2) 0.051(2) 0.0027(19) 0.0147(17) 0.001(2)
    C6 0.0342(17) 0.0313(16) 0.049(2) 0.0042(15) 0.0195(15) 0.0038(16)
    C7 0.0374(17) 0.0298(16) 0.0390(18) -0.0010(15) 0.0189(14) -0.0029(14)
    C8 0.059(2) 0.045(2) 0.044(2) 0.0051(19) 0.0178(19) -0.0100(18)
    C9 0.0375(19) 0.0437(19) 0.0378(19) 0.0053(17) 0.0155(16) 0.0115(17)
    C10 0.041(2) 0.067(3) 0.043(2) 0.0022(19) 0.0135(17) 0.0181(19)
    C11 0.053(2) 0.082(3) 0.053(3) -0.010(2) 0.014(2) 0.027(2)
    C12 0.056(3) 0.049(2) 0.067(3) -0.002(2) 0.022(2) 0.013(2)
    C13 0.046(2) 0.049(2) 0.053(2) -0.0027(19) 0.0261(18) 0.0005(19)
    C14 0.069(3) 0.047(2) 0.072(3) -0.002(2) 0.034(2) -0.008(2)
    C15 0.078(3) 0.055(3) 0.055(3) -0.009(2) 0.024(2) -0.014(2)
    C16 0.0310(16) 0.0278(15) 0.0340(16) -0.0067(13) 0.0149(13) -0.0032(13)
    C17 0.045(2) 0.0290(18) 0.044(2) -0.0014(16) 0.0158(16) -0.0034(16)
    C18 0.052(2) 0.041(2) 0.046(2) -0.0160(19) 0.0134(18) -0.0131(18)
    C19 0.043(2) 0.053(2) 0.0363(19) -0.0130(18) 0.0079(16) -0.0038(17)
    C20 0.0335(17) 0.043(2) 0.0417(19) -0.0036(16) 0.0125(15) 0.0017(17)
    C21 0.0328(16) 0.0302(16) 0.0348(17) -0.0050(14) 0.0150(13) -0.0046(14)
    C22 0.0339(17) 0.0264(15) 0.0333(16) -0.0009(13) 0.0163(13) -0.0024(13)
    C23 0.051(2) 0.0363(18) 0.042(2) -0.0107(18) 0.0138(17) 0.0035(17)
    C24 0.0337(18) 0.0371(19) 0.0301(17) -0.0023(15) 0.0098(14) -0.0044(15)
    C25 0.055(2) 0.0394(19) 0.0387(19) -0.0092(18) 0.0131(17) -0.0028(16)
    C26 0.054(2) 0.048(2) 0.0388(19) 0.0107(19) 0.0141(17) -0.0030(18)
    C27 0.044(2) 0.041(2) 0.0378(18) 0.0061(17) 0.0138(16) -0.0044(16)
    C28 0.042(2) 0.061(3) 0.044(2) 0.0095(19) 0.0111(17) -0.0032(19)
    C29 0.039(2) 0.050(2) 0.046(2) -0.0037(18) 0.0040(16) -0.0035(19)
    C30 0.047(2) 0.065(3) 0.045(2) -0.010(2) 0.0096(17) -0.008(2)
_geom_special_details
;
 All esds (except the esd in the dihedral angle between two l.s. planes)
 are estimated using the full covariance matrix.  The cell esds are taken
 into account individually in the estimation of esds in distances, angles
 and torsion angles; correlations between esds in cell parameters are only
 used when they are defined by crystal symmetry.  An approximate (isotropic)
 treatment of cell esds is used for estimating esds involving l.s. planes.
;
loop_
    _geom_bond_atom_site_label_1
    _geom_bond_atom_site_label_2
    _geom_bond_site_symmetry_2
    _geom_bond_distance
    _geom_bond_publ_flag
    Cu1 N1 . 2.023(3) y
    Cu1 N3 . 2.020(3) y
    Cu1 S1 . 2.2299(9) y
    Cu1 S3 . 2.2414(9) y
    S1 C9 . 1.742(4) ?
    S2 C9 . 1.752(4) ?
    S2 C10 . 1.804(5) ?
    S3 C24 . 1.740(4) ?
    S4 C24 . 1.755(4) ?
    S4 C25 . 1.835(4) ?
    N1 C7 . 1.298(4) ?
    N1 N2 . 1.400(4) ?
    N2 C9 . 1.296(5) ?
    N3 C22 . 1.297(4) ?
    N3 N4 . 1.406(4) ?
    N4 C24 . 1.296(5) ?
    C1 C6 . 1.399(5) ?
    C1 C2 . 1.404(5) ?
    C1 C7 . 1.478(5) ?
    C2 C3 . 1.377(7) ?
    C2 H2 . 0.9500 ?
    C3 C4 . 1.373(7) ?
    C3 H3 . 0.9500 ?
    C4 C5 . 1.384(7) ?
    C4 H4 . 0.9500 ?
    C5 C6 . 1.383(5) ?
    C5 H5 . 0.9500 ?
    C6 H6 . 0.9500 ?
    C7 C8 . 1.491(5) ?
    C8 H8A . 0.9800 ?
    C8 H8B . 0.9800 ?
    C8 H8C . 0.9800 ?
    C10 C11 . 1.506(6) ?
    C10 H10A . 0.9900 ?
    C10 H10B . 0.9900 ?
    C11 C12 . 1.559(7) ?
    C11 H11A . 0.9900 ?
    C11 H11B . 0.9900 ?
    C12 C13 . 1.515(6) ?
    C12 H12A . 0.9900 ?
    C12 H12B . 0.9900 ?
    C13 C14 . 1.519(6) ?
    C13 H13A . 0.9900 ?
    C13 H13B . 0.9900 ?
    C14 C15 . 1.524(7) ?
    C14 H14A . 0.9900 ?
    C14 H14B . 0.9900 ?
    C15 H15A . 0.9800 ?
    C15 H15B . 0.9800 ?
    C15 H15C . 0.9800 ?
    C16 C21 . 1.391(5) ?
    C16 C17 . 1.406(5) ?
    C16 C22 . 1.481(4) ?
    C17 C18 . 1.381(5) ?
    C17 H17 . 0.9500 ?
    C18 C19 . 1.383(6) ?
    C18 H18 . 0.9500 ?
    C19 C20 . 1.376(5) ?
    C19 H19 . 0.9500 ?
    C20 C21 . 1.380(5) ?
    C20 H20 . 0.9500 ?
    C21 H21 . 0.9500 ?
    C22 C23 . 1.501(5) ?
    C23 H23A . 0.9800 ?
    C23 H23B . 0.9800 ?
    C23 H23C . 0.9800 ?
    C25 C26 . 1.528(5) ?
    C25 H25A . 0.9900 ?
    C25 H25B . 0.9900 ?
    C26 C27 . 1.523(5) ?
    C26 H26A . 0.9900 ?
    C26 H26B . 0.9900 ?
    C27 C28 . 1.522(5) ?
    C27 H27A . 0.9900 ?
    C27 H27B . 0.9900 ?
    C28 C29 . 1.521(6) ?
    C28 H28A . 0.9900 ?
    C28 H28B . 0.9900 ?
    C29 C30 . 1.481(6) ?
    C29 H29A . 0.9900 ?
    C29 H29B . 0.9900 ?
    C30 H30A . 0.9800 ?
    C30 H30B . 0.9800 ?
    C30 H30C . 0.9800 ?
loop_
    _geom_angle_atom_site_label_1
    _geom_angle_atom_site_label_2
    _geom_angle_atom_site_label_3
    _geom_angle_site_symmetry_1
    _geom_angle_site_symmetry_3
    _geom_angle
    _geom_angle_publ_flag
    S1 Cu1 S3 . . 98.53(4) y
    N1 Cu1 S1 . . 85.43(8) y
    N3 Cu1 S1 . . 149.66(8) y
    N1 Cu1 S3 . . 152.51(8) y
    N3 Cu1 S3 . . 85.37(8) y
    N1 Cu1 N3 . . 104.90(11) y
    C9 S1 Cu1 . . 93.45(13) ?
    C9 S2 C10 . . 105.16(19) ?
    C24 S3 Cu1 . . 93.07(12) ?
    C24 S4 C25 . . 102.70(18) ?
    C7 N1 N2 . . 114.6(3) ?
    C7 N1 Cu1 . . 127.8(2) ?
    N2 N1 Cu1 . . 117.1(2) ?
    C9 N2 N1 . . 112.6(3) ?
    C22 N3 N4 . . 114.4(3) ?
    C22 N3 Cu1 . . 128.5(2) ?
    N4 N3 Cu1 . . 116.84(18) ?
    C24 N4 N3 . . 112.5(3) ?
    C6 C1 C2 . . 118.6(3) ?
    C6 C1 C7 . . 121.4(3) ?
    C2 C1 C7 . . 120.0(3) ?
    C3 C2 C1 . . 119.6(4) ?
    C3 C2 H2 . . 120.2 ?
    C1 C2 H2 . . 120.2 ?
    C4 C3 C2 . . 121.4(4) ?
    C4 C3 H3 . . 119.3 ?
    C2 C3 H3 . . 119.3 ?
    C3 C4 C5 . . 119.8(4) ?
    C3 C4 H4 . . 120.1 ?
    C5 C4 H4 . . 120.1 ?
    C6 C5 C4 . . 119.9(4) ?
    C6 C5 H5 . . 120.1 ?
    C4 C5 H5 . . 120.1 ?
    C5 C6 C1 . . 120.7(3) ?
    C5 C6 H6 . . 119.6 ?
    C1 C6 H6 . . 119.6 ?
    N1 C7 C1 . . 116.9(3) ?
    N1 C7 C8 . . 122.9(3) ?
    C1 C7 C8 . . 120.2(3) ?
    C7 C8 H8A . . 109.5 ?
    C7 C8 H8B . . 109.5 ?
    H8A C8 H8B . . 109.5 ?
    C7 C8 H8C . . 109.5 ?
    H8A C8 H8C . . 109.5 ?
    H8B C8 H8C . . 109.5 ?
    N2 C9 S1 . . 127.2(3) ?
    N2 C9 S2 . . 120.1(3) ?
    S1 C9 S2 . . 112.7(2) ?
    C11 C10 S2 . . 116.2(3) ?
    C11 C10 H10A . . 108.2 ?
    S2 C10 H10A . . 108.2 ?
    C11 C10 H10B . . 108.2 ?
    S2 C10 H10B . . 108.2 ?
    H10A C10 H10B . . 107.4 ?
    C10 C11 C12 . . 111.9(4) ?
    C10 C11 H11A . . 109.2 ?
    C12 C11 H11A . . 109.2 ?
    C10 C11 H11B . . 109.2 ?
    C12 C11 H11B . . 109.2 ?
    H11A C11 H11B . . 107.9 ?
    C13 C12 C11 . . 113.3(4) ?
    C13 C12 H12A . . 108.9 ?
    C11 C12 H12A . . 108.9 ?
    C13 C12 H12B . . 108.9 ?
    C11 C12 H12B . . 108.9 ?
    H12A C12 H12B . . 107.7 ?
    C12 C13 C14 . . 113.9(4) ?
    C12 C13 H13A . . 108.8 ?
    C14 C13 H13A . . 108.8 ?
    C12 C13 H13B . . 108.8 ?
    C14 C13 H13B . . 108.8 ?
    H13A C13 H13B . . 107.7 ?
    C13 C14 C15 . . 112.9(4) ?
    C13 C14 H14A . . 109.0 ?
    C15 C14 H14A . . 109.0 ?
    C13 C14 H14B . . 109.0 ?
    C15 C14 H14B . . 109.0 ?
    H14A C14 H14B . . 107.8 ?
    C14 C15 H15A . . 109.5 ?
    C14 C15 H15B . . 109.5 ?
    H15A C15 H15B . . 109.5 ?
    C14 C15 H15C . . 109.5 ?
    H15A C15 H15C . . 109.5 ?
    H15B C15 H15C . . 109.5 ?
    C21 C16 C17 . . 118.9(3) ?
    C21 C16 C22 . . 121.1(3) ?
    C17 C16 C22 . . 120.0(3) ?
    C18 C17 C16 . . 119.8(3) ?
    C18 C17 H17 . . 120.1 ?
    C16 C17 H17 . . 120.1 ?
    C17 C18 C19 . . 120.2(3) ?
    C17 C18 H18 . . 119.9 ?
    C19 C18 H18 . . 119.9 ?
    C20 C19 C18 . . 120.5(3) ?
    C20 C19 H19 . . 119.7 ?
    C18 C19 H19 . . 119.7 ?
    C19 C20 C21 . . 119.9(3) ?
    C19 C20 H20 . . 120.1 ?
    C21 C20 H20 . . 120.1 ?
    C20 C21 C16 . . 120.7(3) ?
    C20 C21 H21 . . 119.7 ?
    C16 C21 H21 . . 119.7 ?
    N3 C22 C16 . . 117.7(3) ?
    N3 C22 C23 . . 122.3(3) ?
    C16 C22 C23 . . 120.0(3) ?
    C22 C23 H23A . . 109.5 ?
    C22 C23 H23B . . 109.5 ?
    H23A C23 H23B . . 109.5 ?
    C22 C23 H23C . . 109.5 ?
    H23A C23 H23C . . 109.5 ?
    H23B C23 H23C . . 109.5 ?
    N4 C24 S3 . . 127.5(3) ?
    N4 C24 S4 . . 118.7(3) ?
    S3 C24 S4 . . 113.7(2) ?
    C26 C25 S4 . . 109.3(3) ?
    C26 C25 H25A . . 109.8 ?
    S4 C25 H25A . . 109.8 ?
    C26 C25 H25B . . 109.8 ?
    S4 C25 H25B . . 109.8 ?
    H25A C25 H25B . . 108.3 ?
    C27 C26 C25 . . 115.0(3) ?
    C27 C26 H26A . . 108.5 ?
    C25 C26 H26A . . 108.5 ?
    C27 C26 H26B . . 108.5 ?
    C25 C26 H26B . . 108.5 ?
    H26A C26 H26B . . 107.5 ?
    C28 C27 C26 . . 112.6(3) ?
    C28 C27 H27A . . 109.1 ?
    C26 C27 H27A . . 109.1 ?
    C28 C27 H27B . . 109.1 ?
    C26 C27 H27B . . 109.1 ?
    H27A C27 H27B . . 107.8 ?
    C29 C28 C27 . . 114.5(3) ?
    C29 C28 H28A . . 108.6 ?
    C27 C28 H28A . . 108.6 ?
    C29 C28 H28B . . 108.6 ?
    C27 C28 H28B . . 108.6 ?
    H28A C28 H28B . . 107.6 ?
    C30 C29 C28 . . 113.6(4) ?
    C30 C29 H29A . . 108.8 ?
    C28 C29 H29A . . 108.8 ?
    C30 C29 H29B . . 108.8 ?
    C28 C29 H29B . . 108.8 ?
    H29A C29 H29B . . 107.7 ?
    C29 C30 H30A . . 109.5 ?
    C29 C30 H30B . . 109.5 ?
    H30A C30 H30B . . 109.5 ?
    C29 C30 H30C . . 109.5 ?
    H30A C30 H30C . . 109.5 ?
    H30B C30 H30C . . 109.5 ?
_shelx_space_group_comment
;
The symmetry employed for this shelxl refinement is uniquely defined
by the following loop, which should always be used as a source of
symmetry information in preference to the above space-group names.
They are only intended as comments.
;
_shelx_estimated_absorpt_T_min     0.810
_shelx_estimated_absorpt_T_max     0.976
_shelx_hkl_file
;
   8   0 -22  279.58   54.56   1
  10   0 -22  174.20   52.68   1
   1   1 -21    1.35   22.45   1
   3   1 -21    6.57   23.88   1
   5   1 -21  111.16   45.30   1
   7   1 -21   69.86   33.17   1
   9   1 -21  121.11   28.22   1
  11   1 -21   84.89   35.94   1
  13   1 -21   84.50   27.95   1
  15   1 -21   98.76   35.33   1
  17   1 -21  208.15   36.67   1
   4   2 -21   -3.76   17.71   1
   6   2 -21   86.26   25.72   1
   8   2 -21   98.18   29.79   1
  10   2 -21   43.77   35.17   1
  12   2 -21   75.56   28.85   1
  14   2 -21   75.25   32.13   1
  16   2 -21   70.63   33.27   1
   5   3 -21   51.47   23.84   1
   7   3 -21   45.24   26.10   1
   9   3 -21   30.21   29.19   1
  11   3 -21   37.20   24.59   1
  13   3 -21    1.99   25.51   1
  -2   0 -20    4.54   27.79   1
   0   0 -20   30.27   40.86   1
   2   0 -20  521.37   61.07   1
   4   0 -20  938.03   55.27   1
   6   0 -20 1073.62  137.18   1
   8   0 -20 1637.97  103.76   1
  10   0 -20 1524.68   70.16   1
  12   0 -20 1346.62   79.86   1
  14   0 -20 1428.91   70.35   1
  16   0 -20 1286.19   67.86   1
  18   0 -20  357.85   80.48   1
  20   0 -20  420.39   65.37   1
  -1   1 -20  134.55   29.30   1
   1   1 -20  153.56   28.04   1
   3   1 -20  459.15   31.46   1
   5   1 -20  868.91   44.84   1
   7   1 -20 1351.35   50.57   1
   9   1 -20 1058.89   45.80   1
  11   1 -20 1028.99   53.19   1
  13   1 -20  962.96   52.01   1
  15   1 -20  635.63   38.45   1
  17   1 -20  541.68   41.17   1
  19   1 -20   40.59   29.75   1
   0   2 -20   58.52   25.54   1
   2   2 -20  175.00   29.43   1
   4   2 -20  307.04   36.88   1
   6   2 -20  819.68   48.68   1
   8   2 -20 1446.46   77.16   1
  10   2 -20  518.75   43.93   1
  12   2 -20  543.36   39.45   1
  14   2 -20  945.33   64.05   1
  16   2 -20  377.34   54.44   1
  18   2 -20   24.04   31.95   1
   1   3 -20   34.22   36.22   1
   3   3 -20  130.96   23.67   1
   5   3 -20 1133.81  100.03   1
   7   3 -20  738.01   52.14   1
   9   3 -20  459.67   36.00   1
  11   3 -20  405.88   87.30   1
  13   3 -20  247.97   43.27   1
  15   3 -20  750.54   75.89   1
  17   3 -20  538.08   49.03   1
   4   4 -20  153.21   43.20   1
   6   4 -20  374.21   47.75   1
   8   4 -20   30.25   21.91   1
  10   4 -20  160.16   37.96   1
  12   4 -20  287.67   36.35   1
  14   4 -20   88.54   32.99   1
  -5   1 -19  200.62   30.91   1
  -3   1 -19   67.15   24.19   1
  -1   1 -19   -1.78   14.05   1
   1   1 -19   63.31   26.94   1
   3   1 -19  461.81   35.34   1
   5   1 -19  233.66   31.26   1
   7   1 -19  199.40   31.49   1
   9   1 -19  125.87   28.41   1
  11   1 -19    3.61   26.84   1
  13   1 -19  -12.94   19.21   1
  15   1 -19    7.84   21.67   1
  17   1 -19   29.23   34.08   1
  19   1 -19   18.95   25.72   1
  21   1 -19  315.47   43.31   1
  -4   2 -19  136.18   57.23   1
  -2   2 -19   84.23   26.51   1
   0   2 -19  216.31   23.94   1
   2   2 -19  221.18   36.56   1
   4   2 -19  412.76   32.34   1
   6   2 -19   13.75   21.45   1
   8   2 -19   95.66   27.09   1
  10   2 -19  287.82   34.40   1
  12   2 -19  775.63   47.55   1
  14   2 -19   43.17   34.56   1
  16   2 -19   35.24   25.83   1
  18   2 -19   12.58   33.19   1
  20   2 -19   74.73   34.82   1
  -3   3 -19   80.93   51.78   1
  -1   3 -19   52.27   31.42   1
   1   3 -19   -1.17   19.02   1
   3   3 -19   42.65   24.77   1
   5   3 -19   13.21   17.26   1
   7   3 -19   76.61   25.36   1
   9   3 -19  104.76   35.70   1
  11   3 -19  874.00   54.57   1
  13   3 -19  936.29   68.98   1
  15   3 -19  681.64   41.54   1
  17   3 -19  355.33   41.88   1
  19   3 -19   95.16   30.55   1
   0   4 -19   62.50   33.72   1
   2   4 -19   58.68   33.36   1
   4   4 -19   11.59   16.22   1
   6   4 -19  290.37   27.88   1
   8   4 -19  186.76   38.30   1
  10   4 -19  668.25   48.58   1
  12   4 -19  341.17   35.88   1
  14   4 -19  648.22   54.07   1
  16   4 -19  739.43   76.12   1
  18   4 -19  969.82   58.14   1
   3   5 -19   63.66   35.33   1
   5   5 -19  182.78   81.01   1
   7   5 -19  210.22   59.36   1
   9   5 -19  292.42   41.04   1
  11   5 -19  388.75   47.34   1
  13   5 -19  516.43   51.49   1
  15   5 -19  250.52   34.69   1
  -8   0 -18  363.28  219.01   1
  -6   0 -18   -0.41   24.58   1
  -4   0 -18  326.78   48.09   1
  -2   0 -18 1414.92   58.60   1
   0   0 -18 1793.38   88.74   1
   2   0 -18 2042.63   67.76   1
   4   0 -18 1093.38   52.99   1
   6   0 -18 1345.55   85.97   1
   8   0 -18 1528.79   63.76   1
  10   0 -18  557.65   70.05   1
  12   0 -18  376.52   51.19   1
  14   0 -18   30.71   35.55   1
  16   0 -18  999.71   64.77   1
  18   0 -18 2612.18   81.35   1
  20   0 -18  752.80  127.75   1
  22   0 -18  174.92  155.81   1
  -7   1 -18   23.76   18.07   1
  -5   1 -18   23.58   21.89   1
  -3   1 -18  470.24   30.69   1
  -1   1 -18 1191.53   43.36   1
   1   1 -18 1733.21   46.78   1
   3   1 -18 1581.98   49.06   1
   5   1 -18 1336.01   44.51   1
   7   1 -18 1480.52   42.29   1
   9   1 -18 2236.58   74.34   1
  11   1 -18  510.11   30.97   1
  13   1 -18  133.65   24.08   1
  15   1 -18  513.62   37.45   1
  17   1 -18 1440.45   56.37   1
  19   1 -18  808.50   44.35   1
  21   1 -18  196.13   46.56   1
  23   1 -18  292.43  101.74   1
  -6   2 -18  177.97   64.90   1
  -4   2 -18   14.65   15.43   1
  -2   2 -18  245.87   22.80   1
   0   2 -18 1962.33   97.10   1
   2   2 -18 1534.19   86.57   1
   4   2 -18  778.80   39.89   1
   6   2 -18  521.03   52.89   1
   8   2 -18 1496.86   55.19   1
  10   2 -18 1866.77   67.73   1
  12   2 -18  905.27   41.38   1
  14   2 -18  286.30   41.25   1
  16   2 -18  187.27   34.95   1
  18   2 -18  683.30   41.19   1
  20   2 -18 1256.75   51.38   1
  22   2 -18  544.32   44.67   1
  -5   3 -18  144.55   80.81   1
  -3   3 -18   24.90   26.78   1
  -1   3 -18  211.13   33.65   1
   1   3 -18 1782.83   61.85   1
   3   3 -18  878.75   40.63   1
   5   3 -18  471.15   46.11   1
   7   3 -18  584.03   58.78   1
   9   3 -18  538.97   42.02   1
  11   3 -18  518.86   39.46   1
  13   3 -18  130.73   36.73   1
  15   3 -18  124.74   28.71   1
  17   3 -18  854.45   53.73   1
  19   3 -18 1264.26   70.92   1
  21   3 -18  738.97   65.85   1
  -4   4 -18   12.30   32.00   1
  -2   4 -18  114.67   58.01   1
   0   4 -18  777.92   65.59   1
   2   4 -18  644.21   56.64   1
   4   4 -18  157.12   38.28   1
   6   4 -18  332.07   57.04   1
   8   4 -18  153.50   29.33   1
  10   4 -18  854.54   55.82   1
  12   4 -18  983.58   54.99   1
  14   4 -18   17.60   22.24   1
  16   4 -18  174.25   35.00   1
  18   4 -18  455.76   37.70   1
  20   4 -18  490.43   42.04   1
  -1   5 -18   47.80   34.22   1
   1   5 -18   74.81   40.41   1
   3   5 -18  182.83   42.13   1
   5   5 -18   66.25   27.39   1
   7   5 -18   18.36   16.96   1
   9   5 -18  273.86   31.85   1
  11   5 -18  886.84   88.43   1
  13   5 -18  319.10   43.39   1
  15   5 -18  435.78   36.09   1
  17   5 -18  235.53   32.90   1
   2   6 -18   72.97   44.03   1
   4   6 -18   59.63   52.56   1
   6   6 -18   60.65   49.31   1
   8   6 -18  160.32   32.69   1
  10   6 -18  368.45   32.50   1
  12   6 -18  167.83   31.34   1
  14   6 -18  259.73   56.46   1
  -9   1 -17   28.49   31.55   1
  -7   1 -17  106.37   29.07   1
  -5   1 -17   97.17   20.86   1
  -3   1 -17  321.30   30.78   1
  -1   1 -17  212.86   28.55   1
   1   1 -17  263.15   23.99   1
   3   1 -17 1490.74   43.62   1
   5   1 -17  489.89   30.18   1
   7   1 -17   27.81   20.80   1
   9   1 -17  845.06   36.30   1
  11   1 -17  445.69   50.16   1
  13   1 -17  451.99   33.26   1
  15   1 -17  300.07   31.39   1
  17   1 -17  349.85   43.40   1
  19   1 -17   23.20   28.94   1
  21   1 -17   28.87   23.85   1
  23   1 -17    9.45   26.51   1
  25   1 -17  114.33   32.69   1
  -8   2 -17   39.49   26.11   1
  -6   2 -17   36.88   28.45   1
  -4   2 -17   28.55   18.71   1
  -2   2 -17  360.96   27.17   1
   0   2 -17  335.80   31.49   1
   2   2 -17  472.69   37.81   1
   4   2 -17 1267.10   44.58   1
   6   2 -17   52.58   18.98   1
   8   2 -17 1013.81   64.69   1
  10   2 -17 1007.86   44.70   1
  12   2 -17  187.39   27.17   1
  14   2 -17   36.32   37.43   1
  16   2 -17  715.09   42.97   1
  18   2 -17  139.40   28.66   1
  20   2 -17   58.73   27.94   1
  22   2 -17   88.31   34.53   1
  24   2 -17   79.84   44.12   1
  -7   3 -17   85.32   47.68   1
  -5   3 -17    2.99   21.28   1
  -3   3 -17   49.62   19.25   1
  -1   3 -17  187.67   32.79   1
   1   3 -17  235.20   20.39   1
   3   3 -17    8.77   21.53   1
   5   3 -17  725.40   37.36   1
   7   3 -17 1036.13   60.54   1
   9   3 -17  510.51   34.18   1
  11   3 -17  470.28   49.88   1
  13   3 -17  504.72   34.36   1
  15   3 -17  102.57   26.06   1
  17   3 -17  322.91   38.40   1
  19   3 -17  189.13   36.86   1
  21   3 -17   23.82   23.82   1
  23   3 -17   29.30   25.40   1
  -6   4 -17   56.60   36.88   1
  -4   4 -17  220.91   94.20   1
  -2   4 -17   25.95   30.14   1
   0   4 -17  256.70   39.29   1
   2   4 -17  259.47   60.10   1
   4   4 -17  456.19   76.37   1
   6   4 -17 2182.51  198.92   1
   8   4 -17  692.78   69.82   1
  10   4 -17  988.44   67.92   1
  12   4 -17  539.65   39.03   1
  14   4 -17  427.91   38.74   1
  16   4 -17  269.77   31.61   1
  18   4 -17  357.90   34.18   1
  20   4 -17   70.64   26.77   1
  22   4 -17   22.63   23.38   1
  -5   5 -17  110.69   80.86   1
  -3   5 -17  710.19   68.22   1
  -1   5 -17  171.47  116.01   1
   1   5 -17  432.63   57.46   1
   3   5 -17  608.09  125.39   1
   5   5 -17 1418.56  200.07   1
   7   5 -17  238.66   33.24   1
   9   5 -17  932.63  123.94   1
  11   5 -17  451.05   43.80   1
  13   5 -17 1205.16   57.16   1
  15   5 -17  218.67   31.11   1
  17   5 -17   41.76   23.27   1
  19   5 -17  142.71   34.73   1
  -2   6 -17  681.95   50.28   1
   0   6 -17  127.34   84.93   1
   2   6 -17  250.37   54.45   1
   4   6 -17  312.08   69.29   1
   6   6 -17  135.32   23.25   1
   8   6 -17  564.36   58.07   1
  10   6 -17   22.00   27.40   1
  12   6 -17   54.34   43.66   1
  14   6 -17  559.54   57.45   1
  16   6 -17  399.28   56.01   1
   3   7 -17  228.87   56.35   1
   5   7 -17  184.05   68.25   1
   7   7 -17  156.49   55.60   1
   9   7 -17   52.53   38.62   1
  11   7 -17  284.42   48.66   1
 -12   0 -16   31.89   32.60   1
 -10   0 -16   43.45   27.73   1
  -8   0 -16  868.51   50.96   1
  -6   0 -16 2470.44  106.53   1
  -4   0 -16 1683.82   60.38   1
  -2   0 -16 1483.16   50.36   1
   0   0 -16 1285.82   70.05   1
   2   0 -16 4627.60  164.57   1
   4   0 -16 2400.15  104.96   1
   6   0 -16  657.18   39.92   1
   8   0 -16  173.99   30.52   1
  10   0 -16 2351.44   73.03   1
  12   0 -16 4429.68  130.89   1
  14   0 -16 1642.55   80.15   1
  16   0 -16   73.87   44.23   1
  18   0 -16 1193.75   82.85   1
  20   0 -16  575.88  114.50   1
  22   0 -16  869.77   85.99   1
  24   0 -16  485.85   81.05   1
  26   0 -16  579.25   89.58   1
 -11   1 -16   34.98   29.04   1
  -9   1 -16   64.54   21.77   1
  -7   1 -16 1283.73   37.12   1
  -5   1 -16 2403.70   61.39   1
  -3   1 -16 1467.46   38.91   1
  -1   1 -16  573.55   26.00   1
   1   1 -16  622.93   36.10   1
   3   1 -16 1935.33   41.25   1
   5   1 -16  807.60   32.44   1
   7   1 -16  333.63   25.39   1
   9   1 -16   29.72   19.18   1
  11   1 -16 1745.14   49.81   1
  13   1 -16 3857.50   69.66   1
  15   1 -16 2279.80   60.13   1
  17   1 -16  575.55   43.10   1
  19   1 -16 1029.12   48.78   1
  21   1 -16  773.04   41.36   1
  23   1 -16  517.04   47.00   1
  25   1 -16  136.79   31.14   1
 -10   2 -16   35.55   24.88   1
  -8   2 -16  126.15   62.93   1
  -6   2 -16  808.10   35.72   1
  -4   2 -16 2808.78  120.68   1
  -2   2 -16 1963.62   45.25   1
   0   2 -16  753.27   32.61   1
   2   2 -16  351.04   24.80   1
   4   2 -16 1466.13   40.34   1
   6   2 -16  443.63   25.48   1
   8   2 -16  436.73   41.13   1
  10   2 -16  200.33   29.44   1
  12   2 -16 1071.02   47.02   1
  14   2 -16 1538.21   61.00   1
  16   2 -16 1354.26   44.74   1
  18   2 -16  383.19   38.38   1
  20   2 -16  626.42   49.22   1
  22   2 -16 1178.36   46.89   1
  24   2 -16  614.79   52.92   1
  -9   3 -16  -15.62   23.77   1
  -7   3 -16  581.98  167.90   1
  -5   3 -16 2210.71   89.03   1
  -3   3 -16 2537.42   71.92   1
  -1   3 -16  795.24   65.78   1
   1   3 -16  377.07   30.46   1
   3   3 -16 1188.61   57.54   1
   5   3 -16 4215.69  135.80   1
   7   3 -16  995.93   49.53   1
   9   3 -16  118.56   27.26   1
  11   3 -16  845.70   39.15   1
  13   3 -16 2044.53   69.03   1
  15   3 -16 2334.79   92.94   1
  17   3 -16  908.50   39.98   1
  19   3 -16  126.57   26.70   1
  21   3 -16  699.39   52.01   1
  23   3 -16  804.78   46.92   1
  -8   4 -16   13.50   37.66   1
  -6   4 -16  178.41   64.79   1
  -4   4 -16 1225.56   67.86   1
  -2   4 -16  148.89   36.87   1
   0   4 -16  380.75   56.26   1
   2   4 -16  656.54  104.18   1
   4   4 -16 1183.83  145.27   1
   6   4 -16 1610.39  105.85   1
   8   4 -16  966.54   46.60   1
  10   4 -16  605.62   43.37   1
  12   4 -16 1294.47   56.86   1
  14   4 -16 2035.03   58.21   1
  16   4 -16  639.03   39.30   1
  18   4 -16    2.83   16.04   1
  20   4 -16  134.96   26.18   1
  22   4 -16  228.83   46.82   1
  -7   5 -16   74.68   49.67   1
  -5   5 -16   16.66   38.19   1
  -3   5 -16  161.13   91.88   1
  -1   5 -16   16.48   27.23   1
   1   5 -16  462.60   65.43   1
   3   5 -16  374.26   74.72   1
   5   5 -16  663.83   84.68   1
   7   5 -16 1434.43   93.82   1
   9   5 -16  910.62   65.99   1
  11   5 -16  902.80   39.38   1
  13   5 -16 1260.36   51.26   1
  15   5 -16  443.93   32.90   1
  17   5 -16    5.90   20.15   1
  19   5 -16   44.62   21.43   1
  21   5 -16   53.10   22.50   1
  -4   6 -16   86.23   52.12   1
  -2   6 -16  370.81   72.48   1
   0   6 -16  208.71   49.97   1
   2   6 -16  179.72   48.90   1
   4   6 -16  353.57   59.31   1
   6   6 -16  769.34  107.07   1
   8   6 -16  941.57   54.07   1
  10   6 -16  707.92   45.99   1
  12   6 -16  240.29  104.55   1
  14   6 -16   55.82   33.63   1
  16   6 -16   21.17   24.56   1
  18   6 -16   29.83   26.40   1
  -1   7 -16   57.35   57.48   1
   1   7 -16   20.85   38.50   1
   3   7 -16  218.19   52.01   1
   5   7 -16  508.43   69.61   1
   7   7 -16   93.32   51.30   1
   9   7 -16  418.63   49.93   1
  11   7 -16  124.40   39.46   1
  13   7 -16  189.29   56.69   1
  15   7 -16   33.40   31.40   1
 -13   1 -15   35.01   29.63   1
 -11   1 -15   21.70   14.83   1
  -9   1 -15  105.15   23.19   1
  -7   1 -15  269.21   26.18   1
  -5   1 -15  286.72   25.09   1
  -3   1 -15  555.46   27.83   1
  -1   1 -15 1217.30   35.05   1
   1   1 -15  213.01   21.99   1
   3   1 -15 2008.57   47.77   1
   5   1 -15 1271.66   33.83   1
   7   1 -15  499.25   24.61   1
   9   1 -15   67.46   26.53   1
  11   1 -15  643.51   36.93   1
  13   1 -15 1162.09   43.00   1
  15   1 -15   43.17   20.44   1
  17   1 -15  162.11   25.89   1
  19   1 -15   85.48   29.27   1
  21   1 -15  281.43   50.63   1
  23   1 -15  105.10   42.15   1
  25   1 -15   32.39   25.52   1
 -12   2 -15    3.28   30.28   1
 -10   2 -15  170.05   38.19   1
  -8   2 -15  205.75   18.77   1
  -6   2 -15  248.63   30.85   1
  -4   2 -15  509.01   37.13   1
  -2   2 -15 1959.80   52.69   1
   0   2 -15 1624.48   36.87   1
   2   2 -15  199.56   23.39   1
   4   2 -15  979.34   35.32   1
   6   2 -15   86.53   19.78   1
   8   2 -15   81.04   19.69   1
  10   2 -15  723.96   41.11   1
  12   2 -15 2037.82   52.49   1
  14   2 -15  158.53   35.03   1
  16   2 -15  178.18   40.78   1
  18   2 -15   65.51   22.67   1
  20   2 -15  285.46   30.06   1
  22   2 -15  514.78   34.71   1
  24   2 -15  516.50   36.19   1
  26   2 -15  594.92   81.08   1
 -11   3 -15   78.41   32.55   1
  -9   3 -15   87.25   32.26   1
  -7   3 -15  166.79   44.36   1
  -5   3 -15   95.38   29.30   1
  -3   3 -15   31.83   11.17   1
  -1   3 -15  254.23   21.89   1
   1   3 -15  584.02   34.24   1
   3   3 -15  790.55   36.03   1
   5   3 -15  295.59   26.63   1
   7   3 -15   68.90   26.03   1
   9   3 -15  460.81   58.93   1
  11   3 -15  446.06   33.10   1
  13   3 -15  746.51   34.24   1
  15   3 -15  125.16   37.36   1
  17   3 -15   58.92   22.30   1
  19   3 -15  115.33   26.66   1
  21   3 -15  272.04   29.12   1
  23   3 -15  371.08   33.06   1
  25   3 -15  153.07   28.32   1
 -10   4 -15  237.32   40.66   1
  -8   4 -15   68.02   29.10   1
  -6   4 -15  320.60   52.12   1
  -4   4 -15  446.76   36.36   1
  -2   4 -15  203.51   32.86   1
   0   4 -15  226.86   19.02   1
   2   4 -15  931.36   64.25   1
   4   4 -15 2114.87  141.20   1
   6   4 -15 1116.60   73.91   1
   8   4 -15  875.11   39.46   1
  10   4 -15  689.08   32.67   1
  12   4 -15  311.85   31.25   1
  14   4 -15  359.19   29.02   1
  16   4 -15   84.49   22.83   1
  18   4 -15  235.11   29.27   1
  20   4 -15  157.92   25.14   1
  22   4 -15  116.68   25.16   1
  24   4 -15  192.65   49.37   1
  -9   5 -15  734.66  123.03   1
  -7   5 -15  270.40   44.75   1
  -5   5 -15  474.55   48.06   1
  -3   5 -15  285.64   35.88   1
  -1   5 -15  607.79   50.16   1
   1   5 -15 1405.72   66.54   1
   3   5 -15  369.76   29.43   1
   5   5 -15  506.20   33.20   1
   7   5 -15  427.89   37.21   1
   9   5 -15 2208.60  117.05   1
  11   5 -15 1858.61   70.79   1
  13   5 -15  521.51   31.94   1
  15   5 -15  132.93   24.90   1
  17   5 -15  184.27   27.93   1
  19   5 -15  584.24   68.94   1
  21   5 -15   86.14   22.59   1
  23   5 -15  106.68   44.20   1
  -6   6 -15  733.88   92.05   1
  -4   6 -15  228.92   42.73   1
  -2   6 -15  656.53   44.46   1
   0   6 -15 1286.33   83.40   1
   2   6 -15  449.57   61.18   1
   4   6 -15  416.05   60.62   1
   6   6 -15   23.43   16.43   1
   8   6 -15  644.73   87.76   1
  10   6 -15  610.33   35.22   1
  12   6 -15  921.74   73.53   1
  14   6 -15  953.07   73.35   1
  16   6 -15  840.89   45.02   1
  18   6 -15 1121.14  106.92   1
  20   6 -15  675.68   57.68   1
  -3   7 -15  434.85   46.37   1
  -1   7 -15  474.40  134.93   1
   1   7 -15  792.65   70.61   1
   3   7 -15  459.85   67.42   1
   5   7 -15   12.57   33.21   1
   7   7 -15  317.38   57.82   1
   9   7 -15  610.71   64.88   1
  11   7 -15  629.54   67.13   1
  13   7 -15  789.27  152.45   1
  15   7 -15  555.81   88.68   1
  17   7 -15  464.97   44.00   1
   2   8 -15  596.09   95.42   1
   4   8 -15  237.54   79.03   1
   6   8 -15   44.45  107.54   1
   8   8 -15  180.51  125.05   1
  10   8 -15  156.71   70.72   1
  12   8 -15  816.79   94.75   1
 -14   0 -14   28.90   19.72   1
 -12   0 -14 1309.19   63.09   1
 -10   0 -14 1665.56   52.53   1
  -8   0 -14  632.28   55.01   1
  -6   0 -14  183.72   34.76   1
  -4   0 -14  217.27   25.80   1
  -2   0 -14 3140.24   79.14   1
   0   0 -14 1105.36   40.03   1
   2   0 -14   29.66   22.25   1
   4   0 -14  717.21   35.33   1
   6   0 -1410807.70  156.19   1
   8   0 -1415441.30  236.19   1
  10   0 -14 6943.58  153.79   1
  12   0 -14  221.82   66.23   1
  14   0 -14 5424.51  176.02   1
  16   0 -14 1035.46   67.35   1
  18   0 -14  811.17   66.68   1
  20   0 -14  388.64   61.74   1
  22   0 -14  833.62   80.60   1
  24   0 -14  894.47  136.28   1
  26   0 -14  489.44   85.76   1
 -15   1 -14    3.21   16.32   1
 -13   1 -14  530.91   24.84   1
 -11   1 -14 1547.18   40.45   1
  -9   1 -14 1958.87   43.71   1
  -7   1 -14  943.01   32.73   1
  -5   1 -14  851.69   30.95   1
  -3   1 -14 1639.35   46.76   1
  -1   1 -14 1948.17   35.85   1
   1   1 -14  706.74   26.15   1
   3   1 -14 1385.69   30.84   1
   5   1 -14 1638.61   35.34   1
   7   1 -14 5090.38   71.77   1
   9   1 -14 2938.79   52.34   1
  11   1 -14 1118.24   41.15   1
  13   1 -14 1944.92   50.44   1
  15   1 -14 1891.28   45.13   1
  17   1 -14 1641.65   58.09   1
  19   1 -14  623.34   57.07   1
  21   1 -14  542.37   58.96   1
  23   1 -14  273.25   46.67   1
  25   1 -14  660.08   60.33   1
  27   1 -14  280.34   55.32   1
 -14   2 -14   21.15   21.80   1
 -12   2 -14  753.28   42.44   1
 -10   2 -14 2531.43   97.50   1
  -8   2 -14 2246.06   50.94   1
  -6   2 -14  423.35   23.76   1
  -4   2 -14  427.96   19.90   1
  -2   2 -14 2102.98   42.13   1
   0   2 -14 2967.18   44.45   1
   2   2 -14  867.18   29.27   1
   4   2 -14  449.69   31.80   1
   6   2 -14  349.24   25.35   1
   8   2 -14 4221.61   69.84   1
  10   2 -14 3882.78   73.05   1
  12   2 -14 1437.66   61.84   1
  14   2 -14  239.20   32.09   1
  16   2 -14 1950.36   50.52   1
  18   2 -14 2163.55   55.06   1
  20   2 -14  587.04   33.35   1
  22   2 -14  431.40   42.83   1
  24   2 -14  603.36   43.21   1
  26   2 -14  423.56   43.42   1
 -13   3 -14  127.83   31.45   1
 -11   3 -14  491.52   61.05   1
  -9   3 -14 2521.07   92.23   1
  -7   3 -14  986.27   53.76   1
  -5   3 -14  547.07   54.37   1
  -3   3 -14  389.84   26.80   1
  -1   3 -14 1839.32   77.52   1
   1   3 -14 1110.35   43.26   1
   3   3 -14 1378.98   43.62   1
   5   3 -14  605.60   37.02   1
   7   3 -14  536.21   34.52   1
   9   3 -14 4391.27   67.91   1
  11   3 -14 1976.74   49.91   1
  13   3 -14   96.80   24.28   1
  15   3 -14  876.27   49.90   1
  17   3 -14 2423.87   52.41   1
  19   3 -14 1653.74   77.38   1
  21   3 -14 1349.22   54.90   1
  23   3 -14  293.11   27.62   1
  25   3 -14  680.11   74.51   1
 -12   4 -14  184.38   50.40   1
 -10   4 -14  674.18   84.84   1
  -8   4 -14  543.21   45.35   1
  -6   4 -14  416.98   34.12   1
  -4   4 -14 1018.71   55.78   1
  -2   4 -14  903.13   45.93   1
   0   4 -14 2455.48   72.78   1
   2   4 -14 2217.96  100.15   1
   4   4 -14  553.94   45.87   1
   6   4 -14  539.21   36.06   1
   8   4 -14 2687.50   90.06   1
  10   4 -14 2020.82   45.61   1
  12   4 -14  802.24   51.82   1
  14   4 -14   71.77   21.02   1
  16   4 -14 1068.50   58.36   1
  18   4 -14  622.70   39.03   1
  20   4 -14  847.72   35.16   1
  22   4 -14  605.99   75.61   1
  24   4 -14  190.82   47.77   1
 -11   5 -14  210.73   51.75   1
  -9   5 -14   73.64   28.56   1
  -7   5 -14    6.34   25.10   1
  -5   5 -14   90.87   37.36   1
  -3   5 -14  927.76   47.74   1
  -1   5 -14 2037.67   87.42   1
   1   5 -14 3011.07  170.74   1
   3   5 -14 1685.73  128.68   1
   5   5 -14 2168.07  157.50   1
   7   5 -14 2104.00  164.77   1
   9   5 -14  526.26   31.71   1
  11   5 -14  240.00   25.12   1
  13   5 -14   85.69   21.63   1
  15   5 -14   60.47   23.13   1
  17   5 -14  298.08   27.87   1
  19   5 -14  164.88   27.66   1
  21   5 -14   72.44   28.50   1
  23   5 -14  239.67   48.68   1
  -8   6 -14  133.22   41.65   1
  -6   6 -14   28.39   35.87   1
  -4   6 -14   55.37   26.92   1
  -2   6 -14  836.98   66.23   1
   0   6 -14 1521.51   82.93   1
   2   6 -14 1141.11   73.30   1
   4   6 -14 1482.11   77.12   1
   6   6 -14 2699.81  111.75   1
   8   6 -14 1466.53   60.96   1
  10   6 -14   38.22   17.83   1
  12   6 -14  257.53   26.63   1
  14   6 -14   14.09   15.82   1
  16   6 -14  207.00   25.75   1
  18   6 -14  142.47   35.86   1
  20   6 -14   31.82   41.87   1
  22   6 -14  128.87   56.13   1
  -7   7 -14  136.57   37.90   1
  -5   7 -14  105.05   45.63   1
  -3   7 -14  235.29  119.89   1
  -1   7 -14  188.37   68.03   1
   1   7 -14  202.51  107.54   1
   3   7 -14  417.21   50.18   1
   5   7 -14  244.29   44.34   1
   7   7 -14  204.16   40.08   1
   9   7 -14  114.12   35.38   1
  11   7 -14   24.04   44.31   1
  13   7 -14   36.78   45.74   1
  15   7 -14  123.01   31.43   1
  17   7 -14   58.81   25.93   1
  19   7 -14   30.76   69.15   1
  -2   8 -14   79.93   69.60   1
   0   8 -14   14.59  100.81   1
   2   8 -14  157.16   66.46   1
   4   8 -14  208.35   72.97   1
   6   8 -14  818.13  141.00   1
   8   8 -14  210.60   65.11   1
  10   8 -14   33.90   51.41   1
  12   8 -14   75.44   56.13   1
  14   8 -14  205.66   72.74   1
 -15   1 -13  251.05   52.76   1
 -13   1 -13  179.66   21.41   1
 -11   1 -13  279.94   26.10   1
  -9   1 -13  236.10   18.44   1
  -7   1 -13 1299.11   34.93   1
  -5   1 -13  383.71   21.13   1
  -3   1 -13 1023.19   28.31   1
  -1   1 -13  917.77   24.36   1
   1   1 -13  170.85   15.99   1
   3   1 -13  284.67   19.29   1
   5   1 -13 2316.45   42.46   1
   7   1 -13 1732.41   40.49   1
   9   1 -13  118.24   18.84   1
  11   1 -13  326.25   23.38   1
  13   1 -13  163.51   24.59   1
  15   1 -13  188.12   31.37   1
  17   1 -13 1300.30   52.05   1
  19   1 -13 1912.63   65.07   1
  21   1 -13  202.07   46.23   1
  23   1 -13  245.30   52.97   1
  25   1 -13   88.02   49.23   1
  27   1 -13  -28.13   44.62   1
 -16   2 -13   23.11   27.78   1
 -14   2 -13   86.16   38.43   1
 -12   2 -13  457.78   46.68   1
 -10   2 -13  240.26   15.56   1
  -8   2 -13  300.21   17.70   1
  -6   2 -13  991.50   24.19   1
  -4   2 -13  151.54   18.02   1
  -2   2 -13 2436.09   46.02   1
   0   2 -13 2579.59   48.05   1
   2   2 -13   58.83   16.28   1
   4   2 -13 1613.96   39.65   1
   6   2 -13 3571.59   63.10   1
   8   2 -13 5345.09   85.05   1
  10   2 -13  180.72   22.99   1
  12   2 -13  269.29   29.06   1
  14   2 -13  280.03   30.97   1
  16   2 -13 1994.01   48.88   1
  18   2 -13  990.87   54.29   1
  20   2 -13  296.29   37.85   1
  22   2 -13  111.97   31.14   1
  24   2 -13   38.35   27.66   1
  26   2 -13    8.06   22.40   1
 -15   3 -13   50.92   26.97   1
 -13   3 -13    5.45   28.16   1
 -11   3 -13  240.57   33.94   1
  -9   3 -13   17.38    6.32   1
  -7   3 -13  216.63   25.61   1
  -5   3 -13  642.56   49.78   1
  -3   3 -13  986.44   49.61   1
  -1   3 -13 1389.04   39.80   1
   1   3 -13  270.37   18.35   1
   3   3 -13  340.29   25.24   1
   5   3 -13 1208.00   31.52   1
   7   3 -13 3340.45   53.50   1
   9   3 -13 1087.37   32.46   1
  11   3 -13   93.56   18.97   1
  13   3 -13  132.66   28.48   1
  15   3 -13  428.85   26.70   1
  17   3 -13  333.00   33.93   1
  19   3 -13  134.73   27.69   1
  21   3 -13  311.33   57.75   1
  23   3 -13   16.95   23.26   1
  25   3 -13  473.40   55.57   1
 -14   4 -13  550.12   92.39   1
 -12   4 -13   68.75   38.39   1
 -10   4 -13  475.61   62.63   1
  -8   4 -13  317.37   36.46   1
  -6   4 -13   39.50   21.83   1
  -4   4 -13 1120.65   60.46   1
  -2   4 -13   41.24    7.87   1
   0   4 -13 1429.01  110.71   1
   2   4 -13 1599.11   91.52   1
   4   4 -13 4185.78  135.60   1
   6   4 -13 1920.84   83.21   1
   8   4 -13  715.29   28.27   1
  10   4 -13   45.42   20.85   1
  12   4 -13  333.09   28.71   1
  14   4 -13 1969.22   57.36   1
  16   4 -13   42.83   19.40   1
  18   4 -13   17.07   16.41   1
  20   4 -13  109.75   21.17   1
  22   4 -13  489.30   49.41   1
  24   4 -13 1004.25   89.13   1
  26   4 -13 1127.59   71.22   1
 -13   5 -13  839.28  172.76   1
 -11   5 -13  200.04   41.98   1
  -9   5 -13  143.12   40.30   1
  -7   5 -13  267.67   39.89   1
  -5   5 -13  620.59   41.13   1
  -3   5 -13  674.79   37.46   1
  -1   5 -13  570.26   49.47   1
   1   5 -13  643.03   71.91   1
   3   5 -13 1192.32   68.71   1
   5   5 -13 1703.52   75.96   1
   7   5 -13  840.77   29.97   1
   9   5 -13  616.09   28.20   1
  11   5 -13 1140.64   50.72   1
  13   5 -13 1980.08   62.43   1
  15   5 -13  463.45   44.07   1
  17   5 -13   70.22   19.22   1
  19   5 -13  429.44   35.89   1
  21   5 -13  408.76   48.66   1
  23   5 -13  472.00   53.91   1
 -10   6 -13  188.99   52.31   1
  -8   6 -13  318.07   47.26   1
  -6   6 -13  632.26   98.67   1
  -4   6 -13  969.96   50.26   1
  -2   6 -13  636.22   82.17   1
   0   6 -13  260.60   59.16   1
   2   6 -13  328.76   44.45   1
   4   6 -13 2648.66  132.80   1
   6   6 -13 2160.47   69.07   1
   8   6 -13  705.97   36.28   1
  10   6 -13  713.90   72.22   1
  12   6 -13 1284.77   57.82   1
  14   6 -13 2214.66   87.57   1
  16   6 -13  691.13   44.15   1
  18   6 -13   99.11   61.52   1
  20   6 -13   83.30   48.05   1
  22   6 -13  224.07   60.39   1
  -9   7 -13  680.78  197.12   1
  -7   7 -13  489.45  114.61   1
  -5   7 -13  402.65   44.38   1
  -3   7 -13  867.98   92.72   1
  -1   7 -13  535.69  123.48   1
   1   7 -13  193.76   64.44   1
   3   7 -13  452.85   67.58   1
   5   7 -13 1133.36   59.01   1
   7   7 -13 2434.20  117.76   1
   9   7 -13 2102.04  200.27   1
  11   7 -13  980.50  117.98   1
  13   7 -13 1431.23  231.70   1
  15   7 -13 2021.98  155.81   1
  17   7 -13  473.73  105.97   1
  19   7 -13   34.35   64.66   1
  -4   8 -13  559.94   95.19   1
  -2   8 -13  620.56  145.93   1
   0   8 -13   83.97   63.76   1
   2   8 -13  285.13   73.87   1
   4   8 -13  147.28  107.99   1
   6   8 -13  986.52   91.38   1
   8   8 -13 2090.68  114.73   1
  10   8 -13  386.61   76.56   1
  12   8 -13  546.92   78.13   1
  14   8 -13 1257.96   94.75   1
  16   8 -13 1984.04  113.83   1
   1   9 -13  154.47  117.65   1
   3   9 -13  233.94   80.83   1
   5   9 -13   56.13   61.52   1
   7   9 -13  347.10   77.91   1
   9   9 -13  134.26  109.56   1
  11   9 -13  177.82  111.36   1
 -18   0 -12 1137.24   40.63   1
 -16   0 -12 1156.60   47.04   1
 -14   0 -12 1566.75   42.94   1
 -12   0 -12  852.53   36.24   1
 -10   0 -12 1477.54   52.46   1
  -8   0 -12 2339.94   52.88   1
  -6   0 -12 3215.03   61.61   1
  -4   0 -12 3711.67   66.46   1
  -2   0 -12 5858.46   89.06   1
   0   0 -12 5867.27   89.01   1
   2   0 -1211263.70  160.70   1
   4   0 -12 7881.40  119.73   1
   6   0 -12 2586.99   51.70   1
   8   0 -12 3414.43   84.42   1
  10   0 -12 5370.63  117.65   1
  12   0 -12 1305.78   57.48   1
  14   0 -12 1065.77   57.92   1
  16   0 -12 1270.31   67.58   1
  18   0 -12  503.81   57.03   1
  20   0 -12 2452.83  144.36   1
  22   0 -12 1912.64   97.66   1
  24   0 -12  525.81   73.87   1
  26   0 -12  958.68   89.81   1
  28   0 -12 1354.50  168.84   1
 -17   1 -12 1021.34   41.57   1
 -15   1 -12 1325.45   29.25   1
 -13   1 -12  941.22   22.27   1
 -11   1 -12  143.16   20.67   1
  -9   1 -12  522.41   26.59   1
  -7   1 -12 2844.12   44.24   1
  -5   1 -12 2491.20   41.06   1
  -3   1 -12  574.65   27.23   1
  -1   1 -12 1438.61   35.00   1
   1   1 -1210724.60  107.97   1
   3   1 -1215352.00  143.93   1
   5   1 -12 7342.51   84.80   1
   7   1 -12  553.80   22.63   1
   9   1 -12 4715.25   65.68   1
  11   1 -12 3065.47   48.57   1
  13   1 -12 3188.87   65.25   1
  15   1 -12 1246.30   54.41   1
  17   1 -12  390.98   44.85   1
  19   1 -12 1607.78   67.47   1
  21   1 -12 2255.88   72.77   1
  23   1 -12  502.91   57.55   1
  25   1 -12  112.64   41.66   1
  27   1 -12  500.48  128.09   1
 -16   2 -12  771.54   39.72   1
 -14   2 -12 1628.28   76.56   1
 -12   2 -12  524.36   21.20   1
 -10   2 -12  258.09   11.99   1
  -8   2 -12  222.19   14.46   1
  -6   2 -12 1657.43   30.08   1
  -4   2 -12  923.10   35.06   1
  -2   2 -12  400.90   21.54   1
   0   2 -12 1609.72   32.78   1
   2   2 -12 3204.93   50.85   1
   4   2 -12 3331.00   53.22   1
   6   2 -12 3140.89   51.38   1
   8   2 -12 1656.38   41.06   1
  10   2 -12 2681.63   48.32   1
  12   2 -12 5260.40   75.31   1
  14   2 -12 3327.89   58.66   1
  16   2 -12 1916.18   47.35   1
  18   2 -12 1015.35   48.61   1
  20   2 -12 1078.65   37.41   1
  22   2 -12  276.88   24.56   1
  24   2 -12  430.73   32.36   1
  26   2 -12   89.18   37.88   1
  28   2 -12   56.48   42.00   1
 -15   3 -12 1404.11  146.05   1
 -13   3 -12  651.26   60.47   1
 -11   3 -12  468.54   31.28   1
  -9   3 -12 1090.01   38.23   1
  -7   3 -12 1013.44   44.01   1
  -5   3 -12 3002.69   56.94   1
  -3   3 -12   65.61   12.68   1
  -1   3 -12  754.35   23.03   1
   1   3 -12  512.53   22.71   1
   3   3 -12 3164.58   47.37   1
   5   3 -12 2376.94   45.62   1
   7   3 -12 2128.58   39.32   1
   9   3 -12  163.15   22.59   1
  11   3 -12 2941.34   52.50   1
  13   3 -12 2608.39   47.43   1
  15   3 -12 2170.93   47.49   1
  17   3 -12 1041.14   79.03   1
  19   3 -12 1466.55   79.00   1
  21   3 -12  457.98   36.24   1
  23   3 -12 1001.02  174.12   1
  25   3 -12  306.24   60.84   1
  27   3 -12   16.65   45.64   1
 -16   4 -12   50.15   58.37   1
 -14   4 -12  375.43   34.84   1
 -12   4 -12  328.57   36.16   1
 -10   4 -12  350.13   32.81   1
  -8   4 -12 1535.51   64.87   1
  -6   4 -12 1816.00   54.05   1
  -4   4 -12 1703.74   66.01   1
  -2   4 -12 2558.93   68.31   1
   0   4 -12  962.39   74.00   1
   2   4 -12  827.19   44.54   1
   4   4 -12 2987.43   96.73   1
   6   4 -12  835.03   26.92   1
   8   4 -12   91.16   21.67   1
  10   4 -12  866.15   29.97   1
  12   4 -12 2129.16   62.37   1
  14   4 -12 1397.90   40.04   1
  16   4 -12 2159.13   89.02   1
  18   4 -12 1214.23   78.52   1
  20   4 -12 1210.52   85.69   1
  22   4 -12 1116.63  132.64   1
  24   4 -12  712.75   70.73   1
  26   4 -12  165.75   61.27   1
 -13   5 -12   88.56   60.73   1
 -11   5 -12   24.91   21.25   1
  -9   5 -12  427.52   72.07   1
  -7   5 -12 1323.87  112.37   1
  -5   5 -12 1116.27   48.89   1
  -3   5 -12 2909.16   94.45   1
  -1   5 -12 3998.90   92.08   1
   1   5 -12 2548.05  176.16   1
   3   5 -12 2111.55   83.19   1
   5   5 -12 1204.70   33.25   1
   7   5 -12  430.58   28.73   1
   9   5 -12  179.46   24.70   1
  11   5 -12  622.77   31.52   1
  13   5 -12  301.41   28.29   1
  15   5 -12  591.36   41.81   1
  17   5 -12 1208.38   72.01   1
  19   5 -12 1050.99   88.58   1
  21   5 -12 1668.26   82.18   1
  23   5 -12  293.17  171.08   1
  25   5 -12  153.12   88.68   1
 -12   6 -12  264.98   45.35   1
 -10   6 -12   21.20   31.29   1
  -8   6 -12  553.74  128.20   1
  -6   6 -12  618.32   56.35   1
  -4   6 -12 1215.52   84.42   1
  -2   6 -12 1284.21   64.07   1
   0   6 -12 2648.92   92.01   1
   2   6 -12 2010.31   79.33   1
   4   6 -12  505.63   41.59   1
   6   6 -12  299.41   36.60   1
   8   6 -12   41.82   32.67   1
  10   6 -12   43.97   46.05   1
  12   6 -12   86.31   51.26   1
  14   6 -12   45.17   27.69   1
  16   6 -12  119.74   35.81   1
  18   6 -12  161.48   31.06   1
  22   6 -12  440.05  106.87   1
  -9   7 -12   52.30   25.10   1
  -7   7 -12  373.03   36.19   1
  -5   7 -12  296.81   72.97   1
  -3   7 -12  -23.35   68.03   1
  -1   7 -12  136.51   59.05   1
   1   7 -12  244.72   57.92   1
   3   7 -12  418.27   66.46   1
   5   7 -12   17.96   70.50   1
   7   7 -12   39.07   74.31   1
   9   7 -12  572.45   46.90   1
  11   7 -12  241.80   99.46   1
  13   7 -12  330.94   98.56   1
  15   7 -12  121.24   93.85   1
  17   7 -12  266.05   89.13   1
  19   7 -12  253.48   54.33   1
  21   7 -12   55.23   44.45   1
  -6   8 -12  142.36   31.83   1
  -4   8 -12   10.33  107.99   1
  -2   8 -12  297.26   74.09   1
   0   8 -12  131.34   61.52   1
   2   8 -12   68.93   94.07   1
   4   8 -12  -11.67   45.58   1
   6   8 -12  102.60   56.58   1
   8   8 -12  170.18   61.07   1
  10   8 -12  649.07   77.68   1
  12   8 -12  260.66   64.44   1
  14   8 -12  258.87   60.39   1
  16   8 -12  145.49   55.68   1
  18   8 -12  178.04   54.78   1
  -3   9 -12  214.41   81.05   1
  -1   9 -12  578.13  146.38   1
   1   9 -12  563.98   89.58   1
   3   9 -12  210.60   71.40   1
   5   9 -12   36.37   50.74   1
   7   9 -12  188.14  111.81   1
   9   9 -12  415.80  126.40   1
  11   9 -12  652.22   82.40   1
  13   9 -12  470.58   75.21   1
 -19   1 -11   18.87   26.54   1
 -17   1 -11   28.11   14.17   1
 -15   1 -11  365.98   20.04   1
 -13   1 -11  264.50   14.90   1
 -11   1 -11  177.35   19.17   1
  -9   1 -11  623.20   26.71   1
  -7   1 -11 1564.23   34.93   1
  -5   1 -11 2122.42   40.79   1
  -3   1 -11 1906.98   30.68   1
  -1   1 -11 1186.03   25.55   1
   1   1 -11 5575.86   66.82   1
   3   1 -1111233.30  119.84   1
   5   1 -11  836.43   23.10   1
   7   1 -11  145.32   15.76   1
   9   1 -11 1165.91   28.09   1
  11   1 -11 2722.87   53.49   1
  13   1 -11 1598.23   52.33   1
  15   1 -11 1353.79   53.22   1
  17   1 -11  829.63   51.86   1
  19   1 -11   81.72   68.48   1
  21   1 -11  654.71   56.62   1
  23   1 -11  255.45   41.57   1
  25   1 -11   48.61   43.58   1
  27   1 -11  160.09   45.90   1
 -18   2 -11  143.13   38.02   1
 -16   2 -11  510.05   33.80   1
 -14   2 -11   86.65   11.92   1
 -12   2 -11  573.86   19.88   1
 -10   2 -11  275.40   13.12   1
  -8   2 -11 1035.84   29.29   1
  -6   2 -11 1338.61   29.14   1
  -4   2 -11  413.07   16.12   1
  -2   2 -11  367.63   20.56   1
   0   2 -11 2128.38   37.61   1
   2   2 -11 6476.65   78.57   1
   4   2 -11 2073.68   34.26   1
   6   2 -11   60.49   13.59   1
   8   2 -11  521.15   28.12   1
  10   2 -11  715.98   30.82   1
  12   2 -11 2637.20   50.00   1
  14   2 -11 3411.68   57.85   1
  16   2 -11 1392.81   38.04   1
  18   2 -11  916.74   30.79   1
  20   2 -11 2853.33   51.91   1
  22   2 -11  397.26   40.62   1
  24   2 -11   74.33   21.00   1
  26   2 -11   16.42   34.90   1
  28   2 -11  159.84   55.09   1
 -17   3 -11  131.75   33.99   1
 -15   3 -11  454.17   39.66   1
 -13   3 -11   32.74   27.24   1
 -11   3 -11  157.07    7.91   1
  -9   3 -11  500.58   22.05   1
  -7   3 -11  946.12   47.57   1
  -5   3 -11 1222.40   34.12   1
  -3   3 -11 1018.71   38.21   1
  -1   3 -11 2896.09   42.26   1
   1   3 -11 2246.01   39.38   1
   3   3 -11 1608.93   38.99   1
   5   3 -11  101.42   14.15   1
   7   3 -11  316.35   22.45   1
   9   3 -11 1441.43   32.08   1
  11   3 -11 1679.58   44.96   1
  13   3 -11  239.56   22.60   1
  15   3 -11  233.88   20.58   1
  17   3 -11 2382.22   71.10   1
  19   3 -11 2210.13   61.44   1
  21   3 -11  472.72   39.77   1
  23   3 -11  421.48   53.22   1
  25   3 -11   66.49   35.75   1
  27   3 -11   63.57   38.94   1
 -16   4 -11   43.30   29.21   1
 -14   4 -11  123.34   67.13   1
 -12   4 -11    2.10   16.28   1
 -10   4 -11  504.51   42.88   1
  -8   4 -11  853.34   37.63   1
  -6   4 -11 1365.41   46.08   1
  -4   4 -11  607.47   30.52   1
  -2   4 -11  575.48   35.92   1
   0   4 -11 5205.45  148.68   1
   2   4 -11 2606.70   98.73   1
   4   4 -11  152.00   21.45   1
   6   4 -11 1043.65   35.45   1
   8   4 -11 1367.48   37.05   1
  10   4 -11  549.86   24.47   1
  12   4 -11   18.94   19.21   1
  14   4 -11   36.19   18.89   1
  16   4 -11   53.15   19.41   1
  18   4 -11  829.61   46.68   1
  20   4 -11  510.29   64.04   1
  22   4 -11  925.51   65.50   1
  24   4 -11  150.38   43.53   1
  26   4 -11  313.56  145.93   1
 -15   5 -11  177.37   59.05   1
 -13   5 -11  152.75   37.04   1
 -11   5 -11   99.51   33.12   1
  -9   5 -11  680.57  137.29   1
  -7   5 -11  186.16   36.49   1
  -5   5 -11  743.32   43.17   1
  -3   5 -11 1188.93   66.01   1
  -1   5 -11 5580.69  107.39   1
   1   5 -11 3681.67   91.34   1
   3   5 -11  759.04   38.75   1
   5   5 -11  115.95   16.71   1
   7   5 -11  873.80   30.75   1
   9   5 -11 2644.78   46.83   1
  11   5 -11  295.45   22.13   1
  13   5 -11   34.52   15.92   1
  15   5 -11  606.27   27.86   1
  17   5 -11  820.91   71.42   1
  19   5 -11 1731.06  192.45   1
  21   5 -11  455.16  122.70   1
  23   5 -11  132.46   49.84   1
  25   5 -11  632.23   69.82   1
 -14   6 -11  186.57   68.70   1
 -12   6 -11   40.34   36.26   1
 -10   6 -11  341.31   88.23   1
  -8   6 -11  854.00   69.82   1
  -6   6 -11  145.86   74.09   1
  -4   6 -11    9.65   40.86   1
  -2   6 -11  764.25  113.60   1
   0   6 -11 1666.24   65.00   1
   2   6 -11 2275.82   66.83   1
   4   6 -11 2061.16   71.27   1
   6   6 -11  985.82   57.59   1
   8   6 -11 1604.68  116.30   1
  10   6 -11 2114.12  203.07   1
  12   6 -11  225.88   26.99   1
  14   6 -11  332.63   26.44   1
  16   6 -11  423.15   55.01   1
  18   6 -11  812.07  100.81   1
  20   6 -11  541.08   60.84   1
  22   6 -11  325.32   55.23   1
  24   6 -11  377.41   63.09   1
 -11   7 -11  162.19   70.27   1
  -9   7 -11  836.08   69.26   1
  -7   7 -11  443.29   39.40   1
  -5   7 -11   28.29   48.94   1
  -3   7 -11  469.24   70.95   1
  -1   7 -11  427.70   66.46   1
   1   7 -11  966.09  118.09   1
   3   7 -11 1903.21  141.89   1
   5   7 -11 1340.36   82.62   1
   7   7 -11 2065.31   96.32   1
   9   7 -11 4370.86  135.61   1
  11   7 -11 4596.95  189.49   1
  13   7 -11 1065.10  112.71   1
  15   7 -11  377.41   88.68   1
  17   7 -11  535.24   60.84   1
  19   7 -11  207.00   48.94   1
  21   7 -11  140.55   47.37   1
  -8   8 -11  799.76   77.46   1
  -6   8 -11  290.97   74.99   1
  -4   8 -11  398.51   77.46   1
  -2   8 -11  887.73   88.46   1
   0   8 -11  349.79   71.62   1
   2   8 -11 1502.01   98.56   1
   4   8 -11 1139.86   85.54   1
   6   8 -11  566.90   71.17   1
   8   8 -11 2361.90  111.81   1
  10   8 -11 2178.02  105.30   1
  12   8 -11 1614.26   93.62   1
  14   8 -11  644.58   70.27   1
  16   8 -11  502.91   62.42   1
  18   8 -11  119.44   49.17   1
  -5   9 -11  412.88   93.62   1
  -3   9 -11  396.72   88.23   1
  -1   9 -11  669.95   90.26   1
   1   9 -11 1549.15  111.13   1
   3   9 -11  729.67   87.34   1
   5   9 -11  186.35   94.97   1
   7   9 -11  373.59   70.05   1
   9   9 -11  693.30   81.05   1
  11   9 -11 1346.42   94.52   1
  13   9 -11  393.35   69.60   1
  15   9 -11   66.01   73.64   1
 -20   0 -10  969.35   46.01   1
 -18   0 -10  695.25   39.18   1
 -16   0 -10  146.05   25.46   1
 -14   0 -10 1012.06   35.57   1
 -12   0 -10 2727.44   66.68   1
 -10   0 -10 3018.94   58.48   1
  -8   0 -10  469.55   31.35   1
  -6   0 -10 7014.73  105.81   1
  -4   0 -1017998.90  232.22   1
  -2   0 -1023862.70  297.88   1
   0   0 -10 4860.65   76.59   1
   2   0 -10 3548.93   54.98   1
   4   0 -1010494.40  136.40   1
   6   0 -10 7533.60  135.38   1
   8   0 -10 5641.39  110.46   1
  10   0 -10 3681.15  109.34   1
  12   0 -10 7155.07  171.53   1
  14   0 -1010137.50  227.88   1
  16   0 -10 5732.32  170.41   1
  18   0 -10  693.08   88.68   1
  20   0 -10 1898.72   85.54   1
  22   0 -10 3530.28  125.05   1
  24   0 -10 3532.97  133.36   1
  26   0 -10 2214.17  169.06   1
  28   0 -10  713.06   88.46   1
 -19   1 -10  787.93   25.66   1
 -17   1 -10  277.69   21.31   1
 -15   1 -10  466.65   20.42   1
 -13   1 -10  625.65   19.45   1
 -11   1 -10 2241.81   40.04   1
  -9   1 -10 2613.61   47.97   1
  -7   1 -10 1567.71   30.77   1
  -5   1 -10 2034.57   30.58   1
  -3   1 -1013156.20  124.86   1
  -1   1 -10 7402.47   73.96   1
   1   1 -10 3064.01   39.62   1
   3   1 -10 3436.11   46.20   1
   5   1 -10 6843.27   97.78   1
   7   1 -10 3449.27   52.22   1
   9   1 -10 4320.74   77.86   1
  11   1 -10 2770.88   69.92   1
  13   1 -10 2757.23   63.60   1
  15   1 -10 5132.77  143.02   1
  17   1 -10 2542.27   61.68   1
  19   1 -10 3107.78   73.64   1
  21   1 -10 1580.94   68.54   1
  23   1 -10 1879.20   79.93   1
  25   1 -10 1296.07   77.75   1
  27   1 -10  654.29   57.82   1
  29   1 -10  398.26   56.81   1
 -18   2 -10  559.58   68.48   1
 -16   2 -10   95.60   12.42   1
 -14   2 -10  361.69   17.86   1
 -12   2 -10 1559.81   24.94   1
 -10   2 -10 1534.07   26.19   1
  -8   2 -10  929.43   23.15   1
  -6   2 -10  503.01   14.91   1
  -4   2 -10 6394.67   64.01   1
  -2   2 -10 8358.11   81.82   1
   0   2 -10 3782.95   52.98   1
   2   2 -10  893.41   21.23   1
   4   2 -10 2109.54   32.58   1
   6   2 -10 5571.38   63.29   1
   8   2 -10 7070.81   81.77   1
  10   2 -10 3452.83   51.52   1
  12   2 -10 1238.67   28.97   1
  14   2 -10 2973.09   45.95   1
  16   2 -10 5180.98   68.66   1
  18   2 -10 2100.11   71.09   1
  20   2 -10   26.45   17.90   1
  22   2 -10  252.73   47.73   1
  24   2 -10  942.40   65.17   1
  26   2 -10  522.00   57.14   1
  28   2 -10  327.32   51.99   1
 -19   3 -10  898.77   62.96   1
 -17   3 -10  461.94   39.66   1
 -15   3 -10  299.60   44.90   1
 -13   3 -10 1335.45   78.47   1
 -11   3 -10 1439.18   63.73   1
  -9   3 -10 1236.48   30.62   1
  -7   3 -10 2229.76   64.58   1
  -5   3 -10 7326.74   87.81   1
  -3   3 -10   51.63    9.41   1
  -1   3 -10 5586.85   68.52   1
   1   3 -10 4979.98   57.67   1
   3   3 -10  330.49   19.78   1
   5   3 -10 2245.11   46.98   1
   7   3 -10 8799.46   94.05   1
   9   3 -10 7306.79   86.63   1
  11   3 -10 7257.30  141.80   1
  13   3 -10 3129.89   51.09   1
  15   3 -10 1402.35   32.58   1
  17   3 -10 1043.06   55.08   1
  19   3 -10  300.36   25.31   1
  21   3 -10   81.63   19.79   1
  23   3 -10   -0.96   12.12   1
  25   3 -10   92.15   38.84   1
  27   3 -10  490.39   54.59   1
 -18   4 -10   31.07   36.79   1
 -16   4 -10  167.44   35.87   1
 -14   4 -10  766.89   36.51   1
 -12   4 -10  828.24   42.66   1
 -10   4 -10 1002.48   55.31   1
  -8   4 -10 1142.48   54.79   1
  -6   4 -10 1565.96   56.42   1
  -4   4 -10 1410.11   53.16   1
  -2   4 -10  758.27   28.72   1
   0   4 -10 3524.58   52.58   1
   2   4 -10 1817.65   66.00   1
   4   4 -10  430.09   19.46   1
   6   4 -10  611.03   23.04   1
   8   4 -10 1357.80   38.35   1
  10   4 -10 2363.29   40.79   1
  12   4 -10 3046.02  104.67   1
  14   4 -10 1080.20   37.46   1
  16   4 -10  806.27   33.54   1
  18   4 -10  822.85   55.14   1
  20   4 -10  305.53   28.95   1
  22   4 -10  141.13   36.84   1
  24   4 -10  111.19   36.33   1
  26   4 -10  172.20   53.21   1
 -17   5 -10   49.26   35.00   1
 -15   5 -10   18.14   24.63   1
 -13   5 -10  398.62   98.56   1
 -11   5 -10  435.16   45.96   1
  -9   5 -10 1425.03   55.90   1
  -7   5 -10 1109.69   40.41   1
  -5   5 -10 3112.21   79.64   1
  -3   5 -10 2540.90   82.67   1
  -1   5 -10  346.65   43.94   1
   1   5 -10  242.77   30.86   1
   3   5 -10  173.47   19.23   1
   5   5 -10  295.39   20.10   1
   7   5 -10  309.06   26.22   1
   9   5 -10 1451.49   42.73   1
  11   5 -10  349.38   28.76   1
  13   5 -10 1555.59   61.30   1
  15   5 -10 2032.96  114.94   1
  17   5 -10 2179.35   86.74   1
  19   5 -10 2746.06  207.00   1
  21   5 -10 1535.46   80.60   1
  23   5 -10   77.23   43.33   1
  25   5 -10   24.02   45.13   1
 -14   6 -10   62.64   55.90   1
 -12   6 -10  377.19   57.14   1
 -10   6 -10  449.31   89.47   1
  -8   6 -10  359.03   32.78   1
  -6   6 -10  938.02   75.66   1
  -4   6 -10 1824.86   92.28   1
  -2   6 -10 2012.33   92.50   1
   0   6 -10  444.32   57.25   1
   2   6 -10  119.99   31.88   1
   4   6 -10  283.42   46.92   1
   6   6 -10 2894.26   76.08   1
   8   6 -10 1123.85   50.95   1
  10   6 -10  427.37   39.96   1
  12   6 -10  833.72   61.40   1
  14   6 -10 2588.76  283.23   1
  16   6 -10 1524.01   76.78   1
  18   6 -10  656.26   62.19   1
  20   6 -10  442.29   55.68   1
  22   6 -10  587.11   61.07   1
  24   6 -10  317.69   51.86   1
 -13   7 -10  426.58   84.87   1
 -11   7 -10  368.56   60.51   1
  -9   7 -10   14.80   23.33   1
  -7   7 -10   29.83   36.26   1
  -5   7 -10  480.01   73.42   1
  -3   7 -10  727.88   72.97   1
  -1   7 -10  762.68  116.30   1
   1   7 -10   55.23   42.43   1
   3   7 -10  135.16   50.07   1
   5   7 -10 1258.41   75.89   1
   7   7 -10  895.14   70.72   1
   9   7 -10  138.75   47.37   1
  11   7 -10  288.95   51.19   1
  13   7 -10  100.58   71.84   1
  15   7 -10  387.74   53.88   1
  17   7 -10  155.14   45.80   1
  19   7 -10  190.61   44.23   1
  21   7 -10  105.07   42.66   1
 -10   8 -10  181.41  126.63   1
  -8   8 -10   78.70   23.96   1
  -6   8 -10   71.62   59.27   1
  -4   8 -10   52.76   56.80   1
  -2   8 -10  118.77   59.05   1
   0   8 -10  476.20   71.17   1
   2   8 -10  627.97   71.84   1
   4   8 -10 1459.12   88.68   1
   6   8 -10 1104.39  125.73   1
   8   8 -10  390.21   99.24   1
  10   8 -10  421.86   61.52   1
  12   8 -10    9.21   29.86   1
  14   8 -10  163.00   49.39   1
  16   8 -10  138.75   44.90   1
  18   8 -10   51.41   41.54   1
  -7   9 -10  452.85   93.62   1
  -5   9 -10  114.73   69.38   1
  -3   9 -10  360.12   79.25   1
  -1   9 -10   64.88   52.99   1
   1   9 -10  273.68   68.70   1
   3   9 -10 1454.86  146.38   1
   5   9 -10  728.10   79.70   1
   7   9 -10  657.60   73.64   1
   9   9 -10  671.30   73.19   1
  11   9 -10  381.45   59.72   1
  13   9 -10   68.48   76.78   1
  15   9 -10   83.74   79.93   1
   0  10 -10  -14.82   94.97   1
   2  10 -10  161.65   66.23   1
   4  10 -10  168.84   64.44   1
   6  10 -10  162.77   62.42   1
   8  10 -10  283.79   64.88   1
 -21   1  -9   76.03   36.96   1
 -19   1  -9   85.98   16.11   1
 -17   1  -9  337.99   21.55   1
 -15   1  -9  250.49   17.55   1
 -13   1  -9  378.09   17.37   1
 -11   1  -9  428.86   16.11   1
  -9   1  -9 1608.90   34.67   1
  -7   1  -9   77.97   13.28   1
  -5   1  -9  940.08   20.53   1
  -3   1  -9 1545.83   25.74   1
  -1   1  -9  222.34   14.60   1
   1   1  -9  720.18   24.44   1
   3   1  -9   39.16   10.81   1
   5   1  -9  386.78   44.81   1
   7   1  -9 7148.89   97.29   1
   9   1  -9 5600.57   84.42   1
  11   1  -9 2310.16   46.18   1
  13   1  -9 3807.44   65.72   1
  15   1  -9  691.57   33.89   1
  17   1  -9   53.57   29.43   1
  19   1  -9   49.59   25.55   1
  21   1  -9  104.77   32.22   1
  23   1  -9  413.36   42.44   1
  25   1  -9   64.66   43.41   1
  27   1  -9  283.67   48.41   1
  29   1  -9   31.21   45.43   1
 -20   2  -9  302.50  169.06   1
 -18   2  -9  188.80   18.37   1
 -16   2  -9  454.78   21.37   1
 -14   2  -9  775.95   19.15   1
 -12   2  -9 1384.87   22.73   1
 -10   2  -9 4068.66   40.18   1
  -8   2  -9  178.96   15.80   1
  -6   2  -9  106.99   12.35   1
  -4   2  -9 6079.02   63.33   1
  -2   2  -9 3697.73   39.61   1
   0   2  -9  206.40   12.56   1
   2   2  -9  748.79   21.90   1
   4   2  -9  234.93   19.72   1
   6   2  -9 6788.32   75.40   1
   8   2  -9 6452.12   78.43   1
  10   2  -9 3390.32   48.47   1
  12   2  -9 2247.69   39.94   1
  14   2  -9 1609.18   33.96   1
  16   2  -9 2302.47   65.19   1
  18   2  -9 1168.36   46.95   1
  20   2  -9   37.18   25.57   1
  22   2  -9    4.47   28.97   1
  24   2  -9  151.19   38.73   1
  26   2  -9   38.46   36.19   1
  28   2  -9  135.70   56.57   1
 -19   3  -9  -23.41   32.98   1
 -17   3  -9  100.96   21.41   1
 -15   3  -9  256.48   23.01   1
 -13   3  -9 1354.95   50.68   1
 -11   3  -9 1440.57   24.69   1
  -9   3  -9  818.43   54.91   1
  -7   3  -9  578.90   30.83   1
  -5   3  -9 4383.79  108.75   1
  -3   3  -9 2715.28   36.50   1
  -1   3  -9  407.74   12.15   1
   1   3  -9  712.92   22.85   1
   3   3  -9 1953.02   33.55   1
   5   3  -9 3054.34   43.97   1
   7   3  -9 1882.19   36.27   1
   9   3  -9 2280.67   36.57   1
  11   3  -9 1277.01   40.59   1
  13   3  -9 2876.76   43.39   1
  15   3  -9 5616.09  147.57   1
  17   3  -9 1877.56   81.93   1
  19   3  -9   93.89   20.87   1
  21   3  -9  357.36   52.21   1
  23   3  -9  208.49   45.16   1
  25   3  -9  129.80   49.25   1
  27   3  -9  147.73   87.79   1
 -18   4  -9  138.59   38.83   1
 -16   4  -9   28.27   16.41   1
 -14   4  -9  863.04   75.77   1
 -12   4  -9  480.83   54.33   1
 -10   4  -9  906.69   84.08   1
  -8   4  -9 3743.53   87.26   1
  -6   4  -9 9671.73  122.88   1
  -4   4  -9 2351.89   61.42   1
  -2   4  -9 1600.59   71.16   1
   0   4  -9  286.62   15.84   1
   2   4  -9 1260.41   32.23   1
   4   4  -9 5080.36   79.16   1
   6   4  -9  220.43   16.45   1
   8   4  -9  764.86   23.34   1
  10   4  -9 1512.06   55.55   1
  12   4  -9 3985.31  119.82   1
  14   4  -9 4426.89  124.65   1
  16   4  -9  915.97   65.63   1
  18   4  -9   38.27   15.28   1
  20   4  -9  592.49   75.77   1
  22   4  -9 1174.27   68.14   1
  24   4  -9  487.87   90.70   1
  26   4  -9   33.68   63.09   1
 -17   5  -9  125.34   42.60   1
 -15   5  -9  199.28  120.79   1
 -13   5  -9  556.76   59.61   1
 -11   5  -9  102.13   20.29   1
  -9   5  -9   61.61   18.75   1
  -7   5  -9 2099.98   92.72   1
  -5   5  -9 5554.05  145.93   1
  -3   5  -9 4886.67  114.39   1
  -1   5  -9  479.71   35.60   1
   1   5  -9 1280.48   45.78   1
   3   5  -9 1319.09   43.28   1
   5   5  -9 1296.94   49.30   1
   7   5  -9  437.12   22.20   1
   9   5  -9  421.66   21.19   1
  11   5  -9  988.88   43.90   1
  13   5  -9 1496.73   71.41   1
  15   5  -9 1274.80   45.93   1
  17   5  -9  540.65  116.52   1
  19   5  -9  465.20   51.86   1
  21   5  -9  836.99   95.87   1
  23   5  -9  584.19   94.07   1
  25   5  -9  436.46   92.72   1
 -16   6  -9   94.73   54.00   1
 -14   6  -9  392.00   72.52   1
 -12   6  -9  198.67   74.20   1
 -10   6  -9  134.10   29.85   1
  -8   6  -9   52.57   26.24   1
  -6   6  -9  381.23   60.17   1
  -4   6  -9 1271.88   76.34   1
  -2   6  -9 1087.55  104.62   1
   0   6  -9   66.91   61.97   1
   2   6  -9 2073.40   83.07   1
   4   6  -9 4871.14  132.35   1
   6   6  -9 1932.25   58.36   1
   8   6  -9  213.97   31.21   1
  10   6  -9  490.05   28.58   1
  12   6  -9  910.41   58.82   1
  14   6  -9 1847.09  109.56   1
  16   6  -9  182.31   43.11   1
  18   6  -9  656.26   55.90   1
  20   6  -9 1225.63  104.18   1
  22   6  -9  782.66   98.34   1
  24   6  -9  145.49   48.50   1
 -13   7  -9  819.03   92.05   1
 -11   7  -9  106.71   52.31   1
  -9   7  -9  545.79  129.55   1
  -7   7  -9  613.15   77.46   1
  -5   7  -9  362.59   64.21   1
  -3   7  -9 1156.25   79.70   1
  -1   7  -9  899.63   72.29   1
   1   7  -9  612.93   61.74   1
   3   7  -9 2524.90   98.34   1
   5   7  -9 4752.98  134.48   1
   7   7  -9 2780.62   98.11   1
   9   7  -9  614.27   58.82   1
  11   7  -9 1171.97   99.24   1
  13   7  -9 1325.31  107.32   1
  15   7  -9  932.86   63.76   1
  17   7  -9  136.06   40.64   1
  19   7  -9  181.41   69.38   1
  21   7  -9  198.47   73.42   1
 -12   8  -9  559.94   94.97   1
 -10   8  -9  125.73   65.33   1
  -8   8  -9  611.58   81.05   1
  -6   8  -9  587.33   80.15   1
  -4   8  -9 1295.90   94.30   1
  -2   8  -9 1407.49   92.50   1
   0   8  -9 1378.52   88.01   1
   2   8  -9 1045.34  122.59   1
   4   8  -9 4450.79  187.25   1
   6   8  -9 5847.94  213.06   1
   8   8  -9 1633.12  123.71   1
  10   8  -9  213.96   48.27   1
  12   8  -9  946.11   66.68   1
  14   8  -9  471.71   55.90   1
  16   8  -9  352.04   81.50   1
  18   8  -9  139.87   68.03   1
  20   8  -9  166.37   43.11   1
  -9   9  -9  285.58  142.12   1
  -7   9  -9  433.31   85.99   1
  -5   9  -9 1068.69  160.98   1
  -3   9  -9 2012.10  114.95   1
  -1   9  -9 1509.86  154.24   1
   1   9  -9 1329.13   94.52   1
   3   9  -9 1929.93  102.60   1
   5   9  -9 1302.41   87.56   1
   7   9  -9 1484.94   88.91   1
   9   9  -9  416.25   63.54   1
  11   9  -9  467.66   62.19   1
  13   9  -9  140.55   74.76   1
  15   9  -9  861.91  101.48   1
  17   9  -9  471.48   59.50   1
  -2  10  -9  400.53   81.05   1
   0  10  -9  383.02   78.13   1
   2  10  -9  811.62   87.11   1
   4  10  -9  914.67   86.21   1
   6  10  -9  444.09   66.91   1
   8  10  -9  436.91   63.76   1
  10  10  -9  228.33   56.13   1
 -22   0  -8  126.86  105.19   1
 -20   0  -8  246.52   58.15   1
 -18   0  -8  313.87   41.98   1
 -16   0  -8 1138.21   50.56   1
 -14   0  -8 2693.99   52.98   1
 -12   0  -8  558.47   31.46   1
 -10   0  -8  438.75   26.42   1
  -8   0  -817587.10  223.44   1
  -6   0  -8 9911.32  123.34   1
  -4   0  -8 4936.33   71.71   1
  -2   0  -8 2387.34   39.51   1
   0   0  -8 6789.73   83.65   1
   2   0  -8 6298.49   78.01   1
   4   0  -8 4398.48   82.40   1
   6   0  -8 4669.91   88.23   1
   8   0  -8 4107.73   83.97   1
  10   0  -810943.50  188.59   1
  12   0  -815954.50  300.63   1
  14   0  -812752.00  259.09   1
  16   0  -8  165.92   55.23   1
  18   0  -8 4858.96  123.48   1
  20   0  -8 6332.67  158.96   1
  22   0  -8 1094.74   72.29   1
  24   0  -8  972.37   75.66   1
  26   0  -8  691.28  112.48   1
  28   0  -8  148.85   62.19   1
 -21   1  -8   53.02   17.33   1
 -19   1  -8  271.55   19.28   1
 -17   1  -8 1094.37   27.26   1
 -15   1  -8 1047.41   22.48   1
 -13   1  -8  149.82   21.37   1
 -11   1  -8 1214.41   21.54   1
  -9   1  -8 7976.28   80.98   1
  -7   1  -810619.10   98.79   1
  -5   1  -8 2289.69   30.87   1
  -3   1  -8  892.23   17.13   1
  -1   1  -8 5548.27   56.48   1
   1   1  -815065.00  141.38   1
   3   1  -8 8742.75   87.57   1
   5   1  -810738.90  106.22   1
   7   1  -8 3439.46   41.94   1
   9   1  -8 8543.55  113.65   1
  11   1  -813499.00  172.73   1
  13   1  -8 1573.05   76.45   1
  15   1  -8 1289.00   40.38   1
  17   1  -8 3343.63   68.30   1
  19   1  -8 8157.36  129.76   1
  21   1  -8 3166.17   93.51   1
  23   1  -8  874.74   60.51   1
  25   1  -8  125.82   45.60   1
  27   1  -8  290.57   54.62   1
  29   1  -8  244.74   48.90   1
 -20   2  -8  336.42   43.92   1
 -18   2  -8  682.12   47.59   1
 -16   2  -8 1457.29   23.93   1
 -14   2  -8 1668.31   31.97   1
 -12   2  -8 1553.69   26.20   1
 -10   2  -8 1512.90   23.95   1
  -8   2  -8 3607.63   34.21   1
  -6   2  -8 5019.29   51.12   1
  -4   2  -8 5678.02   52.56   1
  -2   2  -8 2416.20   32.79   1
   0   2  -8 7758.41   77.60   1
   2   2  -8 8244.59   80.13   1
   4   2  -819786.10  183.36   1
   6   2  -8 5701.25   60.98   1
   8   2  -8 6686.03   73.90   1
  10   2  -8 9134.05   92.44   1
  12   2  -8 1323.58   27.92   1
  14   2  -8 1728.09   44.25   1
  16   2  -8 1627.50   46.36   1
  18   2  -8 1738.33   52.51   1
  20   2  -8  959.23   45.69   1
  22   2  -8 3191.03   80.45   1
  24   2  -8  968.56   89.36   1
  26   2  -8  672.05   53.64   1
  28   2  -8  312.49  206.78   1
 -21   3  -8  246.72  118.77   1
 -19   3  -8  481.01   53.65   1
 -17   3  -8  794.14   47.14   1
 -15   3  -8 1376.19   48.86   1
 -13   3  -8  912.44   38.69   1
 -11   3  -8  858.86   20.90   1
  -9   3  -8 3229.07   67.07   1
  -7   3  -8 1841.13   36.80   1
  -5   3  -8 3785.09   61.00   1
  -3   3  -8 2165.07   32.53   1
  -1   3  -8 1733.39   26.21   1
   1   3  -8 1189.65   24.02   1
   3   3  -8 9935.43  115.88   1
   5   3  -8 4897.90   54.90   1
   7   3  -8 8467.25   86.71   1
   9   3  -8 6183.71   81.31   1
  11   3  -8 4257.82   51.29   1
  13   3  -8 2810.57   42.09   1
  15   3  -8  686.06   25.76   1
  17   3  -8 1823.13   94.82   1
  19   3  -8   87.16   15.41   1
  21   3  -8  453.39   57.29   1
  23   3  -8 1453.62   61.00   1
  25   3  -8  669.50   65.33   1
  27   3  -8  234.62   56.13   1
 -20   4  -8   83.58   43.70   1
 -18   4  -8  524.78   58.25   1
 -16   4  -8  584.87   36.26   1
 -14   4  -8 1258.81   90.26   1
 -12   4  -8  810.19   65.11   1
 -10   4  -8 1789.60   45.80   1
  -8   4  -8  554.43   39.07   1
  -6   4  -8 2594.21   49.49   1
  -4   4  -8 3708.56   81.99   1
  -2   4  -8  258.78   27.03   1
   0   4  -8 1098.18   18.99   1
   2   4  -8 4563.60   52.04   1
   4   4  -8 4603.55   57.34   1
   6   4  -8 8240.04   90.57   1
   8   4  -8 4830.76   64.81   1
  10   4  -8 2024.99   34.12   1
  12   4  -8 7279.95  239.29   1
  14   4  -8 5350.78   83.90   1
  16   4  -8  303.57   36.47   1
  18   4  -8   84.84   13.81   1
  20   4  -8  733.82   61.29   1
  22   4  -8  438.48   50.74   1
  24   4  -8  206.33   46.25   1
  26   4  -8  174.22   49.84   1
 -19   5  -8   94.66   50.27   1
 -17   5  -8  369.15   47.97   1
 -15   5  -8  182.58   19.37   1
 -13   5  -8  554.85   88.12   1
 -11   5  -8 1571.78   72.63   1
  -9   5  -8  888.49   32.36   1
  -7   5  -8 1186.42   53.77   1
  -5   5  -8 3292.96  105.07   1
  -3   5  -8  352.26   73.42   1
  -1   5  -8 1303.06   53.90   1
   1   5  -8 2421.48   63.99   1
   3   5  -8 1246.24   40.02   1
   5   5  -8  727.82   31.20   1
   7   5  -8 1863.66   43.42   1
   9   5  -8 1438.12   43.76   1
  11   5  -8 2512.08  118.66   1
  13   5  -8 2521.97  161.09   1
  15   5  -8 1842.04   68.48   1
  17   5  -8 1164.34   90.48   1
  19   5  -8 1084.18   91.83   1
  21   5  -8  652.44   55.68   1
  23   5  -8   27.39   32.33   1
  25   5  -8   25.82   36.15   1
 -16   6  -8  130.70   44.08   1
 -14   6  -8  339.47   66.91   1
 -12   6  -8  547.73   86.55   1
 -10   6  -8 2097.87  132.35   1
  -8   6  -8 1828.49   99.68   1
  -6   6  -8  732.59   65.11   1
  -4   6  -8  149.75   46.92   1
  -2   6  -8  209.47   48.50   1
   0   6  -8  171.53   44.68   1
   2   6  -8 1191.95   63.99   1
   4   6  -8 1356.30   63.76   1
   6   6  -8  494.61   77.23   1
   8   6  -8  508.08   47.15   1
  10   6  -8 3368.18   95.64   1
  12   6  -8 2506.04  115.85   1
  14   6  -8 2882.77   91.15   1
  16   6  -8  895.82   56.35   1
  20   6  -8  806.68   62.64   1
  22   6  -8  299.73   47.37   1
  24   6  -8   72.07   38.17   1
 -15   7  -8   75.45   54.84   1
 -13   7  -8   58.37   54.56   1
 -11   7  -8   24.90   22.77   1
  -9   7  -8  661.95   67.47   1
  -7   7  -8 2126.83  103.05   1
  -5   7  -8  110.01   50.52   1
  -3   7  -8  703.41   68.03   1
  -1   7  -8 1317.90   75.89   1
   1   7  -8 3151.97  148.18   1
   3   7  -8  373.59   85.09   1
   5   7  -8  694.65   56.13   1
   7   7  -8   68.48   38.39   1
   9   7  -8  726.76   55.46   1
  11   7  -8  353.16   72.74   1
  13   7  -8  366.63   46.25   1
  15   7  -8  141.89   38.62   1
  17   7  -8  572.96   78.13   1
  19   7  -8  532.10   52.54   1
  21   7  -8   88.23   37.94   1
  23   7  -8    5.39   34.58   1
 -12   8  -8  549.84   87.56   1
 -10   8  -8    6.44   23.46   1
  -8   8  -8   92.72   57.48   1
  -6   8  -8  460.26   69.38   1
  -4   8  -8  241.80   61.29   1
  -2   8  -8 1554.32  134.48   1
   0   8  -8 2466.07  152.89   1
   2   8  -8 1251.22   78.13   1
   4   8  -8  450.60   57.03   1
   6   8  -8  117.42   45.13   1
   8   8  -8  -31.43   48.27   1
  10   8  -8  268.30   48.27   1
  12   8  -8  740.68   61.97   1
  14   8  -8  204.98   43.56   1
  16   8  -8   68.48   57.25   1
  18   8  -8  203.41   45.35   1
  20   8  -8   77.46   38.62   1
  -9   9  -8  311.63   80.15   1
  -7   9  -8  132.01  109.79   1
  -5   9  -8  118.77   65.11   1
  -3   9  -8  374.94  112.48   1
  -1   9  -8  758.86   77.68   1
   1   9  -8  834.07   75.66   1
   3   9  -8  744.27   73.42   1
   5   9  -8  141.22   49.62   1
   7   9  -8  136.06   45.13   1
   9   9  -8  615.17   62.19   1
  11   9  -8  661.65   61.52   1
  13   9  -8  254.60   78.13   1
  15   9  -8  206.55   47.60   1
  17   9  -8  190.61   46.25   1
  -4  10  -8  209.02   72.29   1
  -2  10  -8  169.06  109.11   1
   0  10  -8  154.02   62.64   1
   2  10  -8  460.26   70.72   1
   4  10  -8  232.15   56.13   1
   6  10  -8   71.84   46.70   1
   8  10  -8  189.94   56.80   1
  10  10  -8  262.46   57.25   1
  12  10  -8   18.19   32.78   1
 -23   1  -7    8.09   14.98   1
 -21   1  -7  107.81   20.69   1
 -19   1  -7  226.11   18.80   1
 -17   1  -7  285.89   18.10   1
 -15   1  -7  497.16   18.11   1
 -13   1  -7  333.66   15.24   1
 -11   1  -7 1894.84   26.24   1
  -9   1  -7  978.93   20.52   1
  -7   1  -7 1150.94   22.33   1
  -5   1  -7   82.24    9.45   1
  -3   1  -711241.10   91.51   1
  -1   1  -7  434.51   20.90   1
   1   1  -7 3161.99   35.94   1
   3   1  -710262.60   93.92   1
   5   1  -7 3125.11   52.38   1
   7   1  -7 2015.48   42.23   1
   9   1  -7   18.47   12.37   1
  11   1  -7 9792.02  134.93   1
  13   1  -7  740.19   29.59   1
  15   1  -7 5030.39   80.51   1
  17   1  -7 1439.76   45.72   1
  19   1  -7  423.54   42.05   1
  21   1  -7  187.25   33.18   1
  23   1  -7   57.52   28.58   1
  25   1  -7   61.24   38.54   1
  27   1  -7   44.61   34.38   1
  29   1  -7  345.69   39.24   1
 -22   2  -7  228.19   43.68   1
 -20   2  -7  344.38   24.01   1
 -18   2  -7  528.98   26.67   1
 -16   2  -7  673.24   23.48   1
 -14   2  -7  767.61   17.96   1
 -12   2  -7  436.27   15.89   1
 -10   2  -7  227.61    8.93   1
  -8   2  -7 4129.52   36.11   1
  -6   2  -7  522.13   14.28   1
  -4   2  -7 1036.56   16.64   1
  -2   2  -7 2513.44   31.84   1
   0   2  -7 2789.69   34.92   1
   2   2  -723384.80  210.47   1
   4   2  -7 9560.42   90.00   1
   6   2  -711984.70  111.82   1
   8   2  -7 3990.33   45.79   1
  10   2  -7 3010.46   40.76   1
  12   2  -7 1295.97   23.94   1
  14   2  -7 3280.53   78.24   1
  16   2  -7  424.52   35.10   1
  18   2  -7  458.51   41.31   1
  20   2  -7  142.99   29.93   1
  22   2  -7  172.21   54.00   1
  24   2  -7   10.43   28.21   1
  26   2  -7   72.92   47.26   1
  28   2  -7  555.00  109.11   1
 -21   3  -7  441.30  123.82   1
 -19   3  -7  623.59   56.69   1
 -17   3  -7  489.61   30.46   1
 -15   3  -7 1650.71   31.63   1
 -13   3  -7  921.24   28.92   1
 -11   3  -7 1568.63   34.93   1
  -9   3  -7 2777.74   75.32   1
  -7   3  -7 2040.79   46.87   1
  -5   3  -7  235.06   19.84   1
  -3   3  -7  510.24   10.41   1
  -1   3  -7 1277.89   73.67   1
   1   3  -7 2597.87   32.31   1
   3   3  -7 1333.27   23.40   1
   5   3  -7 4483.69   53.85   1
   7   3  -711013.70  199.95   1
   9   3  -7 5469.46   70.62   1
  11   3  -7  211.51   16.67   1
  13   3  -7   67.82   15.33   1
  15   3  -7  676.24   17.83   1
  17   3  -7  823.83   19.46   1
  19   3  -7   12.74    6.82   1
  21   3  -7   29.70    9.02   1
  23   3  -7  593.84   57.03   1
  25   3  -7  523.12   60.39   1
  27   3  -7  462.73   98.79   1
 -20   4  -7  435.65   57.59   1
 -18   4  -7  691.58   50.78   1
 -16   4  -7  587.84   58.51   1
 -14   4  -7  701.59   36.32   1
 -12   4  -7 1664.35   48.72   1
 -10   4  -711400.00  232.82   1
  -8   4  -7 3983.48  104.17   1
  -6   4  -7   12.21   13.08   1
  -4   4  -7  213.20   32.64   1
  -2   4  -7 2358.82   70.90   1
   0   4  -7 1668.92   41.57   1
   2   4  -7  229.15   12.51   1
   4   4  -7 1318.78   30.69   1
   6   4  -7 2570.90   42.86   1
   8   4  -7 9701.58  114.79   1
  10   4  -7 7772.65  116.49   1
  12   4  -7 1051.41   28.58   1
  14   4  -7 1689.95   64.98   1
  16   4  -7 4837.74  219.48   1
  18   4  -7 1848.66   71.17   1
  20   4  -7  842.83   82.17   1
  22   4  -7  136.73   63.31   1
  24   4  -7  423.44   80.83   1
  26   4  -7  152.00   46.47   1
 -19   5  -7  390.03   51.74   1
 -17   5  -7  430.22   48.80   1
 -15   5  -7  113.03   22.15   1
 -13   5  -7  559.65   42.55   1
 -11   5  -7 1335.73   59.83   1
  -9   5  -7 1789.56   49.84   1
  -7   5  -7 2362.57  126.63   1
  -5   5  -7  449.70   48.72   1
  -3   5  -7 2264.23   79.25   1
  -1   5  -7 6248.03  138.97   1
   1   5  -7 2396.90   52.78   1
   3   5  -7  999.72   58.37   1
   5   5  -7 4728.94   73.64   1
   7   5  -7 3909.31  109.45   1
   9   5  -7 8387.10  185.56   1
  11   5  -7 1137.17   84.87   1
  13   5  -7 1845.06   64.66   1
  15   5  -7 2103.48   99.01   1
  17   5  -7 4165.20  108.44   1
  19   5  -7  628.87   50.52   1
  21   5  -7  232.60   66.23   1
  23   5  -7   47.37   56.13   1
  25   5  -7  299.73   47.15   1
 -18   6  -7  761.88   81.05   1
 -16   6  -7   10.82   38.35   1
 -14   6  -7  386.61  109.56   1
 -12   6  -7  353.03   35.14   1
 -10   6  -7 1080.92   83.52   1
  -8   6  -7 1534.79  123.48   1
  -6   6  -7 1553.87   79.25   1
  -4   6  -7 1233.26   68.48   1
  -2   6  -7 1398.06   70.27   1
   0   6  -7 7047.53  194.43   1
   2   6  -7 1075.43   58.37   1
   4   6  -7 2064.64   72.97   1
   6   6  -7  981.13   54.56   1
   8   6  -7 1584.63   63.31   1
  10   6  -7 1462.94   62.64   1
  12   6  -7   57.48   50.07   1
  14   6  -7  395.15   42.21   1
  16   6  -7  715.98   74.54   1
  18   6  -7 2311.83   83.07   1
  20   6  -7  856.75   57.25   1
  22   6  -7  627.30   82.17   1
  24   6  -7  332.96   46.25   1
 -17   7  -7  321.59   56.65   1
 -15   7  -7  -20.36   35.61   1
 -13   7  -7  264.93   68.48   1
 -11   7  -7  371.22   90.14   1
  -9   7  -7  899.63   82.17   1
  -7   7  -7 1029.40   77.01   1
  -5   7  -7 1490.11   82.62   1
  -3   7  -7 1952.83  129.10   1
  -1   7  -7 7582.55  182.08   1
   1   7  -7 7589.06  176.92   1
   3   7  -7 1249.20   65.78   1
   5   7  -7  146.61   63.31   1
   7   7  -7 1615.39   68.03   1
   9   7  -7  373.59   44.00   1
  11   7  -7  578.35   73.19   1
  13   7  -7  974.62   55.90   1
  15   7  -7  858.99   82.62   1
  17   7  -7  289.62   43.11   1
  19   7  -7  977.99   59.27   1
  21   7  -7  423.66   71.62   1
  23   7  -7  319.26   46.03   1
 -14   8  -7  380.33  132.69   1
 -12   8  -7  393.35   81.27   1
 -10   8  -7  508.90   67.58   1
  -8   8  -7  957.33  141.67   1
  -6   8  -7  607.76   73.19   1
  -4   8  -7  847.32  122.81   1
  -2   8  -7 3558.56  123.93   1
   0   8  -7 2986.28  109.56   1
   2   8  -7 3097.19  107.54   1
   4   8  -7 1316.56   70.95   1
   6   8  -7 1842.82   78.36   1
   8   8  -7  731.92   87.56   1
  10   8  -7  901.65   57.92   1
  12   8  -7  711.26   52.99   1
  14   8  -7  312.97   70.27   1
  16   8  -7  993.70   59.72   1
  18   8  -7 1591.14  102.83   1
  20   8  -7  951.05   63.31   1
 -11   9  -7  431.74   85.09   1
  -9   9  -7 1005.83  100.81   1
  -7   9  -7  702.06   84.87   1
  -5   9  -7  608.21   77.46   1
  -3   9  -7 1243.59   89.58   1
  -1   9  -7 2634.01  110.91   1
   1   9  -7 1475.06   84.64   1
   3   9  -7 1035.46   73.19   1
   5   9  -7  212.84   47.60   1
   7   9  -7 1415.79   76.78   1
   9   9  -7 1235.73   72.97   1
  11   9  -7  853.61   92.05   1
  13   9  -7  189.27   42.66   1
  15   9  -7 1189.03   67.35   1
  17   9  -7 1166.58   99.24   1
  -6  10  -7  384.15   81.72   1
  -4  10  -7  360.57  124.83   1
  -2  10  -7  460.93   74.76   1
   0  10  -7  357.88   68.03   1
   2  10  -7  498.87   62.19   1
   4  10  -7   -6.29   69.38   1
   6  10  -7  126.85   77.23   1
   8  10  -7  892.00   70.50   1
  10  10  -7 1153.78   74.09   1
  12  10  -7  968.56   66.68   1
 -24   0  -6    9.09   19.21   1
 -22   0  -6  503.90   38.96   1
 -20   0  -6  348.71   32.33   1
 -18   0  -6   31.46   17.62   1
 -16   0  -6  399.51   24.61   1
 -14   0  -6 3537.54   65.96   1
 -12   0  -6 6426.84   81.24   1
 -10   0  -6 4307.48   62.38   1
  -8   0  -6 1291.96   28.24   1
  -6   0  -6 7857.18   98.60   1
  -4   0  -622087.20  381.00   1
  -2   0  -6 5752.04   73.65   1
   0   0  -618604.20  197.47   1
   2   0  -6 9414.14  140.55   1
   4   0  -6 8087.03  125.50   1
   6   0  -6 4601.21   81.50   1
   8   0  -6 8585.68  142.12   1
  10   0  -6 8490.49  170.18   1
  12   0  -6 8492.73  151.55   1
  14   0  -617498.50  300.63   1
  16   0  -6 5787.55  126.18   1
  18   0  -6 1385.48   94.52   1
  20   0  -6   17.51   46.47   1
  22   0  -6  442.52   54.33   1
  24   0  -6  698.24   65.33   1
  26   0  -6  475.37   33.00   1
  28   0  -6   20.03   18.98   1
 -23   1  -6  241.68   21.45   1
 -21   1  -6  438.62   25.30   1
 -19   1  -6  620.48   25.25   1
 -17   1  -6   21.17   12.88   1
 -15   1  -6   93.82   15.80   1
 -13   1  -6 6500.45   60.36   1
 -11   1  -6 4807.74   46.07   1
  -9   1  -6 1121.30   17.84   1
  -7   1  -6  800.46   18.07   1
  -5   1  -6 7602.05   82.57   1
  -3   1  -611529.50   91.37   1
  -1   1  -611367.10  104.06   1
   1   1  -6 1209.80   19.33   1
   3   1  -6 2450.14   35.03   1
   5   1  -6 9230.30  142.50   1
   7   1  -6 5354.72   66.95   1
   9   1  -6 7116.70   88.27   1
  11   1  -6 1051.94   29.92   1
  13   1  -6 4340.27   66.18   1
  15   1  -6 9405.01  136.19   1
  17   1  -6 6855.74  104.59   1
  19   1  -6 1707.76   51.91   1
  21   1  -6  977.67   45.51   1
  23   1  -6  409.62   39.85   1
  25   1  -6  281.82   34.86   1
  27   1  -6  192.80   48.30   1
  29   1  -6   59.43   26.49   1
 -22   2  -6  480.77   36.68   1
 -20   2  -6  758.53   34.22   1
 -18   2  -6  608.68   20.12   1
 -16   2  -6 1025.03   25.66   1
 -14   2  -6 3313.76   36.26   1
 -12   2  -6 2475.38   32.67   1
 -10   2  -6 2614.54   27.16   1
  -8   2  -6  775.36   12.44   1
  -6   2  -6 3232.97   34.23   1
  -4   2  -610117.90   81.37   1
  -2   2  -621326.00  316.62   1
   0   2  -630044.50  598.22   1
   2   2  -612363.80  110.00   1
   4   2  -615736.80  140.13   1
   6   2  -623431.20  209.71   1
   8   2  -6 4800.08   50.22   1
  10   2  -6 6360.92  108.55   1
  12   2  -6 3157.29   62.30   1
  14   2  -6 7301.36  101.45   1
  16   2  -6 3438.25   64.25   1
  18   2  -6 2949.17   73.97   1
  20   2  -6 1221.23   70.29   1
  22   2  -6 1516.44   66.55   1
  24   2  -6 1249.33   79.93   1
  26   2  -6  918.72   70.95   1
  28   2  -6   77.51   78.13   1
 -23   3  -6  291.40   45.01   1
 -21   3  -6 1062.34   56.44   1
 -19   3  -6 1046.73   60.85   1
 -17   3  -6 1230.62   46.81   1
 -15   3  -6 1509.45   30.96   1
 -13   3  -6  875.05   17.11   1
 -11   3  -6 6647.02   77.09   1
  -9   3  -6 7158.90  165.79   1
  -7   3  -6  197.88   20.57   1
  -5   3  -6 3605.82   70.22   1
  -3   3  -612794.60  159.04   1
  -1   3  -628888.20  707.70   1
   1   3  -622500.40  307.81   1
   3   3  -622407.10  211.05   1
   5   3  -6 6520.84   68.75   1
   7   3  -618381.00  193.08   1
   9   3  -6 4917.59   54.34   1
  11   3  -6 2357.73   76.60   1
  13   3  -6 1007.57   18.89   1
  15   3  -6 3750.42   78.01   1
  17   3  -6 4274.65  233.82   1
  19   3  -6 1804.02   53.34   1
  21   3  -6  803.99   55.68   1
  23   3  -6 1564.20   75.44   1
  25   3  -6 1391.10   77.01   1
  27   3  -6  222.05   52.76   1
 -22   4  -6  329.86   49.20   1
 -20   4  -6  723.01   54.58   1
 -18   4  -6  695.08   49.99   1
 -16   4  -6 1846.42   65.39   1
 -14   4  -6  990.48   55.90   1
 -12   4  -6  675.35   35.29   1
 -10   4  -6 3041.02   52.81   1
  -8   4  -6 1958.40   90.70   1
  -6   4  -6 1449.24   60.17   1
  -4   4  -6  538.39   42.21   1
  -2   4  -6 8123.45  112.35   1
   0   4  -6 3056.25   61.96   1
   2   4  -615280.30  192.50   1
   4   4  -6 4555.23   72.72   1
   6   4  -6 5518.14   60.91   1
   8   4  -6 7307.46   98.76   1
  10   4  -6 4236.61   78.96   1
  12   4  -6 1610.54   41.62   1
  14   4  -6  412.00   35.59   1
  16   4  -6 1686.33   87.34   1
  18   4  -6 1735.28   63.76   1
  20   4  -6  868.20   52.31   1
  22   4  -6  483.83   48.05   1
  24   4  -6  763.13   59.50   1
  26   4  -6  700.49   60.84   1
 -21   5  -6  160.40   56.81   1
 -19   5  -6  500.89   85.37   1
 -17   5  -6  265.93   72.43   1
 -15   5  -6 1379.94   75.67   1
 -13   5  -6 1485.46  146.61   1
 -11   5  -6  861.02   96.43   1
  -9   5  -6   86.79   15.29   1
  -7   5  -6  663.22   55.68   1
  -5   5  -6 1139.86   61.07   1
  -3   5  -6 1038.38   84.64   1
  -1   5  -6 2400.74  103.50   1
   1   5  -6  769.86   46.03   1
   3   5  -6 4085.73   94.97   1
   5   5  -6 5418.22  111.58   1
   7   5  -6 7738.14  148.63   1
   9   5  -6 9518.54  176.92   1
  11   5  -6 1196.67   49.39   1
  13   5  -6  140.10   29.86   1
  15   5  -6   85.54   28.96   1
  17   5  -6  798.15   47.37   1
  19   5  -6  599.68   45.35   1
  21   5  -6  138.97   35.47   1
  23   5  -6  149.98   41.31   1
  25   5  -6  351.59   73.64   1
 -18   6  -6   38.40   38.50   1
 -16   6  -6  289.65   47.97   1
 -14   6  -6 1612.69   97.66   1
 -12   6  -6 2536.57  111.58   1
 -10   6  -6  781.62   37.38   1
  -8   6  -6  834.52   67.58   1
  -6   6  -6 2251.21   90.26   1
  -4   6  -6 4182.04  119.44   1
  -2   6  -6  931.74   58.82   1
   0   6  -6   69.82   33.00   1
   2   6  -6 1273.45   85.99   1
   4   6  -6 1348.44   57.48   1
   6   6  -6 2973.03   80.83   1
   8   6  -6 2132.67   67.80   1
  10   6  -6 3635.35   91.15   1
  12   6  -6 2455.75   73.64   1
  14   6  -6  925.23   73.19   1
  16   6  -6  684.10   45.35   1
  18   6  -6  526.04   65.78   1
  20   6  -6  599.90   48.72   1
  22   6  -6  309.16   41.98   1
  24   6  -6  478.67   75.44   1
 -17   7  -6   32.41   43.44   1
 -15   7  -6  211.46   61.33   1
 -13   7  -6  867.98  136.95   1
 -11   7  -6  543.87  151.21   1
  -9   7  -6  164.35   55.90   1
  -7   7  -6  293.67   57.48   1
  -5   7  -6  293.44   55.01   1
  -3   7  -6 1310.27   73.64   1
  -1   7  -6  236.86   48.50   1
   1   7  -6  477.77   49.84   1
   3   7  -6  118.99   36.82   1
   5   7  -6 2379.41  110.69   1
   7   7  -6  453.97   43.56   1
   9   7  -6 1220.91   55.90   1
  11   7  -6  176.02   35.02   1
  13   7  -6 1933.52   69.38   1
  15   7  -6 1847.09   67.80   1
  17   7  -6  218.45   59.72   1
  19   7  -6   20.66   27.39   1
  21   7  -6   31.66   29.41   1
  23   7  -6   94.07   57.92   1
 -14   8  -6   64.50   43.79   1
 -12   8  -6   57.03   56.35   1
 -10   8  -6  165.24  105.97   1
  -8   8  -6   65.78   52.76   1
  -6   8  -6  633.13  114.95   1
  -4   8  -6 1118.98   78.80   1
  -2   8  -6   63.09   41.54   1
   0   8  -6  411.99   54.33   1
   2   8  -6  205.66   47.15   1
   4   8  -6  120.56   39.74   1
   6   8  -6  286.93   44.45   1
   8   8  -6 2012.78  107.54   1
  10   8  -6  790.07   52.54   1
  12   8  -6   53.21   50.74   1
  14   8  -6  410.86   44.23   1
  16   8  -6  143.02   56.35   1
  18   8  -6  246.52   37.94   1
  20   8  -6  353.61   44.23   1
 -11   9  -6   61.52   60.84   1
  -9   9  -6  319.26   75.66   1
  -7   9  -6  739.33   82.85   1
  -5   9  -6  607.54   75.89   1
  -3   9  -6  727.20   74.31   1
  -1   9  -6  649.97   68.70   1
   1   9  -6  572.96   95.19   1
   3   9  -6  141.00   63.31   1
   5   9  -6  322.18   50.96   1
   7   9  -6  991.23   64.66   1
   9   9  -6  483.61   51.86   1
  11   9  -6  188.82   65.33   1
  13   9  -6   32.55   29.41   1
  15   9  -6   37.72   36.82   1
  17   9  -6    8.53   26.49   1
  -8  10  -6  374.04   81.05   1
  -6  10  -6  323.98  118.99   1
  -4  10  -6   90.70   58.15   1
  -2  10  -6  359.00   66.01   1
   0  10  -6  204.08   89.81   1
   2  10  -6    8.76   73.42   1
   4  10  -6  626.85   98.56   1
   6  10  -6  946.33  103.28   1
   8  10  -6  136.28   44.68   1
  10  10  -6  120.12   41.76   1
  12  10  -6   51.41   60.84   1
  14  10  -6   57.92   35.47   1
   1  11  -6  178.04   94.30   1
   3  11  -6  246.52   95.42   1
   5  11  -6   81.95   75.89   1
 -23   1  -5   59.75   18.10   1
 -21   1  -5  268.89   32.77   1
 -19   1  -5  835.38   28.19   1
 -17   1  -5  424.67   19.98   1
 -15   1  -5  461.14   18.46   1
 -13   1  -5 1651.51   24.65   1
 -11   1  -5  271.03   13.07   1
  -9   1  -5  132.72    9.91   1
  -7   1  -5  577.64   16.37   1
  -5   1  -5 3374.52   36.90   1
  -3   1  -5 4341.41   37.69   1
  -1   1  -5 6716.48   59.01   1
   1   1  -5 9725.68   82.79   1
   3   1  -5  350.77   17.01   1
   5   1  -5 2683.78   30.15   1
   7   1  -5 3660.98   56.58   1
   9   1  -5 8042.13  138.08   1
  11   1  -5  355.77   23.35   1
  13   1  -5 3896.83   78.40   1
  15   1  -5 1130.09   35.26   1
  17   1  -5  421.65   40.30   1
  19   1  -5   42.03   22.22   1
  21   1  -5  100.39   34.55   1
  23   1  -5  656.49   25.04   1
  25   1  -5  296.74   80.13   1
  27   1  -5  114.18   35.16   1
  29   1  -5   31.21   27.17   1
 -24   2  -5  105.61   30.95   1
 -22   2  -5  183.38   19.90   1
 -20   2  -5  792.02   25.41   1
 -18   2  -5  245.89   18.95   1
 -16   2  -5  102.00   18.70   1
 -14   2  -5  730.91   19.57   1
 -12   2  -5 1149.87   16.73   1
 -10   2  -5  884.58   14.20   1
  -8   2  -5  765.64   10.99   1
  -6   2  -5  320.17    6.42   1
  -4   2  -5 2961.91   26.86   1
  -2   2  -5 9329.95  179.61   1
   0   2  -512422.00  132.19   1
   2   2  -5 6754.53   63.65   1
   4   2  -5  217.94   13.07   1
   6   2  -5  344.44   14.05   1
   8   2  -5  525.45   14.81   1
  10   2  -513474.90  173.89   1
  12   2  -5 8865.89  140.32   1
  14   2  -5 4049.36   72.07   1
  16   2  -5 1096.99   36.62   1
  18   2  -5 1703.49   54.75   1
  20   2  -5  778.61   40.35   1
  22   2  -5  254.27   69.45   1
  24   2  -5 1189.00   40.52   1
  26   2  -5  560.07   66.91   1
  28   2  -5   60.05   61.97   1
 -23   3  -5  150.64   39.29   1
 -21   3  -5  187.53   29.42   1
 -19   3  -5  311.64   17.95   1
 -17   3  -5  160.87   11.44   1
 -15   3  -5 1317.93   54.27   1
 -13   3  -5  776.49   16.31   1
 -11   3  -5  647.04   18.93   1
  -9   3  -5  237.71    7.89   1
  -7   3  -5  965.61   32.83   1
  -5   3  -5 4988.47   84.76   1
  -3   3  -5 6640.75  110.51   1
  -1   3  -5 3014.70   52.93   1
   1   3  -5 5788.14   59.50   1
   3   3  -511539.50  105.58   1
   5   3  -513136.80  142.78   1
   7   3  -5 3339.66   46.36   1
   9   3  -5  695.43   15.46   1
  11   3  -5  412.76   14.94   1
  13   3  -5   38.28    5.58   1
  15   3  -5   48.85    7.55   1
  17   3  -5   46.94   27.20   1
  19   3  -5  618.31   45.13   1
  21   3  -5  208.13   39.07   1
  23   3  -5  754.15   56.58   1
  25   3  -5  217.11   47.82   1
  27   3  -5   59.18   28.57   1
 -22   4  -5  178.24   52.52   1
 -20   4  -5   33.97   37.97   1
 -18   4  -5  592.62   57.39   1
 -16   4  -5 1122.63   63.40   1
 -14   4  -5 1392.74   29.33   1
 -12   4  -5 2052.08   65.45   1
 -10   4  -5  329.04   22.70   1
  -8   4  -5 1997.27   45.98   1
  -6   4  -5 5246.69  119.44   1
  -4   4  -5 2249.42   68.03   1
  -2   4  -5  570.94   40.19   1
   0   4  -5 5191.23   76.44   1
   2   4  -5 9019.60  113.02   1
   4   4  -5 7502.12  100.79   1
   6   4  -5 3404.68   54.02   1
   8   4  -5 1745.19   45.35   1
  10   4  -5 3867.50   52.41   1
  12   4  -5 6881.84  129.55   1
  14   4  -5 2834.73   94.30   1
  16   4  -5  721.14   40.64   1
  18   4  -5   68.48   44.90   1
  20   4  -5 1088.00   55.01   1
  22   4  -5 1299.04   64.44   1
  24   4  -5   92.50   37.72   1
  26   4  -5  -10.10   28.29   1
 -21   5  -5   80.62   51.29   1
 -19   5  -5  178.56   52.73   1
 -17   5  -5 1465.22   67.86   1
 -15   5  -5 4613.50  124.27   1
 -13   5  -5 1598.31   90.26   1
 -11   5  -5  523.22   25.42   1
  -9   5  -5  552.44   28.29   1
  -7   5  -5 3838.76  107.54   1
  -5   5  -5 2637.38   81.27   1
  -3   5  -5  241.58   36.82   1
  -1   5  -5  574.98   41.54   1
   1   5  -5 2850.44   74.76   1
   3   5  -5 7491.40  143.91   1
   5   5  -5 7836.92  169.51   1
   7   5  -5  273.68   29.64   1
   9   5  -5 3464.27   77.91   1
  11   5  -5 7662.92  143.47   1
  13   5  -5 7388.79  144.59   1
  15   5  -5 2003.80   85.99   1
  17   5  -5  530.98   39.07   1
  19   5  -5  697.34   67.80   1
  21   5  -5  845.52   51.64   1
  23   5  -5  297.71   41.54   1
  25   5  -5   80.15   35.25   1
 -20   6  -5    1.57   32.43   1
 -18   6  -5   65.41   40.08   1
 -16   6  -5  435.08   51.78   1
 -14   6  -5 2328.90  160.30   1
 -12   6  -5 1848.21   94.75   1
 -10   6  -5  237.55   22.60   1
  -8   6  -5 2504.47  140.32   1
  -6   6  -5 9973.18  218.00   1
  -4   6  -5 5513.87  135.83   1
  -2   6  -5  226.98   39.29   1
   0   6  -5 1902.32   68.03   1
   2   6  -5 2314.30   72.97   1
   4   6  -5 5558.99  145.93   1
   6   6  -5  430.40   35.70   1
   8   6  -5 1085.31   47.37   1
  10   6  -5 3280.17  105.30   1
  12   6  -5 3105.72   79.48   1
  14   6  -5  972.82   46.47   1
  16   6  -5 1103.27   72.52   1
  18   6  -5  541.08   40.64   1
  20   6  -5 1474.39   88.01   1
  22   6  -5  692.85   49.39   1
  24   6  -5   85.54   31.88   1
 -17   7  -5  556.81   62.52   1
 -15   7  -5  644.10   84.19   1
 -13   7  -5 1182.30   92.50   1
 -11   7  -5  594.35   32.22   1
  -9   7  -5 1239.77   83.52   1
  -7   7  -5 3264.22  113.83   1
  -5   7  -5 8117.12  193.08   1
  -3   7  -5 5122.76  133.81   1
  -1   7  -5 2683.40  123.71   1
   1   7  -5 1206.10   60.62   1
   3   7  -5 1927.46   70.27   1
   5   7  -5  881.45   50.07   1
   7   7  -5  326.22   37.49   1
   9   7  -5  336.77   58.37   1
  11   7  -5 2510.98   72.97   1
  13   7  -5 2653.77   77.01   1
  15   7  -5 2351.80   98.79   1
  17   7  -5 1125.72   55.23   1
  19   7  -5  229.45   53.88   1
  21   7  -5  314.77   39.07   1
  23   7  -5  133.59   55.01   1
 -16   8  -5  239.76   68.59   1
 -14   8  -5  356.54   67.07   1
 -12   8  -5  622.58   83.30   1
 -10   8  -5  877.85   85.09   1
  -8   8  -5 1057.02  131.34   1
  -6   8  -5 3200.69  119.67   1
  -4   8  -5 4577.41  136.95   1
  -2   8  -5 1892.21  120.79   1
   0   8  -5  136.51   70.95   1
   2   8  -5 3311.15  132.46   1
   4   8  -5  689.71   50.74   1
   6   8  -5  967.66   52.99   1
   8   8  -5 1314.76   86.21   1
  10   8  -5 2026.47   71.17   1
  12   8  -5  665.01   68.93   1
  14   8  -5 2363.25   77.01   1
  16   8  -5  862.36   50.74   1
  18   8  -5  586.88   66.01   1
  20   8  -5  378.53   39.74   1
 -13   9  -5  287.85   57.39   1
 -11   9  -5  229.68  116.75   1
  -9   9  -5  488.54   77.91   1
  -7   9  -5  747.19   76.34   1
  -5   9  -5  549.16   68.25   1
  -3   9  -5 1153.56  121.69   1
  -1   9  -5  386.61   86.89   1
   1   9  -5  571.39   91.60   1
   3   9  -5  668.16   90.26   1
   5   9  -5 1573.40  105.52   1
   7   9  -5 2234.37   82.62   1
   9   9  -5 1100.80   88.23   1
  11   9  -5 1750.32   70.50   1
  13   9  -5 2149.28  105.07   1
  15   9  -5 1076.33   58.60   1
  17   9  -5  274.58   61.52   1
  -8  10  -5 1061.51   97.66   1
  -6  10  -5  952.39   88.46   1
  -4  10  -5  105.52   55.01   1
  -2  10  -5   74.09   83.07   1
   0  10  -5  190.39   81.05   1
   2  10  -5  929.94   69.60   1
   4  10  -5 1234.61  107.99   1
   6  10  -5 2004.70  120.34   1
   8  10  -5 1112.70   65.78   1
  10  10  -5 1418.04   69.15   1
  12  10  -5 1904.56   77.91   1
  14  10  -5  670.63   50.74   1
  -1  11  -5  123.93   90.48   1
   1  11  -5  401.88   65.78   1
   3  11  -5 1259.98   82.17   1
   5  11  -5  623.48  100.13   1
   7  11  -5    5.61   86.89   1
 -24   0  -4  311.52   32.07   1
 -22   0  -4  100.50   38.74   1
 -20   0  -4  268.32   32.86   1
 -18   0  -4 5337.48   87.66   1
 -16   0  -4 6225.16   93.57   1
 -14   0  -4 3153.97   53.34   1
 -12   0  -4  624.45   22.23   1
 -10   0  -410440.70  110.75   1
  -8   0  -443461.30  519.98   1
  -6   0  -4 6863.37  136.17   1
  -4   0  -4 5063.09   88.91   1
  -2   0  -4  686.62   21.89   1
   0   0  -4 4110.77   55.36   1
   2   0  -416700.60  257.97   1
   4   0  -4 2129.75   48.27   1
   6   0  -477464.20 1249.20   1
   8   0  -4 2321.26   52.99   1
  10   0  -4122714.0 2163.43   1
  12   0  -422269.90  388.41   1
  14   0  -4 1439.14   50.96   1
  16   0  -4 3175.99   82.40   1
  18   0  -4  809.15   50.96   1
  20   0  -4 1218.22   65.11   1
  22   0  -4  317.87   26.78   1
  24   0  -4  434.01   27.35   1
  26   0  -4  288.05   28.96   1
 -25   1  -4  227.56   42.52   1
 -23   1  -4  151.10   22.62   1
 -21   1  -4  294.50   23.53   1
 -19   1  -4 1049.29   27.73   1
 -17   1  -4 1940.40   36.46   1
 -15   1  -4 2049.76   32.20   1
 -13   1  -4 1614.44   27.12   1
 -11   1  -4 4920.57   43.42   1
  -9   1  -411938.50   86.05   1
  -7   1  -420408.10  149.44   1
  -5   1  -424149.80  363.81   1
  -3   1  -4  904.48   13.96   1
  -1   1  -4 3285.85   38.29   1
   1   1  -4 8679.13   93.31   1
   3   1  -4 1812.40   39.93   1
   5   1  -4 2399.97   36.13   1
   7   1  -4 7150.45   87.40   1
   9   1  -435960.40  600.02   1
  11   1  -4 7907.70   97.67   1
  13   1  -4 3080.39  110.24   1
  15   1  -4  482.48   40.19   1
  17   1  -4 1705.21   57.59   1
  19   1  -4 2004.37   75.47   1
  21   1  -4  916.32   30.64   1
  23   1  -4  124.82   28.52   1
  25   1  -4   76.10   17.30   1
  27   1  -4  891.77   73.64   1
  29   1  -4  867.75   51.19   1
 -24   2  -4  377.58   47.30   1
 -22   2  -4  196.92   26.73   1
 -20   2  -4    0.22    9.09   1
 -18   2  -4  690.32   22.89   1
 -16   2  -4 1576.09   28.56   1
 -14   2  -4  494.04   18.97   1
 -12   2  -4  463.68   11.51   1
 -10   2  -4 5748.18   50.39   1
  -8   2  -4 4689.24   37.06   1
  -6   2  -419305.70  336.43   1
  -4   2  -413884.60  160.75   1
  -2   2  -414667.20  171.63   1
   0   2  -410758.30   91.48   1
   2   2  -416810.20  143.23   1
   4   2  -4 6357.83   57.03   1
   6   2  -4 8236.55   72.07   1
   8   2  -4 4696.59   79.79   1
  10   2  -4 8075.08  140.70   1
  12   2  -418620.60  304.33   1
  14   2  -4 4840.94   81.34   1
  16   2  -4  752.94   34.80   1
  18   2  -4 2370.30   31.99   1
  20   2  -4 1416.78   25.05   1
  22   2  -4  334.26   12.29   1
  24   2  -4  643.46   58.60   1
  26   2  -4  577.49   48.38   1
  28   2  -4  552.53   78.58   1
 -23   3  -4  415.25   55.78   1
 -21   3  -4  664.35   50.42   1
 -19   3  -4  391.04   19.37   1
 -17   3  -4  200.36   12.37   1
 -15   3  -4 1619.70   52.65   1
 -13   3  -4 1676.35   34.18   1
 -11   3  -4  840.77   12.73   1
  -9   3  -4 2017.74   24.77   1
  -7   3  -4 9538.89  171.53   1
  -5   3  -417670.70  325.77   1
  -3   3  -427497.70  318.69   1
  -1   3  -425546.30  290.76   1
   1   3  -425746.80  287.59   1
   3   3  -4 8586.81   93.82   1
   5   3  -4 5972.98   57.36   1
   7   3  -4 9000.63   86.92   1
   9   3  -4  705.68   15.29   1
  11   3  -4 9715.59   95.32   1
  13   3  -4 9782.47  191.22   1
  15   3  -4 5060.79  103.50   1
  17   3  -4 2481.57   92.72   1
  19   3  -4 3093.37  114.05   1
  21   3  -4 3416.67   97.22   1
  23   3  -4 1882.11   76.56   1
  25   3  -4 1004.07   78.36   1
  27   3  -4  362.81   37.97   1
 -22   4  -4  457.54   50.80   1
 -20   4  -4 1255.34   72.27   1
 -18   4  -4  460.79   34.29   1
 -16   4  -4 1642.02   71.29   1
 -14   4  -4 1106.26   58.72   1
 -12   4  -4   99.37    4.61   1
 -10   4  -4 2059.86   61.40   1
  -8   4  -4 3977.60   60.73   1
  -6   4  -4 6467.16  163.90   1
  -4   4  -4 8437.95  187.92   1
  -2   4  -410988.70  223.39   1
   0   4  -4 5958.85  114.50   1
   2   4  -420566.90  333.63   1
   4   4  -412018.10  197.80   1
   6   4  -4  323.75   26.04   1
   8   4  -4 5187.42   95.64   1
  10   4  -4 2267.38   72.07   1
  12   4  -4 2665.22   80.15   1
  14   4  -4 2284.89   59.05   1
  16   4  -4 1378.75   49.84   1
  18   4  -4 3050.26   81.05   1
  22   4  -4 1773.89   69.82   1
  24   4  -4  393.80   46.03   1
  26   4  -4  321.77   69.15   1
 -21   5  -4  868.07   76.83   1
 -19   5  -4 1405.79   69.04   1
 -17   5  -4  641.62   53.33   1
 -15   5  -4 2376.91   75.16   1
 -13   5  -4 1155.58  112.93   1
 -11   5  -4 2357.52   59.38   1
  -9   5  -4 2972.48   45.34   1
  -7   5  -4 2838.54   87.11   1
  -5   5  -4  311.40   62.19   1
  -3   5  -4  832.05   46.92   1
  -1   5  -4 1631.10   79.25   1
   1   5  -4 6695.94  130.44   1
   3   5  -4 8500.82  176.24   1
   5   5  -4 7542.14  155.59   1
   7   5  -4 2138.28   75.66   1
   9   5  -4 1428.36   62.64   1
  11   5  -4 2259.52   76.78   1
  13   5  -4 1367.75   64.66   1
  15   5  -4 1175.34   45.13   1
  17   5  -4 2312.95   67.13   1
  19   5  -4 2014.35   67.80   1
  21   5  -4  775.25   69.38   1
  23   5  -4  354.28   41.09   1
  25   5  -4  358.15  132.58   1
 -20   6  -4  491.59   59.58   1
 -18   6  -4 1084.16   68.93   1
 -16   6  -4  465.66   61.44   1
 -14   6  -4  130.27   39.93   1
 -12   6  -4  434.89   63.76   1
 -10   6  -4   43.52    9.99   1
  -8   6  -4 2046.23   88.23   1
  -6   6  -4 1927.01  114.28   1
  -4   6  -4  368.20   43.33   1
  -2   6  -4 1025.58   53.21   1
   0   6  -4 7575.81  183.20   1
   2   6  -4 5137.13  109.56   1
   4   6  -4 2927.90   96.99   1
   6   6  -4  497.53   34.13   1
   8   6  -4 1622.80   52.09   1
  10   6  -4 3052.73   74.31   1
  12   6  -4 3011.65   73.64   1
  14   6  -4  299.73   46.03   1
  16   6  -4  209.02   29.19   1
  18   6  -4  141.67   29.19   1
  20   6  -4  321.06   53.21   1
  22   6  -4   68.03   28.51   1
  24   6  -4   90.03   32.33   1
 -19   7  -4  419.34   62.05   1
 -17   7  -4  672.98   68.70   1
 -15   7  -4  172.01   45.24   1
 -13   7  -4   24.88   41.55   1
 -11   7  -4 1018.99   32.44   1
  -9   7  -4  693.75   69.15   1
  -7   7  -4  178.94   50.07   1
  -5   7  -4  106.87   65.56   1
  -3   7  -4  309.38   45.13   1
  -1   7  -4 1372.69   65.11   1
   1   7  -4 1273.00   61.07   1
   3   7  -4  763.80   45.58   1
   5   7  -4 1038.38   49.39   1
   7   7  -4 1361.46   52.54   1
   9   7  -4 1193.07   70.27   1
  11   7  -4  343.96   52.31   1
  13   7  -4  160.53   28.74   1
  15   7  -4  282.66   30.76   1
  17   7  -4  202.29   46.70   1
  19   7  -4  158.51   30.09   1
  21   7  -4   80.15   27.39   1
  23   7  -4   71.17   27.62   1
 -16   8  -4   83.41   46.75   1
 -14   8  -4   28.76   38.10   1
 -12   8  -4  234.84   66.01   1
 -10   8  -4  468.56   69.38   1
  -8   8  -4  309.38   60.62   1
  -6   8  -4 1399.85   81.95   1
  -4   8  -4  222.05   49.84   1
  -2   8  -4   11.45   31.66   1
   0   8  -4  424.33   49.62   1
   2   8  -4  437.58   45.58   1
   4   8  -4  444.99   66.23   1
   6   8  -4  707.67   44.90   1
   8   8  -4  791.19   69.15   1
  10   8  -4  185.90   33.23   1
  12   8  -4  277.95   34.13   1
  14   8  -4   77.01   25.82   1
  18   8  -4  110.01   27.84   1
  20   8  -4   50.74   26.27   1
 -13   9  -4   68.75   44.61   1
 -11   9  -4  121.69   63.54   1
  -9   9  -4  375.61  113.83   1
  -7   9  -4  555.67   70.05   1
  -5   9  -4  136.73   81.72   1
  -3   9  -4   51.86   37.72   1
  -1   9  -4  224.74   48.50   1
   1   9  -4  398.51   50.52   1
   3   9  -4  443.42   48.27   1
   5   9  -4  683.87   77.68   1
   7   9  -4  464.30   44.68   1
   9   9  -4   -0.90   40.41   1
  11   9  -4  345.53   39.51   1
  13   9  -4  935.55   50.74   1
  15   9  -4  417.15   58.82   1
  17   9  -4   55.46   25.59   1
 -10  10  -4   72.97   60.39   1
  -8  10  -4  359.45   73.87   1
  -6  10  -4   81.27   55.68   1
  -4  10  -4  118.09   94.52   1
  -2  10  -4  -11.67   33.90   1
   0  10  -4  241.58   50.52   1
   2  10  -4  271.44   50.74   1
   4  10  -4  546.47   53.66   1
   6  10  -4  259.31   72.07   1
   8  10  -4   41.54   27.17   1
  10  10  -4   38.17   47.15   1
  12  10  -4   11.45   24.47   1
  14  10  -4  232.82   34.58   1
  -3  11  -4  116.97   90.48   1
  -1  11  -4  764.02   74.54   1
   1  11  -4  570.27   63.99   1
   3  11  -4    2.02   34.58   1
   5  11  -4   -2.92   72.97   1
   7  11  -4   -3.14   54.33   1
 -25   1  -3   77.09   44.82   1
 -23   1  -3   34.75   19.45   1
 -21   1  -3   59.12   15.64   1
 -19   1  -3   99.56   17.59   1
 -17   1  -3 1210.48   38.52   1
 -15   1  -3  775.56   32.35   1
 -13   1  -3  133.77   15.76   1
 -11   1  -3 1039.45   30.31   1
  -9   1  -310386.80   99.02   1
  -7   1  -3 3001.01   25.16   1
  -5   1  -314258.30  147.60   1
  -3   1  -3 2737.82   23.76   1
  -1   1  -3 1327.82   19.89   1
   1   1  -3 3719.78   39.62   1
   3   1  -3 1467.26   20.73   1
   5   1  -3159054.0 1974.75   1
   7   1  -3 9788.73  112.77   1
   9   1  -3  924.91   30.42   1
  11   1  -3  856.72   26.23   1
  13   1  -3 1657.76   51.05   1
  15   1  -3 1445.73   43.59   1
  17   1  -3  689.56   49.33   1
  19   1  -3 3853.94   55.02   1
  21   1  -3 1556.28   33.84   1
  23   1  -3   87.82   19.77   1
  25   1  -3   44.12   18.46   1
  27   1  -3   56.35   44.23   1
 -24   2  -3   70.19   21.63   1
 -22   2  -3  130.04   16.97   1
 -20   2  -3  103.66   16.89   1
 -18   2  -3 2017.45   40.32   1
 -16   2  -3 1256.62   49.63   1
 -14   2  -3  487.40   18.10   1
 -12   2  -3  631.19   17.64   1
 -10   2  -3 3021.34   33.89   1
  -8   2  -311076.40   97.68   1
  -6   2  -311973.60  180.21   1
  -4   2  -3 6964.76  182.42   1
  -2   2  -3  923.71   30.69   1
   0   2  -315593.00  451.29   1
   2   2  -3 3404.76   34.08   1
   4   2  -3 4556.69   46.59   1
   6   2  -3  526.71   11.87   1
   8   2  -3 1031.50   28.49   1
  10   2  -3 2176.32   24.31   1
  12   2  -3  416.98   21.32   1
  14   2  -3  541.71   31.67   1
  16   2  -3  447.17   70.26   1
  18   2  -3 3157.74   44.13   1
  20   2  -3 1760.58   31.52   1
  22   2  -3  150.96   11.95   1
  24   2  -3   92.32   33.85   1
  26   2  -3   95.88   57.81   1
  28   2  -3   16.61   49.62   1
 -25   3  -3   71.28   72.86   1
 -23   3  -3   68.39   18.01   1
 -21   3  -3  387.45   23.87   1
 -19   3  -3 1483.52  100.25   1
 -17   3  -3 1034.85   32.82   1
 -15   3  -3   91.98   17.09   1
 -13   3  -3  546.85   33.85   1
 -11   3  -3  697.56   15.63   1
  -9   3  -3  379.18   10.49   1
  -7   3  -3 2007.68   60.66   1
  -5   3  -3 8973.42  188.37   1
  -3   3  -3 7821.21  140.32   1
  -1   3  -3 6574.92  138.30   1
   1   3  -3 5653.51   98.34   1
   3   3  -3  576.95   24.14   1
   5   3  -3 2660.97   34.82   1
   7   3  -3  566.61   12.88   1
   9   3  -3 4098.07   88.91   1
  11   3  -3 1710.13   58.82   1
  13   3  -3 2528.94   74.76   1
  15   3  -3 2282.42   59.27   1
  17   3  -3 1735.28   77.23   1
  19   3  -3  592.72   62.86   1
  21   3  -3  304.67   61.97   1
  23   3  -3  199.26   36.50   1
  25   3  -3    8.41   25.33   1
  27   3  -3  136.26   47.71   1
 -24   4  -3  141.82   43.22   1
 -22   4  -3  499.45   60.82   1
 -20   4  -3 1875.54   69.77   1
 -18   4  -3  281.40   33.99   1
 -16   4  -3  113.10   16.70   1
 -14   4  -3   23.76   11.56   1
 -12   4  -3 3697.44   89.56   1
 -10   4  -3 1655.17   22.08   1
  -8   4  -3  834.07   48.72   1
  -6   4  -3  457.79   39.96   1
  -4   4  -3 3463.37   83.97   1
  -2   4  -317778.70  296.58   1
   0   4  -311620.50  216.66   1
   2   4  -3 1678.25   67.13   1
   4   4  -3 6498.59  111.36   1
   6   4  -3 8887.88  144.14   1
   8   4  -3 2864.81   58.15   1
  10   4  -3  337.45   23.13   1
  12   4  -3  832.95   32.78   1
  14   4  -3 2330.02   57.03   1
  16   4  -3 1255.71   44.68   1
  18   4  -3  547.82   36.37   1
  20   4  -3   29.19   36.37   1
  22   4  -3  181.41   57.25   1
  24   4  -3  411.23   45.15   1
  26   4  -3  349.28   35.73   1
 -23   5  -3   74.65   50.65   1
 -21   5  -3  236.82   57.19   1
 -19   5  -3 1625.36   84.26   1
 -17   5  -3 1527.59   96.33   1
 -15   5  -3  233.08   13.79   1
 -13   5  -3 2067.40   63.34   1
 -11   5  -3 8583.66  452.62   1
  -9   5  -3 2777.70  124.61   1
  -7   5  -3  244.27   38.62   1
  -5   5  -3  759.98   46.92   1
  -3   5  -3 2390.64   70.05   1
  -1   5  -3 4185.86   92.72   1
   1   5  -3 3421.83   98.11   1
   3   5  -3 1961.81   54.11   1
   5   5  -3 5124.56  115.18   1
   7   5  -311304.80  185.90   1
   9   5  -3 6090.42  109.79   1
  11   5  -3 1342.15   41.09   1
  13   5  -3  193.08   23.13   1
  15   5  -3 2421.17   61.97   1
  17   5  -3 1638.74   74.31   1
  19   5  -3  121.69   27.17   1
  21   5  -3   30.09   38.62   1
  23   5  -3  296.71   74.09   1
  25   5  -3  488.84  262.91   1
 -22   6  -3  343.09   60.88   1
 -20   6  -3 1085.64   70.83   1
 -18   6  -3  848.92   82.51   1
 -16   6  -3 1242.31   63.41   1
 -14   6  -3 1113.66   57.87   1
 -12   6  -3 2740.66  153.79   1
 -10   6  -3 5127.70  141.44   1
  -8   6  -3 2061.72   81.05   1
  -6   6  -3 2178.25   78.58   1
  -4   6  -3  262.01   38.84   1
  -2   6  -3 3550.48   90.70   1
   0   6  -3 3211.24   82.17   1
   2   6  -3  268.97   49.62   1
   4   6  -3 3697.09   81.50   1
   6   6  -3 9749.34  170.18   1
   8   6  -311478.60  198.02   1
  10   6  -3 2875.81   87.34   1
  12   6  -3 1213.50   59.50   1
  14   6  -3  458.24   46.92   1
  16   6  -3 1555.44   51.19   1
  18   6  -3  682.08   39.96   1
  20   6  -3  150.43   41.09   1
  22   6  -3   25.15   23.57   1
  24   6  -3  244.24  120.90   1
 -19   7  -3  441.23   61.07   1
 -17   7  -3  565.16   59.21   1
 -15   7  -3  444.60   64.48   1
 -13   7  -3 1566.44   68.58   1
 -11   7  -3 4327.94  300.29   1
  -9   7  -3 5043.73  145.49   1
  -7   7  -3  643.24   60.39   1
  -5   7  -3  936.68   62.86   1
  -3   7  -3 6144.53  146.61   1
  -1   7  -3 2041.07   73.42   1
   1   7  -3 1238.43   55.23   1
   3   7  -3 6832.22  165.24   1
   5   7  -3 7759.02  150.87   1
   7   7  -3 1023.56   43.33   1
   9   7  -3 3788.69   84.42   1
  11   7  -3 2655.56   67.80   1
  13   7  -3 1717.99   53.88   1
  15   7  -3 2267.60   64.88   1
  17   7  -3 1181.40   66.68   1
  19   7  -3  221.15   28.51   1
  21   7  -3  234.39   32.78   1
  23   7  -3 1189.26  111.13   1
 -18   8  -3  159.28   53.42   1
 -16   8  -3  251.91   64.66   1
 -14   8  -3  865.10   75.22   1
 -12   8  -3 1363.81   69.30   1
 -10   8  -3 2469.89  110.24   1
  -8   8  -3 4436.87  137.40   1
  -6   8  -3 2177.35   92.72   1
  -4   8  -3 1656.92   76.11   1
  -2   8  -3 1090.69   64.21   1
   0   8  -3  764.70   52.76   1
   2   8  -3 1439.82   61.07   1
   4   8  -3 1866.39   88.68   1
   6   8  -3 3759.06   92.50   1
   8   8  -3 1744.48   58.37   1
  10   8  -3 3557.22  109.11   1
  12   8  -3 1258.63   67.58   1
  14   8  -3  699.14   55.90   1
  16   8  -3  478.44   51.64   1
  18   8  -3  360.57   33.23   1
 -15   9  -3  277.23   57.47   1
 -13   9  -3  898.35   68.40   1
 -11   9  -3  838.21   64.88   1
  -9   9  -3  866.67   66.46   1
  -7   9  -3  963.84  118.32   1
  -5   9  -3  251.01   53.43   1
  -3   9  -3 1053.20   70.05   1
  -1   9  -3 1198.69   67.35   1
   1   9  -3 1902.32   75.66   1
   3   9  -3 1428.59   62.86   1
   5   9  -3 2412.64  105.97   1
   7   9  -3 2383.00   74.99   1
   9   9  -3 1736.85   62.86   1
  11   9  -3  608.44   60.17   1
  13   9  -3  502.24   55.23   1
  15   9  -3   31.66   22.23   1
 -10  10  -3  502.44   69.58   1
  -8  10  -3  298.61   67.58   1
  -6  10  -3   99.24   85.99   1
  -4  10  -3  237.99   52.54   1
  -2  10  -3 1673.31   86.89   1
   0  10  -3 1586.87   81.27   1
   2  10  -3 1950.59   82.62   1
   4  10  -3  833.18   55.01   1
   6  10  -3 1267.39   88.46   1
   8  10  -3 2127.06   75.89   1
  10  10  -3  692.85   45.80   1
  12  10  -3  272.56   55.46   1
  -5  11  -3  282.66  102.38   1
  -3  11  -3 1327.78   87.34   1
  -1  11  -3 1751.44   90.48   1
   1  11  -3 1725.62   85.99   1
   3  11  -3  716.88   60.84   1
   5  11  -3  685.22   85.54   1
   7  11  -3  845.07   57.48   1
 -26   0  -2   49.96   52.76   1
 -24   0  -2  970.22   52.87   1
 -22   0  -2 2183.86   83.07   1
 -20   0  -2 3048.69   92.28   1
 -18   0  -2 2298.14   72.29   1
 -16   0  -2 5859.62  123.71   1
 -14   0  -210222.60  183.43   1
 -12   0  -221491.50  373.37   1
 -10   0  -216590.50  279.30   1
  -8   0  -2 1561.95   53.66   1
  -6   0  -2 5695.74   89.36   1
  -4   0  -210465.10  117.20   1
  -2   0  -2  659.32   15.39   1
   4   0  -280098.00 1257.73   1
   6   0  -221077.50  310.28   1
   8   0  -220991.50  315.67   1
  10   0  -2 2856.28   61.74   1
  12   0  -2 2790.27   86.89   1
  14   0  -2 5925.85  139.20   1
  16   0  -2  466.54   38.62   1
  18   0  -2  743.61   33.54   1
  20   0  -2  108.44   24.48   1
  22   0  -2 2416.46   81.05   1
  24   0  -2 3395.12  100.58   1
  26   0  -2  929.27   59.95   1
 -25   1  -2   16.01   17.01   1
 -23   1  -2 1624.48   50.07   1
 -21   1  -2 2955.45   59.60   1
 -19   1  -2  885.59   42.72   1
 -17   1  -2 1101.64   41.98   1
 -15   1  -2 9185.91  127.87   1
 -13   1  -212588.80  159.80   1
 -11   1  -2 5701.84   84.15   1
  -9   1  -2  230.72   10.16   1
  -7   1  -2  229.38   10.34   1
  -5   1  -2  652.59   10.01   1
  -3   1  -218854.80  116.37   1
  -1   1  -2  296.48   14.45   1
   1   1  -2 1059.46   12.61   1
   3   1  -215024.20  213.78   1
   5   1  -2315681.0 4338.57   1
   7   1  -274242.20  849.47   1
   9   1  -2 7558.17   93.92   1
  11   1  -2 3104.64   53.51   1
  13   1  -2 3452.91   74.76   1
  15   1  -2 2093.18   30.95   1
  17   1  -2  225.40   38.69   1
  19   1  -2  439.99   20.31   1
  21   1  -2  371.50   20.81   1
  23   1  -2 2493.88   50.18   1
  25   1  -2 1500.69   47.93   1
  27   1  -2  243.37   54.11   1
 -26   2  -2  136.39   34.03   1
 -24   2  -2  163.99   62.52   1
 -22   2  -2  250.49   26.28   1
 -20   2  -2  910.64   50.91   1
 -18   2  -2  637.53   33.69   1
 -16   2  -2  924.99   30.05   1
 -14   2  -2 4483.76   55.29   1
 -12   2  -2 6310.54   76.81   1
 -10   2  -2 9388.48   75.52   1
  -8   2  -2 1907.65   22.66   1
  -6   2  -2 8584.34  104.41   1
  -4   2  -2 9652.34  138.19   1
  -2   2  -2 3639.84   70.05   1
   0   2  -2 9608.87  104.06   1
   2   2  -210364.40  105.16   1
   4   2  -218877.30  287.38   1
   6   2  -218247.40  216.52   1
   8   2  -212247.50  107.64   1
  10   2  -2 5552.79  132.63   1
  12   2  -2 5650.99   55.61   1
  14   2  -2 5637.28   59.89   1
  16   2  -2 3321.91   38.66   1
  18   2  -2  456.30   11.35   1
  20   2  -2 1412.73   64.43   1
  22   2  -2 1773.85   40.07   1
  24   2  -2 1006.05   85.54   1
  26   2  -2  274.58   66.91   1
  28   2  -2    3.59   36.60   1
 -25   3  -2  259.06   50.10   1
 -23   3  -2   61.79   25.93   1
 -21   3  -2  511.56   42.73   1
 -19   3  -2  145.90   18.52   1
 -17   3  -2  166.84   18.17   1
 -15   3  -2  828.95   46.93   1
 -13   3  -2 3337.49   50.44   1
 -11   3  -2 9177.98  114.79   1
  -9   3  -2 9167.84   99.17   1
  -7   3  -211248.50  125.93   1
  -5   3  -2 8287.32  214.30   1
  -3   3  -220078.20  317.24   1
  -1   3  -2 9179.08  167.94   1
   1   3  -2 3120.31   59.50   1
   3   3  -2 4420.25   73.87   1
   5   3  -2 2812.95   65.56   1
   7   3  -2 6444.26  100.36   1
   9   3  -2 1648.84   50.74   1
  11   3  -2  755.27   27.39   1
  13   3  -2 6523.29  130.67   1
  15   3  -2 4452.81   90.48   1
  17   3  -2 2035.90   78.58   1
  19   3  -2 1963.61   85.76   1
  21   3  -2 3011.98   99.57   1
  23   3  -2 1232.43   64.88   1
  25   3  -2  529.18   84.87   1
  27   3  -2    3.14   39.74   1
 -24   4  -2  384.07   63.27   1
 -22   4  -2   49.89   16.68   1
 -20   4  -2   95.60   17.40   1
 -18   4  -2  330.30   55.40   1
 -16   4  -2 1064.62   31.77   1
 -14   4  -2 1216.68   64.92   1
 -12   4  -2 2757.69   84.94   1
 -10   4  -2 4570.03   76.58   1
  -8   4  -2 6748.06  111.36   1
  -6   4  -215154.10  366.97   1
  -4   4  -2 9395.43  103.19   1
  -2   4  -2 9603.63  165.47   1
   0   4  -2 6573.35  114.95   1
   2   4  -2 5147.91   91.15   1
   4   4  -2  461.60   24.92   1
   6   4  -2  207.45   29.86   1
   8   4  -2 1733.48   52.31   1
  10   4  -2 2986.72   57.48   1
  12   4  -2 3609.30   68.70   1
  14   4  -2 2996.38   64.66   1
  16   4  -2 4378.49   91.38   1
  18   4  -2 1902.77   57.92   1
  20   4  -2  701.61   60.62   1
  22   4  -2  645.81   79.48   1
  24   4  -2  111.50   34.75   1
  26   4  -2   47.57   72.29   1
 -23   5  -2  991.78   70.08   1
 -21   5  -2  461.66   53.66   1
 -19   5  -2  529.35   99.35   1
 -17   5  -2  223.42   41.27   1
 -15   5  -2  873.63   72.49   1
 -13   5  -2  859.86   47.05   1
 -11   5  -2 1124.50   60.51   1
  -9   5  -2 1006.11   22.37   1
  -7   5  -2 3535.05   44.36   1
  -5   5  -2 8303.09   94.61   1
  -3   5  -2 5631.74  116.75   1
  -1   5  -2 4089.09  108.44   1
   1   5  -2  422.31   28.29   1
   3   5  -2 3044.20   63.99   1
   5   5  -2 6106.36  121.01   1
   7   5  -2 6488.04  109.56   1
   9   5  -2 3443.39   80.38   1
  11   5  -2 2691.04   57.25   1
  13   5  -2 2376.49   55.01   1
  15   5  -2 2407.03   58.60   1
  17   5  -2 1933.97   54.78   1
  19   5  -2  270.54   29.86   1
  21   5  -2   78.78   31.75   1
  23   5  -2  220.23   31.21   1
  25   5  -2  306.17   45.02   1
 -22   6  -2 1131.19   89.06   1
 -20   6  -2  746.53   74.42   1
 -18   6  -2  109.87   47.80   1
 -16   6  -2  637.88   62.27   1
 -14   6  -2  551.19   57.70   1
 -12   6  -2  264.15   44.48   1
 -10   6  -2  360.74   28.63   1
  -8   6  -2   55.60   12.46   1
  -6   6  -2  904.35   54.11   1
  -4   6  -2 5036.10  115.40   1
  -2   6  -2 3266.02   82.62   1
   0   6  -2 4630.62  118.32   1
   2   6  -2 2762.43   66.68   1
   4   6  -2 2657.36   62.19   1
   6   6  -2 2038.15   51.19   1
   8   6  -2 2786.68   77.68   1
  10   6  -2 2178.92   52.09   1
  12   6  -2 2118.30   52.09   1
  14   6  -2 2481.34   76.56   1
  16   6  -2  386.61   27.39   1
  18   6  -2  435.78   31.43   1
  20   6  -2  507.40   50.96   1
  22   6  -2  239.28   49.28   1
  24   6  -2  510.55   76.11   1
 -21   7  -2  142.01   51.91   1
 -19   7  -2  115.32   47.63   1
 -17   7  -2   61.03   49.32   1
 -15   7  -2  253.74   46.83   1
 -13   7  -2  209.95   51.65   1
 -11   7  -2   44.24   15.50   1
  -9   7  -2   -8.76   33.68   1
  -7   7  -2  412.21   51.41   1
  -5   7  -2 4420.25  156.26   1
  -3   7  -2 2718.20   84.19   1
  -1   7  -2 1143.68   79.48   1
   1   7  -2  618.99   40.41   1
   3   7  -2 1615.61   76.34   1
   5   7  -2 1235.28   46.25   1
   7   7  -2  172.20   24.70   1
   9   7  -2  101.48   33.23   1
  11   7  -2  496.63   44.68   1
  13   7  -2  419.17   42.88   1
  15   7  -2  899.63   53.21   1
  17   7  -2  120.56   35.25   1
  19   7  -2  112.48   35.92   1
  21   7  -2  795.46   97.66   1
 -18   8  -2   17.34   41.59   1
 -16   8  -2  256.32   51.99   1
 -14   8  -2  448.18   54.61   1
 -12   8  -2  197.54   43.10   1
 -10   8  -2   45.21   19.98   1
  -8   8  -2  285.58   54.33   1
  -6   8  -2  561.51   58.60   1
  -4   8  -2  369.55   78.13   1
  -2   8  -2  928.15   84.42   1
   0   8  -2   90.70   52.31   1
   2   8  -2  557.92   41.76   1
   4   8  -2 1097.65   72.29   1
   6   8  -2  609.56   37.94   1
   8   8  -2  469.01   33.90   1
  10   8  -2  697.57   35.92   1
  12   8  -2  973.27   39.29   1
  14   8  -2   61.74   31.66   1
  16   8  -2   94.97   33.00   1
  20   8  -2  -52.99   63.09   1
 -15   9  -2  351.81   57.63   1
 -13   9  -2  967.74  122.59   1
 -11   9  -2 1132.14   65.80   1
  -9   9  -2  642.64   29.64   1
  -7   9  -2   95.88   25.71   1
  -5   9  -2   11.00   33.23   1
  -3   9  -2  919.61   62.86   1
  -1   9  -2  733.49   84.42   1
   1   9  -2  843.05   52.54   1
   3   9  -2  261.78   37.49   1
   5   9  -2  568.25   62.19   1
   7   9  -2  627.30   41.54   1
   9   9  -2  861.02   43.33   1
  11   9  -2  986.97   44.68   1
  13   9  -2  165.92   24.92   1
  17   9  -2   98.79   77.01   1
 -12  10  -2  455.21   70.24   1
 -10  10  -2  161.96   59.27   1
  -8  10  -2   60.69   37.27   1
  -6  10  -2  612.04  185.90   1
  -4  10  -2  315.62   32.22   1
  -2  10  -2  313.87   52.31   1
   0  10  -2 1099.23   64.21   1
   2  10  -2  944.98   58.60   1
   4  10  -2   91.83   33.23   1
   6  10  -2   62.19   29.86   1
   8  10  -2  387.29   56.35   1
  10  10  -2  199.82   29.86   1
  12  10  -2  -10.63   17.51   1
  14  10  -2   10.78   64.66   1
  -5  11  -2  255.50   60.84   1
  -3  11  -2  532.77   63.99   1
  -1  11  -2   50.52   41.98   1
   1  11  -2  165.02   44.45   1
   3  11  -2    5.39   39.96   1
   5  11  -2   -2.69   38.17   1
   7  11  -2  176.47   36.82   1
 -27   1  -1   28.60   22.86   1
 -25   1  -1  338.25   35.38   1
 -23   1  -1  764.51   83.07   1
 -21   1  -1   -2.63   20.48   1
 -19   1  -1  203.89   23.72   1
 -17   1  -1   38.46   26.92   1
 -15   1  -1  377.79   23.19   1
 -13   1  -1 2490.13   42.78   1
 -11   1  -1 6116.75   82.31   1
  -9   1  -110442.40  120.93   1
  -7   1  -1 2325.98   23.56   1
  -5   1  -122597.40  218.68   1
  -3   1  -1 3284.52   26.37   1
   3   1  -1 4846.27   56.77   1
   5   1  -149572.40  531.22   1
   7   1  -110307.60  234.06   1
   9   1  -1 1334.18   32.89   1
  11   1  -1  203.21   11.82   1
  13   1  -1 1980.07   32.65   1
  15   1  -1 4318.48   59.20   1
  17   1  -1  346.77   21.84   1
  19   1  -1  275.44   22.59   1
  21   1  -1  116.09   14.12   1
  23   1  -1  127.93   15.02   1
  25   1  -1  426.13   40.19   1
  27   1  -1  152.45   50.07   1
 -26   2  -1    0.75   17.63   1
 -24   2  -1  289.58   94.36   1
 -22   2  -1  609.95   36.01   1
 -20   2  -1  248.00   25.35   1
 -18   2  -1   57.90   18.79   1
 -16   2  -1  173.12   26.01   1
 -14   2  -1 1140.99   80.38   1
 -12   2  -1 1500.86   36.06   1
 -10   2  -118224.80  211.27   1
  -8   2  -1 7217.10  106.91   1
  -6   2  -1 3716.45   32.34   1
  -4   2  -1 1730.81   23.85   1
  -2   2  -1 9487.10  337.22   1
   0   2  -144459.60  668.38   1
   2   2  -1 4415.31   81.72   1
   4   2  -1 9894.38  147.96   1
   6   2  -111263.00  156.26   1
   8   2  -116031.50  230.13   1
  10   2  -111983.00  180.51   1
  12   2  -1 2809.66   27.75   1
  14   2  -1 4966.18   53.12   1
  16   2  -1 5141.63   59.64   1
  18   2  -1 1576.27   24.78   1
  20   2  -1   20.55    5.74   1
  22   2  -1  588.54   51.41   1
  24   2  -1  246.29   66.01   1
  26   2  -1   -5.16   20.88   1
 -25   3  -1  283.27   88.07   1
 -23   3  -1  123.68   31.09   1
 -21   3  -1  154.76   27.19   1
 -19   3  -1  234.74   20.80   1
 -17   3  -1 1189.06   37.41   1
 -15   3  -1 1049.68   31.51   1
 -13   3  -1 1611.56   30.24   1
 -11   3  -1 1746.71   28.55   1
  -9   3  -1 1562.82   60.92   1
  -7   3  -1 2759.19   41.97   1
  -5   3  -111016.90  185.79   1
  -3   3  -1 4119.29   49.84   1
  -1   3  -1 4197.33   61.97   1
   1   3  -1  881.00   37.04   1
   3   3  -1  326.44   16.17   1
   5   3  -1  725.18   21.55   1
   7   3  -1 1719.79   34.58   1
   9   3  -1 5440.00   84.19   1
  11   3  -1 3726.95   66.01   1
  13   3  -1 3411.73   66.01   1
  15   3  -1 2145.24   70.27   1
  17   3  -1  825.32   55.90   1
  19   3  -1  366.67   26.94   1
  21   3  -1  785.70   36.41   1
  23   3  -1  732.14   85.54   1
  25   3  -1  270.77   74.99   1
  27   3  -1    2.47   31.21   1
 -24   4  -1  415.40   66.99   1
 -22   4  -1   94.10   19.33   1
 -20   4  -1  553.37   70.77   1
 -18   4  -1 1964.25   76.67   1
 -16   4  -1 2767.21   95.45   1
 -14   4  -1 1155.95   38.77   1
 -12   4  -1  186.25   17.61   1
 -10   4  -1   15.94   10.52   1
  -8   4  -1 1280.83   22.62   1
  -6   4  -1 3656.96   45.83   1
  -4   4  -113442.10  144.83   1
  -2   4  -1 2850.15   44.10   1
   0   4  -1 8703.78  139.87   1
   2   4  -1 4370.19   74.54   1
   4   4  -1 7633.51  116.75   1
   6   4  -1  682.08   22.68   1
   8   4  -1 2286.24   54.33   1
  10   4  -1 1623.02   35.92   1
  12   4  -1 2917.12   69.60   1
  14   4  -1  267.40   33.00   1
  16   4  -1  207.00   23.57   1
  18   4  -1   96.84   27.01   1
  20   4  -1  893.99  148.97   1
  22   4  -1 1254.60  135.61   1
  24   4  -1  171.75   49.62   1
  26   4  -1   26.72   68.93   1
 -23   5  -1  162.30   59.32   1
 -21   5  -1   27.40   14.13   1
 -19   5  -1  186.38   33.07   1
 -17   5  -1 2664.96   78.50   1
 -15   5  -1  814.66   29.98   1
 -13   5  -1  557.04   45.53   1
 -11   5  -1 1318.21   57.13   1
  -9   5  -1  100.44   23.35   1
  -7   5  -1 4217.39   59.26   1
  -5   5  -1 3602.39   49.12   1
  -3   5  -1 1840.04   42.09   1
  -1   5  -1 1132.45   39.74   1
   1   5  -116221.90  272.56   1
   3   5  -111148.10  175.12   1
   5   5  -1 2836.30   66.46   1
   7   5  -1  150.65   25.37   1
   9   5  -1 1147.05   41.76   1
  11   5  -1 1799.49   41.09   1
  13   5  -1  542.20   36.37   1
  15   5  -1  214.86   32.33   1
  17   5  -1  187.69   22.90   1
  19   5  -1  523.52   39.07   1
  21   5  -1 1501.19  260.66   1
  23   5  -1  127.53   48.72   1
  25   5  -1   88.23   53.43   1
 -22   6  -1  645.05   77.01   1
 -20   6  -1   50.76   38.18   1
 -18   6  -1  776.68   58.58   1
 -16   6  -1 4789.73  125.45   1
 -14   6  -1 1606.53   77.23   1
 -12   6  -1   90.37   15.56   1
 -10   6  -1  317.14   11.16   1
  -8   6  -1 2206.68   43.92   1
  -6   6  -1 2556.06   47.81   1
  -4   6  -1 1336.56   56.13   1
  -2   6  -1 1502.68   51.41   1
   0   6  -1 5352.44  104.85   1
   2   6  -1 7858.93  138.75   1
   4   6  -1 9765.06  162.32   1
   6   6  -1 4583.92   96.77   1
   8   6  -1 1163.21   34.13   1
  10   6  -1 3880.74   72.74   1
  12   6  -1 1760.87   56.13   1
  14   6  -1   43.33   23.35   1
  16   6  -1  588.90   44.23   1
  18   6  -1 1468.62  275.93   1
  20   6  -1 1412.20  144.59   1
  22   6  -1   71.69   34.24   1
  24   6  -1   94.07  110.69   1
 -21   7  -1  444.18   63.34   1
 -19   7  -1  398.01   69.05   1
 -17   7  -1  894.77   63.73   1
 -15   7  -1 2549.55   83.35   1
 -13   7  -1 4351.34  114.05   1
 -11   7  -1 2127.12   87.41   1
  -9   7  -1  374.49   14.85   1
  -7   7  -1 2532.72   52.62   1
  -5   7  -1 2481.12   83.74   1
  -3   7  -1 2249.42   73.42   1
  -1   7  -1 5290.02  116.07   1
   1   7  -110621.60  218.00   1
   3   7  -1 3948.55   84.64   1
   5   7  -1 3833.15   79.70   1
   7   7  -1 3900.50   95.19   1
   9   7  -1 1134.92   36.60   1
  11   7  -1 1728.32   59.05   1
  13   7  -1 1625.71   59.27   1
  15   7  -1  616.74   29.86   1
  17   7  -1  250.70  106.76   1
  19   7  -1  971.48  101.03   1
  21   7  -1  866.40   96.99   1
 -18   8  -1  638.38   79.96   1
 -16   8  -1  589.58   72.48   1
 -14   8  -1 1740.97   87.78   1
 -12   8  -1 1275.98   74.09   1
 -10   8  -1  685.53   27.80   1
  -8   8  -1 2142.41   52.86   1
  -6   8  -1 1382.34   71.17   1
  -4   8  -1 1366.85   64.44   1
  -2   8  -1 2930.37   87.11   1
   0   8  -1 4244.91  102.60   1
   2   8  -1 1146.37   48.94   1
   4   8  -1 4030.94  112.03   1
   6   8  -1 3048.69   91.60   1
   8   8  -1 1731.01   67.58   1
  10   8  -1  806.91   33.90   1
  12   8  -1 1092.94   39.29   1
  14   8  -1  694.73   95.64   1
  16   8  -1  598.02  163.22   1
  18   8  -1 2143.00  203.41   1
  20   8  -1 1045.34  112.26   1
 -15   9  -1  872.63   81.70   1
 -13   9  -1 1381.04   85.80   1
 -11   9  -1  810.20   68.43   1
  -9   9  -1  835.52   47.70   1
  -7   9  -1 1285.49   39.02   1
  -5   9  -1  813.05   38.40   1
  -3   9  -1 1600.79  104.40   1
  -1   9  -1 1030.75   82.40   1
   1   9  -1 1139.19   78.80   1
   3   9  -1 2969.66   81.05   1
   5   9  -1 2877.83   75.44   1
   7   9  -1  944.31   60.17   1
   9   9  -1  489.44   48.05   1
  11   9  -1  420.60   56.02   1
  13   9  -1  524.80   56.58   1
  15   9  -1  525.14   91.83   1
  17   9  -1  326.00  146.83   1
 -12  10  -1  133.45   55.31   1
 -10  10  -1  540.20   69.60   1
  -8  10  -1  978.65   40.88   1
  -6  10  -1 1733.35   61.55   1
  -4  10  -1 1955.28   64.15   1
  -2  10  -1 1467.11   67.02   1
   0  10  -1 1465.67   56.91   1
   2  10  -1 2648.79   64.18   1
   4  10  -1 1297.50   60.51   1
   6  10  -1  330.38   32.55   1
   8  10  -1  840.51   39.17   1
  10  10  -1  300.60  125.50   1
  12  10  -1  902.10  102.83   1
  14  10  -1  157.39  144.36   1
  -7  11  -1 1112.04   72.84   1
  -5  11  -1  621.96   48.17   1
  -3  11  -1  733.72   63.31   1
  -1  11  -1  469.46   52.99   1
   1  11  -1 1137.39   64.44   1
   3  11  -1 1382.11   66.23   1
   5  11  -1  410.86   63.99   1
   7  11  -1  403.45   61.74   1
 -26   0   0 2283.77  100.13   1
 -24   0   0  712.16   60.62   1
 -22   0   0  552.08   51.41   1
 -20   0   0 3813.16  106.64   1
 -18   0   010226.20  203.41   1
 -16   0   0 2178.02   64.88   1
 -14   0   0 3909.26   83.52   1
 -12   0   0  270.77   25.37   1
 -10   0   0 2098.32   49.84   1
  -8   0   017301.10  259.76   1
  -6   0   0 6613.09  108.89   1
  -4   0   0 4945.62   85.32   1
   4   0   0 4927.88   85.54   1
   6   0   0 6719.06  110.01   1
   8   0   017163.50  414.79   1
  10   0   0 2090.64   37.26   1
  12   0   0  239.23   17.29   1
  14   0   0 4008.72   73.64   1
  16   0   0 2246.95   66.91   1
  18   0   010884.90  206.55   1
  20   0   0 4142.30   88.01   1
  22   0   0  552.08   32.55   1
  24   0   0  784.23   55.68   1
  26   0   0 2434.19   89.81   1
 -27   1   0  656.58   46.80   1
 -25   1   0  715.86   50.10   1
 -23   1   0 1176.45   46.80   1
 -21   1   0  871.21   38.93   1
 -19   1   0 5148.72   95.83   1
 -17   1   0 7856.35  112.77   1
 -15   1   0 1851.84   44.87   1
 -13   1   0  555.95   27.58   1
 -11   1   0 1010.09   30.33   1
  -9   1   011309.70  332.39   1
  -7   1   0 8323.54  162.55   1
  -5   1   011177.80  180.17   1
  -3   1   022721.40  293.89   1
   3   1   022966.60  296.14   1
   5   1   011396.60  152.22   1
   7   1   0 8697.72  240.23   1
   9   1   011370.00  120.09   1
  11   1   0  983.68   36.37   1
  13   1   0  522.39   18.09   1
  15   1   0 1909.43   29.79   1
  17   1   0 8135.62  104.03   1
  19   1   0 5309.06  136.28   1
  21   1   0  888.47   30.37   1
  23   1   0 1191.86   35.82   1
  25   1   0  690.16   67.80   1
  27   1   0  696.22   69.60   1
 -26   2   0  456.17   40.42   1
 -24   2   0   83.70   63.65   1
 -22   2   0  465.69   33.31   1
 -20   2   0 2300.69   64.27   1
 -18   2   0 2761.40   62.46   1
 -16   2   0 4223.31   72.18   1
 -14   2   0 4893.03   74.88   1
 -12   2   0 1034.17   36.96   1
 -10   2   0 4619.55   59.11   1
  -8   2   0 6142.62   69.69   1
  -6   2   0  266.13   15.30   1
  -4   2   0  926.57   19.76   1
  -2   2   019784.10  335.65   1
   0   2   0  930.39   18.63   1
   2   2   020323.80  270.32   1
   4   2   0 1008.75   19.31   1
   6   2   0  261.56   11.90   1
   8   2   0 6195.27   90.03   1
  10   2   0 4800.13   78.13   1
  12   2   0 1045.96   39.74   1
  14   2   0 5089.23   60.93   1
  16   2   0 4295.95  102.17   1
  18   2   0 2712.42   98.21   1
  20   2   0 2270.39   73.08   1
  22   2   0  578.13   71.40   1
  24   2   0  122.81   57.03   1
  26   2   0  517.06   49.39   1
 -25   3   0   78.53   23.29   1
 -23   3   0  103.47   22.43   1
 -21   3   0  775.03  133.59   1
 -19   3   0  824.47   76.56   1
 -17   3   0 1125.76  104.17   1
 -15   3   0 4492.94   69.47   1
 -13   3   0 4197.40   67.95   1
 -11   3   0 9685.46  119.10   1
  -9   3   0 3255.72   48.21   1
  -7   3   0  986.70   25.26   1
  -5   3   0 3389.41   42.22   1
  -3   3   010324.80  118.73   1
  -1   3   0 4376.55  112.71   1
   1   3   0 4423.34   52.63   1
   3   3   010495.20  141.67   1
   5   3   0 3372.22   49.62   1
   7   3   0  973.05   29.64   1
   9   3   0 3273.65   62.86   1
  11   3   0 9557.38  145.93   1
  13   3   0 4378.72   92.72   1
  15   3   0 4771.61   71.74   1
  17   3   0 1250.68   38.94   1
  19   3   0  926.16   34.24   1
  21   3   0  891.77   59.95   1
  23   3   0  154.24   66.68   1
  25   3   0   50.29   40.19   1
 -26   4   0  143.94   36.89   1
 -24   4   0  182.07   54.51   1
 -22   4   0   46.90   18.87   1
 -20   4   0  448.87   44.28   1
 -18   4   0  552.13   42.43   1
 -16   4   0 1223.64   82.65   1
 -14   4   0 1338.22   44.48   1
 -12   4   0 5231.14   73.84   1
 -10   4   0 5882.00   67.31   1
  -8   4   0 7200.11  102.59   1
  -6   4   0 4636.37   75.89   1
  -4   4   0 1092.91   29.68   1
  -2   4   0 8381.34  104.96   1
   0   4   0  530.40   26.27   1
   2   4   0 8409.89  124.83   1
   4   4   0 1230.12   27.84   1
   6   4   0 4695.51   70.05   1
   8   4   0 6891.72  101.03   1
  10   4   0 5860.97   90.03   1
  12   4   0 5126.58   96.54   1
  14   4   0 1411.08   37.49   1
  16   4   0 1305.01   42.67   1
  18   4   0  577.12   29.94   1
  20   4   0  505.90   57.70   1
  22   4   0   90.03   41.98   1
  24   4   0  265.83   85.32   1
  26   4   0  239.78   53.43   1
 -25   5   0  285.27   55.64   1
 -23   5   0    6.11   20.70   1
 -21   5   0   22.43   21.83   1
 -19   5   0  243.66   19.83   1
 -17   5   0  967.12   47.66   1
 -15   5   0   41.40   20.41   1
 -13   5   0  633.41   26.55   1
 -11   5   0 3226.49   47.19   1
  -9   5   0 7754.55   66.72   1
  -7   5   0 8939.71  163.33   1
  -5   5   0 3555.54   61.38   1
  -3   5   0  868.95   44.00   1
  -1   5   0 1663.53   35.22   1
   1   5   0 1696.89   39.96   1
   3   5   0  828.91   25.37   1
   5   5   0 3615.14   60.62   1
   7   5   0 8958.38  144.81   1
   9   5   0 7688.07  127.08   1
  11   5   0 3262.20   68.70   1
  13   5   0  623.03   23.80   1
  15   5   0   26.62   13.04   1
  17   5   0  997.95   73.30   1
  19   5   0  247.73   58.15   1
  21   5   0   42.08   21.10   1
  23   5   0    1.57   38.17   1
  25   5   0  348.00  105.75   1
 -22   6   0   95.99   54.96   1
 -20   6   0   54.57   19.79   1
 -18   6   0  370.33   37.07   1
 -16   6   0 1156.32   54.39   1
 -14   6   0  258.44   27.51   1
 -12   6   0 1042.92   42.75   1
 -10   6   0 3909.35   41.18   1
  -8   6   0 3260.39   41.75   1
  -6   6   0  839.23   31.91   1
  -4   6   0 1241.68   35.32   1
  -2   6   0 4438.93   63.39   1
   0   6   0 8822.54  153.79   1
   2   6   0 4541.94   84.19   1
   4   6   0 1188.13   33.45   1
   6   6   0  859.22   26.94   1
   8   6   0 3272.31   59.72   1
  10   6   0 3836.06   67.58   1
  12   6   0 1039.50   39.96   1
  14   6   0  281.99   17.96   1
  16   6   0 1111.93  108.55   1
  18   6   0  349.69  140.21   1
  20   6   0   68.25   24.50   1
  22   6   0   91.38   61.74   1
 -21   7   0  348.74   71.88   1
 -19   7   0  296.75   53.82   1
 -17   7   0   83.16   22.42   1
 -15   7   0  307.49   25.55   1
 -13   7   0  352.94   27.09   1
 -11   7   0  757.16   16.72   1
  -9   7   0 1228.94   26.34   1
  -7   7   0  836.30   27.58   1
  -5   7   0  755.46   25.64   1
  -3   7   0 1515.71   41.58   1
  -1   7   0  947.00   44.23   1
   1   7   0  987.19   40.19   1
   3   7   0 1547.58   44.23   1
   5   7   0  792.76   44.68   1
   7   7   0  872.91   31.43   1
   9   7   0 1191.50   34.13   1
  11   7   0  761.33   37.49   1
  13   7   0  367.16   58.04   1
  15   7   0  317.10   66.57   1
  17   7   0   91.60   34.01   1
  19   7   0  270.99   76.34   1
  21   7   0  285.36  135.83   1
 -18   8   0  241.71   65.28   1
 -16   8   0  769.80   62.94   1
 -14   8   0  342.13   61.96   1
 -12   8   0  307.88   39.62   1
 -10   8   0  786.06   20.91   1
  -8   8   0  962.04   24.28   1
  -6   8   0 1267.22   27.53   1
  -4   8   0  523.78   27.39   1
  -2   8   0 1022.89   51.41   1
   0   8   0  596.54   39.07   1
   2   8   0 1008.07   61.74   1
   4   8   0  498.65   46.70   1
   6   8   0 1206.54   55.01   1
   8   8   0  921.19   34.13   1
  10   8   0  784.32   48.38   1
  12   8   0  338.51   38.06   1
  14   8   0  746.96   87.34   1
  16   8   0  763.80  103.28   1
  18   8   0  255.27   83.07   1
 -17   9   0  202.01   66.36   1
 -15   9   0  212.53   49.76   1
 -13   9   0  296.82   48.90   1
 -11   9   0  329.59   53.55   1
  -9   9   0  104.82   16.71   1
  -7   9   0  478.22   26.20   1
  -5   9   0  658.06   31.98   1
  -3   9   0 1091.09  228.89   1
  -1   9   0   91.45   22.60   1
   1   9   0  107.66   28.80   1
   3   9   0  926.37   36.43   1
   5   9   0  659.95   31.47   1
   7   9   0  487.30   27.40   1
   9   9   0  106.30   28.40   1
  11   9   0  277.30   45.02   1
  13   9   0  194.43  135.61   1
  15   9   0  148.85   85.99   1
  17   9   0  260.66   88.46   1
 -12  10   0   16.79   39.67   1
 -10  10   0  242.23   52.24   1
  -8  10   0  147.99   21.70   1
  -6  10   0  153.48   23.92   1
  -4  10   0  890.05  206.33   1
  -2  10   0   33.36   26.86   1
   0  10   0   65.87   30.83   1
   2  10   0   35.47   98.00   1
   4  10   0  688.61  158.40   1
   6  10   0  173.62   26.07   1
   8  10   0  122.30   35.33   1
  10  10   0  211.49   76.78   1
  12  10   0   -0.22   55.68   1
  -7  11   0    8.32   26.40   1
  -5  11   0  122.69   31.20   1
  -3  11   0  139.69   31.35   1
  -1  11   0   29.19   23.65   1
   1  11   0   64.88   30.98   1
   3  11   0  152.22   33.90   1
   5  11   0   58.15   28.29   1
 -27   1   1   78.87   80.94   1
 -25   1   1  438.77   48.05   1
 -23   1   1  119.45   35.99   1
 -21   1   1  132.31   26.83   1
 -19   1   1  277.80   27.82   1
 -17   1   1  298.12   25.39   1
 -15   1   1 4219.78   72.41   1
 -13   1   1 1943.03   43.44   1
 -11   1   1  205.47   20.97   1
  -9   1   1 1317.85   26.79   1
  -7   1   110225.90  108.59   1
  -5   1   149960.60  738.66   1
  -3   1   1 4834.24   81.27   1
   3   1   1 3350.30  133.03   1
   5   1   122633.40  382.16   1
   7   1   1 2378.64   26.59   1
   9   1   110566.50  167.57   1
  11   1   1 6210.90   58.10   1
  13   1   1 2520.68   37.94   1
  15   1   1  392.61   17.76   1
  17   1   1   17.92   14.49   1
  19   1   1  164.86   20.66   1
  21   1   1   -3.10   13.01   1
  23   1   1  723.29   31.45   1
  25   1   1  294.11   58.15   1
  27   1   1   47.82   43.78   1
 -26   2   1    1.83   17.40   1
 -24   2   1  225.13   41.37   1
 -22   2   1  597.74   62.75   1
 -20   2   1   33.68   21.30   1
 -18   2   1 1661.25   42.76   1
 -16   2   1 5127.04  178.94   1
 -14   2   1 4968.81   81.16   1
 -12   2   1 2883.35   49.39   1
 -10   2   111987.90  141.93   1
  -8   2   116066.80  233.50   1
  -6   2   111294.60  123.46   1
  -4   2   110149.70  252.70   1
  -2   2   1 4428.34  116.19   1
   0   2   144908.70  475.10   1
   2   2   1 9658.98  448.13   1
   4   2   1 1720.91   26.72   1
   6   2   1 3784.65   56.35   1
   8   2   1 7185.36   79.68   1
  10   2   118375.70  202.61   1
  12   2   1 1541.87   30.34   1
  14   2   1 1168.27   35.96   1
  16   2   1  183.25   13.62   1
  18   2   1   75.23    8.62   1
  20   2   1  221.15   11.75   1
  22   2   1  607.54   74.76   1
  24   2   1  413.78   44.00   1
  26   2   1   -1.57   23.80   1
 -27   3   1    9.15   24.26   1
 -25   3   1  183.72   31.51   1
 -23   3   1  356.98   33.21   1
 -21   3   1  717.71   52.99   1
 -19   3   1  339.37   29.66   1
 -17   3   1  791.97   35.25   1
 -15   3   1 2211.03   58.94   1
 -13   3   1 3284.71   58.94   1
 -11   3   1 3811.19   54.22   1
  -9   3   1 5471.58   72.97   1
  -7   3   1 1789.89   27.03   1
  -5   3   1  712.81   38.27   1
  -3   3   1  336.06   10.65   1
  -1   3   1  916.89   18.13   1
   1   3   1 4295.59   54.44   1
   3   3   1 4202.02   59.27   1
   5   3   111179.50  143.02   1
   7   3   1 2616.95   38.17   1
   9   3   1 1628.18   29.41   1
  11   3   1 1747.06   30.90   1
  13   3   1 1720.53   44.50   1
  15   3   1 1132.62   37.55   1
  17   3   1 1409.95   93.85   1
  19   3   1  287.38   43.56   1
  21   3   1  183.88   42.21   1
  23   3   1  118.54   42.21   1
  25   3   1  422.09   51.64   1
 -26   4   1   33.15   21.36   1
 -24   4   1  107.55   24.58   1
 -22   4   1 1096.40   80.60   1
 -20   4   1  856.75   74.09   1
 -18   4   1   84.19   33.68   1
 -16   4   1  190.41   19.70   1
 -14   4   1  241.04   29.79   1
 -12   4   1 2841.07   46.48   1
 -10   4   1 1619.88   37.49   1
  -8   4   1 2252.45   27.12   1
  -6   4   1  706.15   15.70   1
  -4   4   1 7525.55   71.12   1
  -2   4   1 4316.86   64.71   1
   0   4   1 8672.11  106.57   1
   2   4   1 2820.67   37.58   1
   4   4   113815.80  196.23   1
   6   4   1 3797.22   60.39   1
   8   4   1 1255.26   23.57   1
  10   4   1   19.73    7.73   1
  12   4   1  195.80   19.42   1
  14   4   1 1201.45   30.97   1
  16   4   1 2883.51   74.43   1
  18   4   1 2016.59  125.50   1
  20   4   1  673.99   62.42   1
  22   4   1  154.92   72.97   1
  24   4   1  547.59   63.76   1
 -25   5   1   54.74   54.36   1
 -23   5   1  118.21   35.27   1
 -21   5   1 1563.05   96.21   1
 -19   5   1  519.53   64.67   1
 -17   5   1  163.70   24.93   1
 -15   5   1  180.83   18.53   1
 -13   5   1  551.05   21.50   1
 -11   5   1 1858.90   41.57   1
  -9   5   1 1133.63   20.37   1
  -7   5   1  153.56    9.76   1
  -5   5   1 2919.18   39.33   1
  -3   5   111149.80  128.94   1
  -1   5   116607.00  197.88   1
   1   5   1 1141.66   24.21   1
   3   5   1 1816.10   44.00   1
   5   5   1 3659.15   65.33   1
   7   5   1 4279.71   72.29   1
   9   5   1  127.08   16.17   1
  11   5   1 1340.86   32.43   1
  13   5   1  474.50   72.07   1
  15   5   1  839.01   59.38   1
  17   5   1 2639.33  167.04   1
  19   5   1  273.91   89.58   1
  21   5   1   65.11   43.33   1
  23   5   1  259.99   63.09   1
 -24   6   1  217.35   54.75   1
 -22   6   1  154.35   45.23   1
 -20   6   1  987.44   64.66   1
 -18   6   1 1446.18  126.14   1
 -16   6   1  698.65   43.03   1
 -14   6   1   26.61   18.83   1
 -12   6   1 1797.50   44.99   1
 -10   6   1 3902.10   39.26   1
  -8   6   1 1160.99   27.71   1
  -6   6   1 4512.06   56.53   1
  -4   6   1 9743.53  103.77   1
  -2   6   1 7937.93   84.31   1
   0   6   1 5342.90   71.96   1
   2   6   1 1502.90   49.17   1
   4   6   1 1325.99   31.66   1
   6   6   1 2583.94   56.58   1
   8   6   1 2245.47   46.03   1
  10   6   1  314.37   20.29   1
  12   6   1   86.49   16.56   1
  14   6   1 1642.70  153.12   1
  16   6   1 4474.34  373.93   1
  18   6   1  788.72  127.75   1
  20   6   1   27.39   50.52   1
  22   6   1  577.23   83.30   1
 -21   7   1  744.01   70.01   1
 -19   7   1 1128.09   86.21   1
 -17   7   1  291.22   21.46   1
 -15   7   1  719.67   79.94   1
 -13   7   1 1697.14   59.31   1
 -11   7   1 1702.31   35.39   1
  -9   7   1 1130.58   28.55   1
  -7   7   1 3875.98   46.34   1
  -5   7   1 3891.76   53.35   1
  -3   7   1 3963.44   72.09   1
  -1   7   110609.10  112.19   1
   1   7   1 5352.56   78.04   1
   3   7   1 2210.31   42.58   1
   5   7   1 2576.17   52.77   1
   7   7   1 2592.50   81.84   1
   9   7   1  373.55   17.19   1
  11   7   1 2171.11  109.68   1
  13   7   1 3703.13  264.03   1
  15   7   1 2549.59  121.91   1
  17   7   1  838.56   92.50   1
  19   7   1  440.27   79.25   1
  21   7   1  472.16   86.66   1
 -20   8   1  967.52  117.72   1
 -18   8   1 2143.06  105.69   1
 -16   8   1  618.17  134.24   1
 -14   8   1  806.74   97.57   1
 -12   8   1 1047.29   43.87   1
 -10   8   1  786.22   26.09   1
  -8   8   1 1763.62   31.55   1
  -6   8   1 2970.64   41.64   1
  -4   8   1 3999.44   58.38   1
  -2   8   1 1257.33   52.47   1
   0   8   1 4476.14   72.91   1
   2   8   1 2924.14   63.53   1
   4   8   1 1381.26   44.16   1
   6   8   1 1341.36   34.35   1
   8   8   1 2129.65   71.73   1
  10   8   1  670.53   23.82   1
  12   8   1 1071.84   96.54   1
  14   8   1 1721.13  114.28   1
  16   8   1  604.84   97.22   1
  18   8   1  666.14   95.64   1
 -17   9   1  309.64   56.99   1
 -15   9   1  506.48   71.28   1
 -13   9   1  601.62   87.18   1
 -11   9   1  411.52   27.42   1
  -9   9   1  520.17   21.71   1
  -7   9   1  908.70   24.53   1
  -5   9   1 2861.73   62.91   1
  -3   9   1 2988.07   82.51   1
  -1   9   1 1149.98   38.21   1
   1   9   1  974.24   49.39   1
   3   9   1 1649.20   47.21   1
   5   9   1  818.09   33.19   1
   7   9   1 1216.05   55.90   1
   9   9   1  794.31   63.65   1
  11   9   1  800.85   93.40   1
  13   9   1 1266.04  117.20   1
  15   9   1  852.03  168.61   1
 -14  10   1  303.69   62.63   1
 -12  10   1  850.01   60.49   1
 -10  10   1  369.00   53.20   1
  -8  10   1  922.94   31.53   1
  -6  10   1  350.44   26.97   1
  -4  10   1 1361.81   37.13   1
  -2  10   1 2698.60   50.20   1
   0  10   1 1437.73   66.46   1
   2  10   1 1447.06   45.64   1
   4  10   1 1948.32   75.21   1
   6  10   1 1713.27   58.94   1
   8  10   1  847.32   94.97   1
  10  10   1  507.18   90.26   1
  -7  11   1  516.62   44.26   1
  -5  11   1  403.72   45.90   1
  -3  11   1 1347.59   73.98   1
  -1  11   1 1172.68   50.17   1
   1  11   1  416.28   29.61   1
   3  11   1  629.03   35.70   1
 -28   0   2  408.39   63.76   1
 -26   0   2  878.08  109.56   1
 -24   0   2 3367.28  116.97   1
 -22   0   2 2231.46  122.59   1
 -20   0   2  105.30   35.25   1
 -18   0   2  682.75   46.70   1
 -16   0   2  517.06   56.13   1
 -14   0   2 5926.30  137.40   1
 -12   0   2 2751.43   63.99   1
 -10   0   2 2673.97   59.72   1
  -8   0   220702.80  330.49   1
  -6   0   221366.20  314.32   1
  -4   0   281678.60 1300.17   1
   2   0   2  646.01   13.17   1
   4   0   210762.10  154.69   1
   6   0   2 5662.72   86.21   1
   8   0   2 1543.32   48.72   1
  10   0   216065.00  260.66   1
  12   0   221124.60  350.69   1
  14   0   210506.00  175.57   1
  16   0   2 6175.51  130.44   1
  18   0   2 2452.38   61.07   1
  20   0   2 3202.03   75.66   1
  22   0   2 2349.10   65.78   1
  24   0   2  946.56   62.42   1
 -27   1   2  168.94  120.56   1
 -25   1   2 1455.94   68.77   1
 -23   1   2 2512.92   67.15   1
 -21   1   2  399.97   32.15   1
 -19   1   2  408.35   37.81   1
 -17   1   2  233.07   37.62   1
 -15   1   2 2049.25   42.36   1
 -13   1   2 3313.03   58.53   1
 -11   1   2 3044.89   52.65   1
  -9   1   2 7558.39   88.19   1
  -7   1   275305.50  860.46   1
  -5   1   2310972.0 4275.27   1
  -3   1   214733.70  143.59   1
  -1   1   2 1079.47   11.74   1
   1   1   2  290.00   10.14   1
   3   1   218395.90  201.57   1
   5   1   2  650.53   14.21   1
   7   1   2  250.16   11.49   1
   9   1   2  213.34   12.51   1
  11   1   2 5733.53   87.22   1
  13   1   213005.00  152.28   1
  15   1   2 9060.01  121.06   1
  17   1   2 1053.70   28.18   1
  19   1   2  955.47   32.11   1
  21   1   2 3028.86   98.23   1
  23   1   2 1746.40   45.34   1
  25   1   2   20.88   40.19   1
 -28   2   2  107.35   75.44   1
 -26   2   2  248.06  148.29   1
 -24   2   2  905.30   64.32   1
 -22   2   2 1837.69   78.26   1
 -20   2   2 1469.85   54.56   1
 -18   2   2  462.02   33.19   1
 -16   2   2 3425.47  170.41   1
 -14   2   2 5481.67  122.47   1
 -12   2   2 5677.28  109.90   1
 -10   2   2 5435.21   80.15   1
  -8   2   211896.00  131.37   1
  -6   2   217538.10  185.44   1
  -4   2   218963.10  455.51   1
  -2   2   210270.10   83.02   1
   0   2   2 9845.13  162.87   1
   2   2   2 3701.23   78.00   1
   4   2   2 9763.88  337.90   1
   6   2   2 8594.54  240.01   1
   8   2   2 1881.96   29.67   1
  10   2   2 9288.41  166.81   1
  12   2   2 6719.29  130.44   1
  14   2   2 4752.54  131.34   1
  16   2   2 1015.48   49.17   1
  18   2   2  622.58   71.17   1
  20   2   2  853.61   54.33   1
  22   2   2  283.34   64.21   1
  24   2   2  286.71   41.09   1
  26   2   2    0.67   39.29   1
 -27   3   2   79.49   37.30   1
 -25   3   2  436.14   49.98   1
 -23   3   2 1087.95   72.97   1
 -21   3   2 2710.31  244.61   1
 -19   3   2 1821.56   80.94   1
 -17   3   2 1899.56   79.70   1
 -15   3   2 4489.86   71.15   1
 -13   3   2 6489.26  177.70   1
 -11   3   2  780.10   29.78   1
  -9   3   2 1635.73   31.00   1
  -7   3   2 6479.79  145.22   1
  -5   3   2 2842.87   30.36   1
  -3   3   2 4469.57   42.94   1
  -1   3   2 3102.05   34.81   1
   1   3   2 9424.68  206.11   1
   3   3   220223.80  330.00   1
   5   3   2 8098.98  252.36   1
   7   3   211216.90  184.33   1
   9   3   2 9414.07  107.24   1
  11   3   2 9284.92  108.19   1
  13   3   2 3475.27  120.79   1
  15   3   2  884.36   54.33   1
  17   3   2  190.39   63.54   1
  19   3   2  163.67   41.31   1
  21   3   2  566.45   83.07   1
  23   3   2   99.01   39.74   1
  25   3   2  398.96   51.41   1
 -26   4   2  126.09   35.08   1
 -24   4   2  112.12   30.20   1
 -22   4   2  583.24   57.14   1
 -20   4   2  590.36   75.32   1
 -18   4   2 1853.38   88.80   1
 -16   4   2 4231.59   92.95   1
 -14   4   2 3084.47  119.22   1
 -12   4   2 3783.13  185.67   1
 -10   4   2 3006.25   70.83   1
  -8   4   2 1755.82   41.25   1
  -6   4   2  202.93   10.48   1
  -4   4   2  488.47   11.62   1
  -2   4   2 5072.60   55.29   1
   0   4   2 6616.89   71.10   1
   2   4   2 9581.11  103.49   1
   4   4   2 9443.44  127.97   1
   6   4   215308.50  443.53   1
   8   4   2 6756.57  128.53   1
  10   4   2 4735.84   61.56   1
  12   4   2 2828.56   87.45   1
  14   4   2 1368.19  101.26   1
  16   4   2 1167.25   68.93   1
  18   4   2  227.21   84.42   1
  20   4   2  179.39   46.03   1
  22   4   2   92.50   68.70   1
  24   4   2  396.27   62.86   1
 -25   5   2  287.76   62.04   1
 -23   5   2  223.55   48.44   1
 -21   5   2   84.87   27.05   1
 -19   5   2  276.91   25.15   1
 -17   5   2 1841.77  115.40   1
 -15   5   2 2387.67  106.08   1
 -13   5   2 2351.79  101.14   1
 -11   5   2 2733.51   88.12   1
  -9   5   2 3543.45   43.14   1
  -7   5   2 6468.74   56.21   1
  -5   5   2 5949.35   68.86   1
  -3   5   2 3013.67   36.05   1
  -1   5   2  384.59   15.51   1
   1   5   2 4087.58   45.27   1
   3   5   2 5840.26   62.17   1
   5   5   2 8501.59  135.94   1
   7   5   2 3543.53   53.55   1
   9   5   2 1077.91   23.60   1
  11   5   2 1114.30   99.35   1
  13   5   2  898.57   88.46   1
  15   5   2  896.49  108.22   1
  17   5   2  290.97   55.90   1
  19   5   2  526.71  109.34   1
  21   5   2  510.10   70.05   1
  23   5   2 1074.98  133.59   1
 -24   6   2  330.13   61.89   1
 -22   6   2  240.77   26.35   1
 -20   6   2  443.17   70.39   1
 -18   6   2  442.40   36.86   1
 -16   6   2  366.11   40.31   1
 -14   6   2 2470.87   49.37   1
 -12   6   2 2098.16   42.50   1
 -10   6   2 2172.30   32.86   1
  -8   6   2 2806.18   40.44   1
  -6   6   2 2012.02   31.22   1
  -4   6   2 2585.44   49.74   1
  -2   6   2 2805.31   37.47   1
   0   6   2 4599.64   55.69   1
   2   6   2 3348.62   48.73   1
   4   6   2 5198.55   90.48   1
   6   6   2  842.48   53.10   1
   8   6   2   67.86    8.02   1
  10   6   2  356.15   38.84   1
  12   6   2  298.61   56.13   1
  14   6   2  545.12   72.74   1
  16   6   2  570.04   73.87   1
  18   6   2   50.96   54.11   1
  20   6   2  782.88  131.79   1
  22   6   2 1095.18   99.91   1
 -21   7   2  557.99   65.48   1
 -19   7   2  128.21   26.19   1
 -17   7   2  147.35   27.47   1
 -15   7   2  944.37   73.17   1
 -13   7   2  434.31   25.82   1
 -11   7   2  524.80   22.26   1
  -9   7   2   86.72   11.51   1
  -7   7   2  150.32   15.44   1
  -5   7   2 1281.74   27.60   1
  -3   7   2 1574.89   44.11   1
  -1   7   2  615.60   23.44   1
   1   7   2 1106.08   29.46   1
   3   7   2 2688.10   49.56   1
   5   7   2 4326.60   84.31   1
   7   7   2  374.99   15.32   1
   9   7   2   10.95    6.84   1
  11   7   2   44.43   15.15   1
  13   7   2  150.65   70.95   1
  15   7   2  263.81  112.93   1
  17   7   2   73.64   57.03   1
  19   7   2  112.26   64.21   1
  21   7   2   89.13   70.95   1
 -20   8   2   -2.22   39.29   1
 -18   8   2  170.05   58.41   1
 -16   8   2  104.30   19.83   1
 -14   8   2   74.15   26.46   1
 -12   8   2  869.96   55.16   1
 -10   8   2  642.54   18.48   1
  -8   8   2  474.54   20.50   1
  -6   8   2  614.22   24.00   1
  -4   8   2 1105.49   25.00   1
  -2   8   2  598.91   38.92   1
   0   8   2  113.60   24.25   1
   2   8   2  945.15   37.83   1
   4   8   2  372.84   33.34   1
   6   8   2  586.39   21.39   1
   8   8   2  255.17   21.76   1
  10   8   2   42.55   16.28   1
  12   8   2  172.65  114.28   1
  14   8   2  477.09   83.97   1
  16   8   2  231.48   76.11   1
  18   8   2   38.17   61.07   1
 -17   9   2  104.01   45.87   1
 -15   9   2    8.01   31.35   1
 -13   9   2  153.12   29.23   1
 -11   9   2 1039.16   39.18   1
  -9   9   2  876.81   33.62   1
  -7   9   2  690.13   24.67   1
  -5   9   2  561.02   25.10   1
  -3   9   2  304.91   23.48   1
  -1   9   2  830.74   26.25   1
   1   9   2  756.14   47.87   1
   3   9   2  908.18   33.84   1
   5   9   2    4.56   18.19   1
   7   9   2   46.44   21.89   1
   9   9   2  713.06  136.73   1
  11   9   2 1023.56  155.81   1
  13   9   2  816.11  104.62   1
  15   9   2  322.40   90.93   1
 -14  10   2   34.69   36.91   1
 -12  10   2   14.47   30.44   1
 -10  10   2  202.44   48.76   1
  -8  10   2  300.06   27.15   1
  -6  10   2   83.79   18.70   1
  -4  10   2  108.65   19.59   1
  -2  10   2  933.53   39.01   1
   0  10   2 1028.82   34.13   1
   2  10   2  315.10   20.32   1
   4  10   2  273.08   18.33   1
   6  10   2  326.44   72.07   1
   8  10   2  136.95   59.72   1
  10  10   2  127.52   71.17   1
  -7  11   2  173.77   40.58   1
  -5  11   2    6.35   31.00   1
  -3  11   2  206.38   31.99   1
  -1  11   2  181.23   29.22   1
   1  11   2   69.83   19.60   1
   3  11   2  469.55   30.57   1
 -27   1   3   28.14   29.94   1
 -25   1   3   86.53   33.92   1
 -23   1   3   69.93   35.47   1
 -21   1   3 1512.78   49.60   1
 -19   1   3 3879.32   82.15   1
 -17   1   3  686.59   31.14   1
 -15   1   3 1494.19   36.86   1
 -13   1   3 1656.46   40.79   1
 -11   1   3  862.90   31.59   1
  -9   1   3  883.21   24.32   1
  -7   1   3 9926.89  122.31   1
  -5   1   3156715.0 1962.05   1
  -3   1   3 1434.64   29.52   1
  -1   1   3 3704.89   41.04   1
   1   1   3 1334.37   19.27   1
   3   1   3 2743.16   39.53   1
   5   1   313967.80  233.94   1
   7   1   3 3043.53   39.38   1
   9   1   310261.50  118.44   1
  11   1   3 1010.07   39.74   1
  13   1   3  120.85   23.91   1
  15   1   3  751.86   31.54   1
  17   1   3 1218.56   29.28   1
  19   1   3  118.52   17.44   1
  21   1   3   65.41   19.76   1
  23   1   3   28.10   15.67   1
  25   1   3  120.12   32.11   1
 -28   2   3   14.13   45.62   1
 -26   2   3  147.05   33.69   1
 -24   2   3  165.90   35.79   1
 -22   2   3  150.26   29.23   1
 -20   2   3 1782.71   57.62   1
 -18   2   3 3123.11  214.30   1
 -16   2   3  435.75   26.12   1
 -14   2   3  575.88   28.56   1
 -12   2   3  378.02   21.14   1
 -10   2   3 2096.72   37.99   1
  -8   2   3  996.00   27.93   1
  -6   2   3  525.95   39.85   1
  -4   2   3 4549.45   46.67   1
  -2   2   3 3387.65   33.41   1
   0   2   315499.30  282.40   1
   2   2   3  915.53   29.91   1
   4   2   3 7027.26   92.62   1
   6   2   311544.10  193.31   1
   8   2   311019.20  190.61   1
  10   2   3 3015.24   73.42   1
  12   2   3  718.67   40.19   1
  14   2   3  418.72   61.07   1
  16   2   3 1341.48   57.25   1
  18   2   3 2116.28   73.87   1
  20   2   3   89.36   33.68   1
  22   2   3  105.30   58.82   1
  24   2   3    3.59   34.80   1
 -27   3   3  119.74   37.31   1
 -25   3   3    1.60   29.13   1
 -23   3   3  184.10   49.43   1
 -21   3   3  352.48   50.18   1
 -19   3   3  574.71   51.34   1
 -17   3   3 1665.52   44.06   1
 -15   3   3 2253.68   49.51   1
 -13   3   3 2556.99   81.39   1
 -11   3   3 1671.53   35.02   1
  -9   3   3 3952.07   67.02   1
  -7   3   3  524.88   17.03   1
  -5   3   3 2697.66   36.86   1
  -3   3   3  619.58   16.97   1
  -1   3   3 5658.53   51.31   1
   1   3   3 6626.12   69.35   1
   3   3   3 8233.14  138.37   1
   5   3   3 9185.14  165.47   1
   7   3   3 2043.54   62.42   1
   9   3   3  400.53   37.49   1
  11   3   3  661.42   46.25   1
  13   3   3  647.28   46.03   1
  15   3   3   88.01   35.02   1
  17   3   3 1240.22   92.95   1
  19   3   3 1663.66   74.54   1
  21   3   3  451.95   82.62   1
  23   3   3   82.85   39.51   1
  25   3   3  111.81   69.15   1
 -26   4   3  211.39   47.75   1
 -24   4   3  422.27   58.94   1
 -22   4   3  301.66  115.51   1
 -20   4   3   12.66   26.31   1
 -18   4   3  505.73   31.22   1
 -16   4   3 1170.93   47.24   1
 -14   4   3 2245.76  108.78   1
 -12   4   3  829.01   27.66   1
 -10   4   3  342.81   20.10   1
  -8   4   3 2924.80   35.62   1
  -6   4   3 8984.45   83.81   1
  -4   4   3 6480.05   63.63   1
  -2   4   3 1608.30   19.38   1
   0   4   311840.40   99.68   1
   2   4   318332.20  306.43   1
   4   4   3 3530.66   41.69   1
   6   4   3  410.19   64.88   1
   8   4   3  725.41   47.82   1
  10   4   3 1707.66   67.58   1
  12   4   3 4032.52  110.91   1
  14   4   3   44.23   55.68   1
  16   4   3  101.48   43.56   1
  18   4   3  275.93   53.21   1
  20   4   3 1816.55   90.48   1
  22   4   3  497.30   63.99   1
  24   4   3   98.34   51.19   1
 -25   5   3  383.86   77.22   1
 -23   5   3  220.44   70.95   1
 -21   5   3   33.30   28.58   1
 -19   5   3  119.71   38.95   1
 -17   5   3 1630.41  146.38   1
 -15   5   3 2404.85   85.09   1
 -13   5   3  182.04   26.27   1
 -11   5   3 1293.12   34.38   1
  -9   5   3 6162.32   62.41   1
  -7   5   311443.10  108.98   1
  -5   5   3 5182.00   46.86   1
  -3   5   3 2022.89   26.77   1
  -1   5   3 3476.10   33.61   1
   1   5   3 4309.07   42.90   1
   3   5   3 2346.08   30.51   1
   5   5   3  783.69   15.72   1
   7   5   3  220.41   32.44   1
   9   5   3 2684.08  125.95   1
  11   5   3 9219.04  205.43   1
  13   5   3 1995.71   90.70   1
  15   5   3  212.39   89.13   1
  17   5   3 1470.35   88.46   1
  19   5   3 1681.39   96.32   1
  21   5   3  209.92   97.44   1
  23   5   3   40.86   52.99   1
 -24   6   3  203.33   39.69   1
 -22   6   3   32.56   26.54   1
 -20   6   3  113.31   28.61   1
 -18   6   3  761.90   39.42   1
 -16   6   3 1565.90   42.83   1
 -14   6   3  470.46   25.56   1
 -12   6   3 1197.73   34.57   1
 -10   6   3 2853.60   35.03   1
  -8   6   311519.00  129.98   1
  -6   6   3 9733.74   85.61   1
  -4   6   3 3735.46   39.45   1
  -2   6   3  278.47   14.53   1
   0   6   3 3309.35   38.41   1
   2   6   3 3661.25   47.24   1
   4   6   3  247.61   11.24   1
   6   6   3 2087.41   33.18   1
   8   6   3 1813.37   66.79   1
  10   6   3 5007.36  187.25   1
  12   6   3 2788.93  107.77   1
  14   6   3 1150.86   82.85   1
  16   6   3 1076.33  135.61   1
  18   6   3  922.98   85.99   1
  20   6   3  990.11   95.19   1
  22   6   3  450.60   77.23   1
 -23   7   3 1188.04   80.38   1
 -21   7   3  307.06   98.02   1
 -19   7   3  248.40   38.40   1
 -17   7   3 1215.51   62.92   1
 -15   7   3 2352.30   57.13   1
 -13   7   3 1701.32   47.39   1
 -11   7   3 2671.75   35.97   1
  -9   7   3 3781.70   45.29   1
  -7   7   3  996.96   26.23   1
  -5   7   3 7698.65   75.04   1
  -3   7   3 6525.00   70.30   1
  -1   7   3 1290.61   25.22   1
   1   7   3 2121.90   30.89   1
   3   7   3 6418.97   97.53   1
   5   7   3  988.06   25.37   1
   7   7   3  644.48   56.80   1
   9   7   3 4942.70  147.96   1
  11   7   3 4785.31  152.22   1
  13   7   3 1591.36   98.56   1
  15   7   3  487.42   77.23   1
  17   7   3  575.88   82.40   1
  19   7   3  411.76   82.85   1
 -20   8   3  330.87   69.29   1
 -18   8   3  444.03   33.78   1
 -16   8   3  520.17   49.27   1
 -14   8   3  689.45   31.72   1
 -12   8   3 1179.25   36.17   1
 -10   8   3 3552.62   51.17   1
  -8   8   3 1692.62   29.75   1
  -6   8   3 3707.38   45.89   1
  -4   8   3 1830.28   34.72   1
  -2   8   3 1415.16   32.47   1
   0   8   3  796.39   26.02   1
   2   8   3 1206.13   26.96   1
   4   8   3 1564.83   28.22   1
   6   8   3 2106.96   31.88   1
   8   8   3 3996.35  196.60   1
  10   8   3 2263.56  116.07   1
  12   8   3 1342.82  100.58   1
  14   8   3  818.36   97.22   1
  16   8   3  232.82  124.38   1
  18   8   3  202.96   75.66   1
 -17   9   3  355.23   65.08   1
 -15   9   3   60.65   26.42   1
 -13   9   3  485.28   30.93   1
 -11   9   3  580.72   20.73   1
  -9   9   3 1714.62   31.54   1
  -7   9   3 2339.37   43.05   1
  -5   9   3 2457.39   47.02   1
  -3   9   3 1367.53   28.62   1
  -1   9   3 1946.60   42.48   1
   1   9   3 1173.05   30.40   1
   3   9   3 1122.52   31.84   1
   5   9   3  249.95   30.50   1
   7   9   3  860.49   54.96   1
   9   9   3  892.45   89.58   1
  11   9   3  948.80  100.13   1
  13   9   3  903.90  158.96   1
  15   9   3  241.13   84.42   1
 -14  10   3  135.99   43.02   1
 -12  10   3  390.40   30.44   1
 -10  10   3  706.12   40.25   1
  -8  10   3 2085.87   44.54   1
  -6  10   3 1193.94   32.91   1
  -4  10   3  754.26   31.71   1
  -2  10   3 2032.90   44.93   1
   0  10   3 1710.24   45.35   1
   2  10   3 1639.35   39.15   1
   4  10   3  148.41   22.32   1
   6  10   3  141.44   94.52   1
   8  10   3  250.78  118.54   1
  -7  11   3  881.33   68.47   1
  -5  11   3  658.98   38.34   1
  -3  11   3  708.21   35.24   1
  -1  11   3 1694.80   52.31   1
   1  11   3 1621.63   41.67   1
 -28   0   4 1318.80  136.28   1
 -26   0   4  267.40   55.68   1
 -24   0   4  413.78   57.25   1
 -22   0   4  250.11   77.01   1
 -20   0   4 1388.18   65.33   1
 -18   0   4  824.87   50.29   1
 -16   0   4 3196.20   81.50   1
 -14   0   4 1557.46   52.54   1
 -12   0   422817.20  371.35   1
  -8   0   4 2396.70   54.33   1
  -6   0   475696.60 1223.38   1
  -4   0   4 2085.97   48.50   1
  -2   0   416677.40  259.99   1
   0   0   4 4216.62   68.48   1
   2   0   4  718.40   31.54   1
   4   0   4 5093.76   57.21   1
   6   0   4 6808.42  110.24   1
   8   0   442448.80  705.43   1
  10   0   410480.10  171.75   1
  12   0   4  570.94   28.96   1
  14   0   4 3176.89   70.95   1
  16   0   4 6468.73  148.18   1
  18   0   4 5482.21  114.50   1
  20   0   4  291.20   30.09   1
  22   0   4   97.89   39.96   1
  24   0   4  296.36   34.13   1
 -29   1   4  774.43   57.54   1
 -27   1   4  861.40   66.00   1
 -25   1   4   64.44   30.72   1
 -23   1   4  124.65   35.47   1
 -21   1   4  951.20   42.69   1
 -19   1   4 1908.25   60.94   1
 -17   1   4 1699.36   51.83   1
 -15   1   4  533.67   53.10   1
 -13   1   4 3068.17  159.63   1
 -11   1   4 7902.00  114.01   1
  -9   1   434892.20  397.05   1
  -7   1   4 7094.57   81.44   1
  -5   1   4 2475.15   41.66   1
  -3   1   4 1841.68   29.08   1
  -1   1   4 8553.03   96.50   1
   1   1   4 3231.57   31.46   1
   3   1   4  932.59   16.72   1
   5   1   423975.80  264.48   1
   7   1   420182.00  408.39   1
   9   1   411866.40  140.34   1
  11   1   4 4923.26   85.54   1
  13   1   4 1614.73   42.55   1
  15   1   4 2115.19   64.32   1
  17   1   4 2042.77   90.26   1
  19   1   4 1055.98   34.06   1
  21   1   4  276.21   26.30   1
  23   1   4  162.59   21.77   1
  25   1   4  305.79   38.84   1
 -28   2   4  504.39   47.94   1
 -26   2   4  565.09   58.00   1
 -24   2   4  692.72   44.45   1
 -22   2   4  335.02   48.50   1
 -20   2   4 1450.45   48.32   1
 -18   2   4 2409.76   55.50   1
 -16   2   4  836.74   51.53   1
 -14   2   4 4813.56   77.79   1
 -12   2   418708.80  302.76   1
 -10   2   4 7919.65  104.78   1
  -8   2   4 4669.56   61.28   1
  -6   2   4 8141.67   97.88   1
  -4   2   4 6359.21   57.17   1
  -2   2   416644.70  188.35   1
   0   2   410597.50   89.17   1
   2   2   415027.50  499.68   1
   4   2   413904.70  168.89   1
   6   2   418521.40  306.69   1
   8   2   4 4573.15   95.64   1
  10   2   4 5650.60  115.85   1
  12   2   4  470.36   36.60   1
  14   2   4  537.94   62.42   1
  16   2   4 1709.91   64.88   1
  18   2   4  740.23   50.96   1
  20   2   4   -1.35   21.33   1
  22   2   4  163.67   40.64   1
  24   2   4  314.99   47.37   1
 -27   3   4  377.48   42.02   1
 -25   3   4  917.31   56.19   1
 -23   3   4 1944.64  102.15   1
 -21   3   4 3299.92  192.30   1
 -19   3   4 3207.98  245.28   1
 -17   3   4 2524.49   84.64   1
 -15   3   4 5110.51  178.27   1
 -13   3   410199.50  137.95   1
 -11   3   4 9834.85  129.29   1
  -9   3   4  699.18   36.72   1
  -7   3   4 9207.13   84.54   1
  -5   3   4 6020.52   58.68   1
  -3   3   4 8754.85   90.68   1
  -1   3   426172.10  283.90   1
   1   3   426022.20  360.54   1
   3   3   427333.40  386.61   1
   5   3   418465.70  219.63   1
   7   3   4 9617.10  176.69   1
   9   3   4 2130.65   65.56   1
  11   3   4  881.22   74.76   1
  13   3   4 1736.18   68.03   1
  15   3   4 1727.87   71.40   1
  17   3   4  271.66   42.66   1
  19   3   4  419.84   51.19   1
  21   3   4  748.53   61.52   1
  23   3   4  392.23   54.56   1
 -26   4   4  244.05   57.81   1
 -24   4   4  362.84   89.02   1
 -22   4   4 1798.85  116.30   1
 -20   4   4 2651.23  213.06   1
 -18   4   4 3022.79   65.17   1
 -16   4   4 1401.47   50.64   1
 -14   4   4 2263.54  158.17   1
 -12   4   4 2563.97   51.53   1
 -10   4   4 2235.44   48.68   1
  -8   4   4 5246.47   54.12   1
  -6   4   4  320.35   11.74   1
  -4   4   411874.70  115.02   1
  -2   4   420883.60  186.87   1
   0   4   4 5932.68   57.78   1
   2   4   411624.20  203.15   1
   4   4   4 8488.43  150.99   1
   6   4   4 6270.48  133.59   1
   8   4   4 4076.52  101.48   1
  10   4   4 2037.25   75.66   1
  12   4   4   99.24   39.74   1
  14   4   4 1329.13   70.50   1
  16   4   4 1919.83  121.46   1
  18   4   4  542.65   61.29   1
  20   4   4 1281.31  121.69   1
  22   4   4  459.58   62.86   1
 -25   5   4  231.58  115.40   1
 -23   5   4  406.35   46.61   1
 -21   5   4  674.61   77.23   1
 -19   5   4 2039.72  110.12   1
 -17   5   4 2273.04   66.09   1
 -15   5   4 1153.84   89.81   1
 -13   5   4 1297.84   57.03   1
 -11   5   4 2218.79   52.13   1
  -9   5   4 1436.21   25.37   1
  -7   5   4 2251.48   34.90   1
  -5   5   4 7475.55   76.89   1
  -3   5   4 8612.30   73.68   1
  -1   5   4 6894.91   59.95   1
   1   5   4 1643.35   20.13   1
   3   5   4  866.29   16.01   1
   5   5   4  305.88   34.20   1
   7   5   4 2708.77  122.36   1
   9   5   4 2933.51  136.51   1
  11   5   4 2507.61   92.95   1
  13   5   4 1188.13   74.54   1
  15   5   4 2455.52  103.95   1
  17   5   4  633.58  112.93   1
  19   5   4 1462.72   93.17   1
  21   5   4 1000.89   85.32   1
 -24   6   4  127.61   34.04   1
 -22   6   4   66.34   40.09   1
 -20   6   4  310.43   81.61   1
 -18   6   4  176.70   42.21   1
 -16   6   4  211.53   26.71   1
 -14   6   4  233.95   34.69   1
 -12   6   4 2963.21   92.72   1
 -10   6   4 3117.67   40.78   1
  -8   6   4 1590.25   51.69   1
  -6   6   4  511.98   16.36   1
  -4   6   4 2940.58   35.31   1
  -2   6   4 5043.46   48.76   1
   0   6   4 7770.95   69.89   1
   2   6   4  984.85   15.36   1
   4   6   4  331.11   13.87   1
   6   6   4 1805.55   80.15   1
   8   6   4 2022.66   89.36   1
  10   6   4   22.68   70.50   1
  12   6   4  414.45   63.09   1
  14   6   4  152.22   55.90   1
  16   6   4  453.97   71.40   1
  18   6   4 1166.13  140.77   1
  20   6   4  546.92   81.50   1
 -23   7   4   32.31   37.86   1
 -21   7   4   80.60   33.18   1
 -19   7   4  230.72   27.99   1
 -17   7   4  189.94   32.15   1
 -15   7   4  240.27   25.41   1
 -13   7   4  157.18   26.20   1
 -11   7   4  323.76   16.72   1
  -9   7   4 1185.64   25.95   1
  -7   7   4 1381.68   31.92   1
  -5   7   4 1047.10   25.68   1
  -3   7   4  691.12   24.24   1
  -1   7   4 1147.57   30.82   1
   1   7   4 1393.50   30.21   1
   3   7   4  243.09   13.03   1
   5   7   4   85.92    8.06   1
   7   7   4  154.02   50.74   1
   9   7   4  735.96  116.52   1
  11   7   4  915.12  131.34   1
  13   7   4   44.90   48.72   1
  15   7   4  145.71   64.44   1
  17   7   4  596.54   88.91   1
  19   7   4  529.18   84.87   1
 -20   8   4   87.88   23.44   1
 -18   8   4  121.78   31.59   1
 -16   8   4  417.77   30.10   1
 -14   8   4   65.44   33.78   1
 -12   8   4  266.80   16.67   1
 -10   8   4  234.27   25.67   1
  -8   8   4  789.87   26.52   1
  -6   8   4  662.85   20.64   1
  -4   8   4  446.37   18.15   1
  -2   8   4  474.25   19.52   1
   0   8   4  407.26   25.41   1
   2   8   4   17.50    9.89   1
   4   8   4  236.21   11.73   1
   6   8   4 1288.95   20.06   1
   8   8   4  231.03  103.95   1
  10   8   4  449.03  118.99   1
  12   8   4  183.65   67.35   1
  14   8   4   17.51   55.01   1
  16   8   4   98.56   66.68   1
 -17   9   4   71.55   29.89   1
 -15   9   4  483.95   34.21   1
 -13   9   4  951.73   64.56   1
 -11   9   4  356.77   21.07   1
  -9   9   4   14.40   16.47   1
  -7   9   4  419.42   24.97   1
  -5   9   4  684.78   25.08   1
  -3   9   4  493.41   20.73   1
  -1   9   4  415.19   20.60   1
   1   9   4  237.48   17.89   1
   3   9   4   20.55   10.59   1
   5   9   4  124.65   11.58   1
   7   9   4  488.32   73.64   1
   9   9   4  389.53   75.66   1
  11   9   4  167.71   68.25   1
  13   9   4   39.51   66.23   1
 -14  10   4  228.42   61.21   1
 -12  10   4    8.62   20.27   1
 -10  10   4   35.38   24.08   1
  -8  10   4    4.09   12.79   1
  -6  10   4  351.88   40.69   1
  -4  10   4  537.58   31.77   1
  -2  10   4  307.16   23.33   1
   0  10   4  210.76   27.92   1
   2  10   4    5.36   10.82   1
   4  10   4  330.04   61.97   1
   6  10   4  134.26   58.15   1
  -7  11   4   37.58   32.55   1
  -5  11   4  200.61   27.27   1
  -3  11   4   11.70   16.43   1
  -1  11   4  550.58   33.26   1
 -29   1   5   16.41   33.66   1
 -27   1   5   98.86   36.47   1
 -25   1   5  412.40   49.01   1
 -23   1   5  636.29   43.24   1
 -21   1   5   92.83   27.30   1
 -19   1   5   30.82   25.33   1
 -17   1   5  387.79   33.51   1
 -15   1   5 1176.36   41.73   1
 -13   1   5 3848.50   61.33   1
 -11   1   5  337.57   25.73   1
  -9   1   5 8392.62  100.25   1
  -7   1   5 3582.00   55.18   1
  -5   1   5 2675.57   42.70   1
  -3   1   5  355.89   15.02   1
  -1   1   5 9685.39   85.40   1
   1   1   5 6637.15   64.36   1
   3   1   5 4372.30   44.47   1
   5   1   5 3330.09   50.00   1
   7   1   5  595.41   32.55   1
   9   1   5  137.18   15.76   1
  11   1   5  267.91   25.75   1
  13   1   5 1671.07   60.39   1
  15   1   5  431.49   27.62   1
  17   1   5  461.16   28.31   1
  19   1   5  821.17   29.37   1
  21   1   5  252.39   25.48   1
  23   1   5   20.29   34.58   1
 -28   2   5  111.66   36.07   1
 -26   2   5  539.51   47.09   1
 -24   2   5 1297.28   55.86   1
 -22   2   5  265.13   43.10   1
 -20   2   5  747.54   48.58   1
 -18   2   5 1622.91   54.29   1
 -16   2   5 1082.21   61.97   1
 -14   2   5 4079.97   74.09   1
 -12   2   5 8780.12  112.66   1
 -10   2   513504.50  157.94   1
  -8   2   5  563.96   26.35   1
  -6   2   5  338.31   17.57   1
  -4   2   5  215.06   11.73   1
  -2   2   5 6705.31   65.59   1
   0   2   512346.80  105.08   1
   2   2   5 9171.05  142.79   1
   4   2   5 2928.16   50.48   1
   6   2   5  326.97   21.90   1
   8   2   5  764.92   39.07   1
  10   2   5  898.51   43.33   1
  12   2   5 1190.60   52.54   1
  14   2   5  843.28   72.97   1
  16   2   5  155.14   34.35   1
  18   2   5  295.24   40.19   1
  20   2   5  896.71   85.76   1
  22   2   5  183.43   42.43   1
  24   2   5    6.29   63.76   1
 -27   3   5   70.44   32.97   1
 -25   3   5  347.29  141.33   1
 -23   3   5  731.16   49.54   1
 -21   3   5  193.65   31.06   1
 -19   3   5  670.08   45.88   1
 -17   3   5   40.16   27.62   1
 -15   3   5   65.58   19.00   1
 -13   3   5   61.06   16.88   1
 -11   3   5  435.69   44.68   1
  -9   3   5  678.11   24.97   1
  -7   3   5 3298.53   38.00   1
  -5   3   513239.60  169.23   1
  -3   3   511504.60  103.01   1
  -1   3   5 5766.55   57.67   1
   1   3   5 3020.47   30.67   1
   3   3   5 6504.17   89.29   1
   5   3   5 5015.58   84.25   1
   7   3   5  951.05   47.60   1
   9   3   5  257.07   35.25   1
  11   3   5  802.19   74.54   1
  13   3   5  862.59   82.85   1
  15   3   5 1373.58   67.35   1
  17   3   5  187.47   42.21   1
  19   3   5  372.92   78.36   1
  21   3   5  245.62   46.92   1
  23   3   5  171.75   75.89   1
 -26   4   5   11.21   25.21   1
 -24   4   5  154.49   65.67   1
 -22   4   5 1334.96   68.36   1
 -20   4   5 1144.49   51.19   1
 -18   4   5   84.85   31.02   1
 -16   4   5  647.84   37.43   1
 -14   4   5 2858.30   65.10   1
 -12   4   5 7052.74  117.42   1
 -10   4   5 3900.02   68.09   1
  -8   4   5 1742.38   27.18   1
  -6   4   5 3471.13   39.02   1
  -4   4   5 7563.98   91.20   1
  -2   4   5 9174.58   95.74   1
   0   4   5 5281.02   72.12   1
   2   4   5  611.26   11.34   1
   4   4   5 2231.35   49.20   1
   6   4   5 5140.95   87.11   1
   8   4   5 2014.80   71.40   1
  10   4   5  354.73   46.25   1
  12   4   5 2178.92   85.32   1
  14   4   5 1514.58   75.89   1
  16   4   5 1256.61  112.26   1
  18   4   5  777.50   65.56   1
  20   4   5   27.62   40.64   1
  22   4   5  165.92   87.56   1
 -25   5   5   67.64   39.74   1
 -23   5   5  233.23   53.36   1
 -21   5   5  827.27   49.62   1
 -19   5   5  734.68   38.42   1
 -17   5   5  523.58   43.50   1
 -15   5   5 2049.22   58.94   1
 -13   5   5 7351.16  118.58   1
 -11   5   5 7431.19  127.41   1
  -9   5   5 3465.84   40.77   1
  -7   5   5  274.38   16.13   1
  -5   5   5 7908.24   82.93   1
  -3   5   5 7472.96   76.16   1
  -1   5   5 2866.95   30.74   1
   1   5   5  595.89   13.73   1
   3   5   5  227.22   11.44   1
   5   5   5 2606.54   74.76   1
   7   5   5 3745.14  107.77   1
   9   5   5  525.14   58.15   1
  11   5   5  743.82   92.95   1
  13   5   5 1751.22   87.34   1
  15   5   5 4573.37  146.16   1
  17   5   5 1711.70   96.77   1
  19   5   5  159.41   94.75   1
  21   5   5  108.67   55.46   1
 -24   6   5   35.92   39.31   1
 -22   6   5  774.39   56.69   1
 -20   6   5 1442.52  117.98   1
 -18   6   5  530.66   35.93   1
 -16   6   5 1066.26   42.16   1
 -14   6   5  930.86   57.97   1
 -12   6   5 3054.52   71.60   1
 -10   6   5 3123.52   41.00   1
  -8   6   5 1088.65   29.42   1
  -6   6   5  423.25   16.99   1
  -4   6   5 5603.36   58.48   1
  -2   6   5 2341.92   31.52   1
   0   6   5 1885.32   25.20   1
   2   6   5  227.20    8.76   1
   4   6   5 5609.42   97.87   1
   6   6   5 9833.76  218.00   1
   8   6   5 2566.43  100.81   1
  10   6   5  239.56   54.56   1
  12   6   5 1938.69  145.49   1
  14   6   5 2315.65  109.34   1
  16   6   5  420.74   70.50   1
  18   6   5   37.49   54.78   1
  20   6   5   22.00   68.93   1
 -23   7   5  200.02   39.15   1
 -21   7   5  361.75   45.06   1
 -19   7   5  262.88   41.55   1
 -17   7   5 1288.48   57.31   1
 -15   7   5 2203.18   59.53   1
 -13   7   5 2599.50   52.13   1
 -11   7   5 2422.66   36.85   1
  -9   7   5  391.17   18.77   1
  -7   7   5  398.41   16.49   1
  -5   7   5  860.99   20.52   1
  -3   7   5 1967.61   30.17   1
  -1   7   5 1236.20   23.83   1
   1   7   5 2548.70   36.16   1
   3   7   5 5275.72   50.83   1
   5   7   5 8245.99  195.55   1
   7   7   5 3199.34  117.20   1
   9   7   5 1317.45   86.66   1
  11   7   5  701.16   76.11   1
  13   7   5 1231.69  146.38   1
  15   7   5  659.40   83.74   1
  17   7   5  620.34   85.32   1
 -20   8   5  446.21   42.93   1
 -18   8   5  611.40   64.02   1
 -16   8   5  945.88   71.44   1
 -14   8   5 2277.53   53.57   1
 -12   8   5  670.94   22.33   1
 -10   8   5 2112.67   44.47   1
  -8   8   5 1260.00   31.77   1
  -6   8   5  917.65   25.07   1
  -4   8   5  651.08   19.97   1
  -2   8   5 3334.98   43.48   1
   0   8   5  198.09   14.71   1
   2   8   5 1794.61   25.44   1
   4   8   5 4592.46   74.72   1
   6   8   5 3335.40  124.38   1
   8   8   5 1267.61   89.58   1
  10   8   5  890.88   88.46   1
  12   8   5  834.07  136.06   1
  14   8   5  329.36  127.08   1
  16   8   5  300.40   80.38   1
 -17   9   5  424.94   39.92   1
 -15   9   5 1174.78   56.20   1
 -13   9   5 2066.23   71.45   1
 -11   9   5 1712.35   34.94   1
  -9   9   5 1072.32   32.48   1
  -7   9   5 2283.83   43.75   1
  -5   9   5 1579.31   34.88   1
  -3   9   5  742.35   23.63   1
  -1   9   5  612.32   29.88   1
   1   9   5  318.59   17.38   1
   3   9   5 1197.52   26.75   1
   5   9   5  570.49  112.26   1
   7   9   5  589.13  125.05   1
   9   9   5  493.04  126.63   1
  11   9   5  261.78  122.14   1
  13   9   5  310.50   84.64   1
 -14  10   5  695.51   41.40   1
 -12  10   5 1921.11   64.00   1
 -10  10   5 1273.09   46.02   1
  -8  10   5  992.46   31.90   1
  -6  10   5 1884.61   41.94   1
  -4  10   5 1089.29   34.32   1
  -2  10   5  888.43   29.54   1
   0  10   5  156.84   17.52   1
   2  10   5  134.93   49.39   1
  -7  11   5  449.66   26.34   1
  -5  11   5  649.10   34.21   1
  -3  11   5 1097.61   37.23   1
 -28   0   6   33.45   44.23   1
 -26   0   6  436.68   63.99   1
 -24   0   6  601.92  101.26   1
 -22   0   6  382.35   85.54   1
 -20   0   6    6.29   28.29   1
 -18   0   6 1327.78   62.86   1
 -16   0   6 5795.63  156.71   1
 -14   0   616936.50  325.10   1
 -12   0   6 8383.17  152.67   1
 -10   0   6 8825.91  177.14   1
  -8   0   6 8538.08  164.57   1
  -6   0   6 4586.17   83.97   1
  -4   0   6 8398.21  132.01   1
  -2   0   6 9387.87  160.08   1
   0   0   618613.00  278.17   1
   2   0   6 5702.23   93.17   1
   4   0   621702.80  252.45   1
   6   0   6 7900.36   93.36   1
   8   0   6 1272.78   57.03   1
  10   0   6 4249.17   87.11   1
  12   0   6 6348.16  126.40   1
  14   0   6 3594.71   85.09   1
  16   0   6  365.51   33.23   1
  18   0   6   35.70   36.37   1
  20   0   6  321.73   34.80   1
  22   0   6  528.28   40.64   1
  24   0   6   10.78   35.25   1
 -29   1   6   95.48   44.66   1
 -27   1   6  206.50   40.91   1
 -25   1   6  368.81   40.17   1
 -23   1   6  387.06   52.09   1
 -21   1   6 1054.42   54.50   1
 -19   1   6 1732.26   51.04   1
 -17   1   6 6805.53  104.93   1
 -15   1   6 9341.58  126.54   1
 -13   1   6 4332.47   75.18   1
 -11   1   6  994.60   41.54   1
  -9   1   6 7242.94   90.01   1
  -7   1   6 5369.88   74.44   1
  -5   1   6 9388.34  104.80   1
  -3   1   6 2466.45   46.76   1
  -1   1   6 1194.03   19.67   1
   1   1   611325.20  109.44   1
   3   1   611494.10  105.29   1
   5   1   6 7604.92   77.80   1
   7   1   6  821.05   36.82   1
   9   1   6 1182.75   64.66   1
  11   1   6 4848.67   76.03   1
  13   1   6 6556.03  132.24   1
  15   1   6  102.75   33.45   1
  17   1   6   17.98   14.60   1
  19   1   6  563.95   69.94   1
  21   1   6  451.50   68.25   1
  23   1   6  279.75   40.64   1
 -28   2   6  107.97   43.69   1
 -26   2   6  908.56   71.84   1
 -24   2   6 1327.45  122.47   1
 -22   2   6 1372.80   61.80   1
 -20   2   6 1191.75   46.53   1
 -18   2   6 2906.64   64.30   1
 -16   2   6 3475.87   74.17   1
 -14   2   6 7222.45  114.73   1
 -12   2   6 3088.95   53.40   1
 -10   2   6 6531.45   85.81   1
  -8   2   6 4696.53   71.26   1
  -6   2   622924.70  270.20   1
  -4   2   615561.50  141.26   1
  -2   2   612365.60  112.82   1
   0   2   629774.50  353.76   1
   2   2   621368.20  318.93   1
   4   2   610180.10   92.34   1
   6   2   6 3229.51   70.41   1
   8   2   6  784.46   41.76   1
  10   2   6 2602.58   74.09   1
  12   2   6 2610.21   78.80   1
  14   2   6 3362.34  125.28   1
  16   2   6 1054.32   85.76   1
  18   2   6  662.77   52.99   1
  20   2   6  797.93   58.37   1
  22   2   6  550.96   81.95   1
 -27   3   6  240.41   54.07   1
 -25   3   6 1480.22   75.19   1
 -23   3   6 1553.69  128.53   1
 -21   3   6  920.54   86.44   1
 -19   3   6 1793.38   52.81   1
 -17   3   6 4421.11  126.74   1
 -15   3   6 3628.81   67.09   1
 -13   3   6 1010.90   68.93   1
 -11   3   6 2421.59   45.51   1
  -9   3   6 4889.32   75.68   1
  -7   3   618445.30  248.54   1
  -5   3   6 6537.14   64.00   1
  -3   3   622572.90  202.93   1
  -1   3   622481.70  203.20   1
   1   3   628775.70  261.93   1
   3   3   612605.70  156.51   1
   5   3   6 3562.42   99.24   1
   7   3   6  185.77   23.25   1
   9   3   6 7349.28  154.92   1
  11   3   6 6775.42  152.22   1
  13   3   6 1006.05   89.36   1
  15   3   6 1607.08   74.76   1
  17   3   6 1390.65   72.29   1
  19   3   6 1268.29   73.42   1
  21   3   6  991.46  110.69   1
  23   3   6  417.82   56.80   1
 -26   4   6  684.07   66.79   1
 -24   4   6  796.76   53.48   1
 -22   4   6  531.92   58.37   1
 -20   4   6  873.22   95.87   1
 -18   4   6 1655.45   92.61   1
 -16   4   6 1716.47   66.34   1
 -14   4   6  422.04   37.83   1
 -12   4   6 1635.63   41.05   1
 -10   4   6 4347.47   66.91   1
  -8   4   6 7437.87   74.28   1
  -6   4   6 5533.07   57.72   1
  -4   4   6 4581.36   77.24   1
  -2   4   615521.10  146.33   1
   0   4   6 3083.11   36.17   1
   2   4   6 8147.06   58.27   1
   4   4   6  496.81   36.07   1
   6   4   6 1415.35   42.92   1
   8   4   6 2009.63  105.97   1
  10   4   6 3010.30  100.13   1
  12   4   6  616.74   59.95   1
  14   4   6 1184.99   70.72   1
  16   4   6 1761.55   89.13   1
  18   4   6  782.88  103.50   1
  20   4   6  779.07   72.74   1
  22   4   6  387.51   63.99   1
 -25   5   6  280.04   60.17   1
 -23   5   6  267.22   34.22   1
 -21   5   6  155.26   47.93   1
 -19   5   6  627.72   38.11   1
 -17   5   6  789.10   76.34   1
 -15   5   6  125.12   31.10   1
 -13   5   6  125.50   27.72   1
 -11   5   6 1185.57   37.50   1
  -9   5   6 9356.61   98.03   1
  -7   5   6 7519.17  147.29   1
  -5   5   6 5381.89   65.15   1
  -3   5   6 4161.53   47.68   1
  -1   5   6  849.72   26.64   1
   1   5   6 2423.65   25.46   1
   3   5   6 1042.96   60.08   1
   5   5   6 1163.42   52.05   1
   7   5   6  613.15   56.35   1
   9   5   6   87.56   41.76   1
  11   5   6  922.98   68.70   1
  13   5   6 1799.71  131.12   1
  15   5   6 1470.80   87.11   1
  17   5   6  350.02   61.97   1
  19   5   6  601.92   73.42   1
  21   5   6  185.67   61.29   1
 -24   6   6  492.29   56.77   1
 -22   6   6  310.18   73.64   1
 -20   6   6  665.28   66.46   1
 -18   6   6  500.75   37.62   1
 -16   6   6  633.75   68.48   1
 -14   6   6 1005.38   49.23   1
 -12   6   6 2469.15   56.94   1
 -10   6   6 3583.18   49.89   1
  -8   6   6 2115.69   37.14   1
  -6   6   6 2835.39   40.00   1
  -4   6   6 1359.79   22.09   1
  -2   6   6 1216.86   24.10   1
   0   6   6   65.72    8.83   1
   2   6   6  911.16   21.78   1
   4   6   6 4261.42   98.90   1
   6   6   6 2220.23   90.70   1
   8   6   6  878.30   68.93   1
  10   6   6  906.82   71.84   1
  12   6   6 2443.17  113.38   1
  14   6   6 1565.99   97.22   1
  16   6   6  242.93  104.62   1
  18   6   6   59.27   53.21   1
 -23   7   6  182.41   51.36   1
 -21   7   6   54.13   36.27   1
 -19   7   6   32.82   24.63   1
 -17   7   6  291.29   43.22   1
 -15   7   6 1759.86   68.14   1
 -13   7   6 1835.92   63.43   1
 -11   7   6  181.75   17.53   1
  -9   7   6 1131.10   28.49   1
  -7   7   6  484.68   20.77   1
  -5   7   6 2424.19   38.18   1
  -3   7   6  147.05   16.24   1
  -1   7   6  475.95   16.40   1
   1   7   6  278.59   11.60   1
   3   7   6 1226.56   37.22   1
   5   7   6  303.10   54.11   1
   7   7   6  289.62   56.80   1
   9   7   6  169.06   57.03   1
  11   7   6  658.50   74.09   1
  13   7   6  911.08   87.34   1
  15   7   6  263.58  111.13   1
  17   7   6   -0.67   49.62   1
 -20   8   6  486.69   49.35   1
 -18   8   6  231.15   49.19   1
 -16   8   6  170.63   29.72   1
 -14   8   6  467.30   44.43   1
 -12   8   6   60.83   11.75   1
 -10   8   6  785.91   23.03   1
  -8   8   6 1956.85   35.78   1
  -6   8   6  319.82   22.66   1
  -4   8   6  125.73   21.45   1
  -2   8   6  263.61   16.40   1
   0   8   6  390.50   16.48   1
   2   8   6   40.50    9.86   1
   4   8   6 1021.54   77.01   1
   6   8   6  698.47   70.50   1
   8   8   6   80.83   53.66   1
  10   8   6  212.62   65.78   1
  12   8   6   37.27   56.80   1
  14   8   6   53.66   62.86   1
 -17   9   6   24.46   29.80   1
 -15   9   6   -5.41   19.09   1
 -13   9   6   16.02   23.55   1
 -11   9   6  225.19   21.78   1
  -9   9   6  487.29   22.65   1
  -7   9   6  954.97   32.83   1
  -5   9   6  343.20   23.69   1
  -3   9   6   47.41   16.84   1
  -1   9   6  558.44   24.54   1
   1   9   6  636.90   18.84   1
   3   9   6  744.72   70.72   1
   5   9   6  644.81   74.76   1
   7   9   6  760.66   83.74   1
   9   9   6  279.97   74.76   1
  11   9   6   37.27   62.64   1
 -14  10   6   66.64   25.20   1
 -12  10   6   83.40   24.32   1
 -10  10   6  116.04   23.92   1
  -8  10   6  126.04   22.24   1
  -6  10   6  838.13   35.52   1
  -4  10   6  549.65   30.30   1
  -2  10   6   74.31   16.63   1
  -5  11   6   68.02   19.03   1
 -29   1   7  293.16   61.09   1
 -27   1   7   55.50   54.71   1
 -25   1   7   49.58   32.36   1
 -23   1   7   24.72   28.13   1
 -21   1   7  197.72   32.34   1
 -19   1   7  405.31   34.97   1
 -17   1   7 1495.70   54.39   1
 -15   1   7 5162.64   81.65   1
 -13   1   7  740.83   29.84   1
 -11   1   7 9923.53  155.70   1
  -9   1   7   -4.04   12.69   1
  -7   1   7 2008.20   37.75   1
  -5   1   7 3047.20   45.58   1
  -3   1   710302.20  168.61   1
  -1   1   7 3178.58   43.72   1
   1   1   7  429.02   17.56   1
   3   1   711155.80  109.53   1
   5   1   7   74.11    9.72   1
   7   1   7 1092.94   35.44   1
   9   1   7  979.78   45.80   1
  11   1   7 1874.93   64.21   1
  13   1   7  416.25   37.72   1
  15   1   7  495.73   42.21   1
  17   1   7  233.72   60.39   1
  19   1   7  260.66   38.39   1
  21   1   7  130.44   35.92   1
  23   1   7   -1.80   42.21   1
 -28   2   7  542.78   67.32   1
 -26   2   7   84.99   57.02   1
 -24   2   7   44.04   35.37   1
 -22   2   7  176.63   42.37   1
 -20   2   7  155.57   37.77   1
 -18   2   7  409.11   33.81   1
 -16   2   7  384.42   29.85   1
 -14   2   7 3241.36   59.12   1
 -12   2   7 1256.08   35.28   1
 -10   2   7 2927.16   50.31   1
  -8   2   7 3977.85   64.76   1
  -6   2   711740.80  136.82   1
  -4   2   7 9028.66  192.73   1
  -2   2   723031.60  223.28   1
   0   2   7 2728.04   38.60   1
   2   2   7 2526.06   34.95   1
   4   2   7 1038.22   21.00   1
   6   2   7  538.08   44.79   1
   8   2   7 4171.71   99.46   1
  10   2   7  246.97   37.04   1
  12   2   7  461.83   44.00   1
  14   2   7  803.76   53.66   1
  16   2   7  727.65   53.21   1
  18   2   7  528.28   79.70   1
  20   2   7  389.31   49.17   1
  22   2   7  225.41   74.09   1
 -27   3   7  504.18   49.30   1
 -25   3   7  530.26   46.81   1
 -23   3   7  583.01  141.89   1
 -21   3   7   29.06   24.79   1
 -19   3   7    1.74   22.56   1
 -17   3   7  907.62   55.68   1
 -15   3   7  681.91   33.44   1
 -13   3   7   93.71   19.73   1
 -11   3   7  244.90   21.75   1
  -9   3   7 5409.86   86.66   1
  -7   3   710975.40  157.16   1
  -5   3   7 4464.40   54.19   1
  -3   3   7 1322.87   23.81   1
  -1   3   7 2648.33   31.90   1
   1   3   7 1321.42   22.24   1
   3   3   7  536.71   29.77   1
   5   3   7  278.75   38.65   1
   7   3   7 2062.09   49.92   1
   9   3   7 2856.28   87.79   1
  11   3   7 1659.39   72.97   1
  13   3   7  970.80   62.64   1
  15   3   7 1900.97  117.65   1
  17   3   7  627.30   57.48   1
  19   3   7  660.97   63.54   1
  21   3   7  556.35   95.87   1
 -26   4   7  149.44   37.85   1
 -24   4   7  355.01   50.52   1
 -22   4   7  144.01   42.60   1
 -20   4   7  845.95   66.98   1
 -18   4   7 1887.12   55.07   1
 -16   4   7 5175.69  151.21   1
 -14   4   7 1743.85  109.45   1
 -12   4   7 1058.32   36.40   1
 -10   4   7 8002.00  108.84   1
  -8   4   7 9792.56  125.66   1
  -6   4   7 2535.15   36.67   1
  -4   4   7 1340.09   26.10   1
  -2   4   7  235.82   11.17   1
   0   4   7 1639.26   27.39   1
   2   4   7 2266.98   52.17   1
   4   4   7  187.73   26.02   1
   6   4   7   50.02   32.40   1
   8   4   7 3896.91  147.73   1
  10   4   711447.30  289.62   1
  12   4   7 1825.98  120.56   1
  14   4   7  694.65   65.33   1
  16   4   7  667.03   65.56   1
  18   4   7  655.14   68.93   1
  20   4   7  365.74  100.58   1
 -25   5   7  211.12   93.85   1
 -23   5   7   56.49   31.58   1
 -21   5   7  278.92   35.18   1
 -19   5   7  691.67   51.84   1
 -17   5   7 3998.09   93.06   1
 -15   5   7 2137.54   78.78   1
 -13   5   7 1763.57   48.66   1
 -11   5   7 1275.09   39.13   1
  -9   5   7 8562.68   90.56   1
  -7   5   7 3939.17   51.38   1
  -5   5   7 4805.52   55.23   1
  -3   5   7  978.14   28.12   1
  -1   5   7 2435.91   35.27   1
   1   5   7 6127.47   50.30   1
   3   5   7 2368.19   57.38   1
   5   5   7  393.95   35.32   1
   7   5   7 2266.70   89.13   1
   9   5   7 1845.51   84.87   1
  11   5   7 1433.75   80.60   1
  13   5   7  620.34   68.25   1
  15   5   7  171.53   84.64   1
  17   5   7  364.84   66.91   1
  19   5   7  430.84   70.27   1
 -24   6   7  276.05   92.72   1
 -22   6   7  707.50   70.72   1
 -20   6   7  861.43   53.43   1
 -18   6   7 2309.86  105.19   1
 -16   6   7  632.65   39.54   1
 -14   6   7  430.66   41.49   1
 -12   6   7   79.49   23.34   1
 -10   6   7 1557.36   29.33   1
  -8   6   7 1627.12   30.65   1
  -6   6   7 1005.16   25.88   1
  -4   6   7 2072.12   38.12   1
  -2   6   7 1102.68   20.97   1
   0   6   7 7039.88   65.42   1
   2   6   7 1337.33   35.90   1
   4   6   7 1208.93   50.52   1
   6   6   7 1482.67   57.00   1
   8   6   7 1540.17   83.30   1
  10   6   7 1123.70   80.38   1
  12   6   7  465.87   67.35   1
  14   6   7  488.77   69.82   1
  16   6   7   10.55   43.33   1
  18   6   7  823.52  134.26   1
 -23   7   7  350.84   78.02   1
 -21   7   7  354.41   63.13   1
 -19   7   7  974.92   50.18   1
 -17   7   7  344.72   37.16   1
 -15   7   7  856.26   69.04   1
 -13   7   7 1010.59   64.50   1
 -11   7   7  541.66   21.12   1
  -9   7   7  369.04   20.73   1
  -7   7   7 1572.87   29.70   1
  -5   7   7  173.73   13.63   1
  -3   7   7 1222.45   22.54   1
  -1   7   7 7697.24   76.87   1
   1   7   7 7625.64   70.74   1
   3   7   7 1981.74   72.45   1
   5   7   7 1471.09   59.73   1
   7   7   7  934.21  117.42   1
   9   7   7  973.95  121.91   1
  11   7   7  467.89   70.95   1
  13   7   7  263.13   69.15   1
  15   7   7   -6.29   49.17   1
  17   7   7  211.72   77.01   1
 -20   8   7 1164.10   84.73   1
 -18   8   7 1656.95   60.38   1
 -16   8   7 1066.82   42.40   1
 -14   8   7  352.03   39.29   1
 -12   8   7  606.64   42.55   1
 -10   8   7  811.55   27.19   1
  -8   8   7  736.00   22.19   1
  -6   8   7 1837.51   36.20   1
  -4   8   7 1269.85   27.69   1
  -2   8   7 3120.31   43.65   1
   0   8   7 3129.37   40.99   1
   2   8   7 3382.19  114.52   1
   4   8   7  958.68   74.09   1
   6   8   7  699.81  112.48   1
   8   8   7 1143.23  137.18   1
  10   8   7  647.95   79.25   1
  12   8   7  489.44   82.17   1
  14   8   7  311.18   81.50   1
 -17   9   7 1286.47   56.57   1
 -15   9   7 1202.99   87.52   1
 -13   9   7  175.59   43.16   1
 -11   9   7  774.56   29.88   1
  -9   9   7 1262.34   36.97   1
  -7   9   7 1273.13   34.94   1
  -5   9   7  168.24   19.69   1
  -3   9   7 1004.62   27.27   1
  -1   9   7 1352.78   33.68   1
   1   9   7 2482.54   60.51   1
   3   9   7 1236.18   83.74   1
   5   9   7  651.09   74.99   1
   7   9   7  566.68   83.97   1
   9   9   7 1005.83   99.01   1
  11   9   7  376.96   85.99   1
 -12  10   7  805.86   43.32   1
 -10  10   7 1089.09   40.38   1
  -8  10   7  814.08   29.15   1
  -6  10   7  108.18   19.24   1
  -4  10   7   40.50   14.37   1
  -2  10   7  311.54   21.00   1
   0  10   7  472.16   72.52   1
 -28   0   8  229.68   64.21   1
 -26   0   8  589.13   72.07   1
 -24   0   8 1102.14  115.85   1
 -22   0   8 1147.05  110.91   1
 -20   0   8 6622.52  202.96   1
 -18   0   8 5079.65  164.79   1
 -16   0   8  104.40   35.47   1
 -14   0   812497.00  229.23   1
 -12   0   815853.90  273.91   1
 -10   0   811111.50  216.88   1
  -8   0   8 4149.94  107.99   1
  -6   0   8 4641.63   91.83   1
  -4   0   8 4491.20   85.09   1
  -2   0   8 6231.64  109.11   1
   0   0   8 6887.00  134.71   1
   2   0   8 2406.58   53.21   1
   4   0   8 4943.82   89.58   1
   6   0   810033.50  123.99   1
   8   0   817681.90  310.73   1
  10   0   8  442.07   55.01   1
  12   0   8  555.00   59.50   1
  14   0   8 2652.87  102.60   1
  16   0   8 1181.17   75.89   1
  18   0   8  336.77   36.60   1
  20   0   8  271.66   36.82   1
  22   0   8   -4.04   29.64   1
 -29   1   8  239.91   48.59   1
 -27   1   8  295.67   45.81   1
 -25   1   8  132.68   45.34   1
 -23   1   8  876.04   77.03   1
 -21   1   8 3199.64  106.00   1
 -19   1   8 7979.97  128.65   1
 -17   1   8 3441.36   78.34   1
 -15   1   8 1369.80   47.97   1
 -13   1   8 1567.81   40.96   1
 -11   1   813467.10  173.59   1
  -9   1   8 8555.72  149.19   1
  -7   1   8 3489.75   53.52   1
  -5   1   810413.50  211.94   1
  -3   1   8 8679.56  108.59   1
  -1   1   814959.00  278.40   1
   1   1   8 5583.44   57.53   1
   3   1   8  898.27   22.10   1
   5   1   8 2259.67   34.89   1
   7   1   810751.50  138.75   1
   9   1   8 7961.75  162.32   1
  11   1   8 1193.97   54.11   1
  13   1   8  172.20   32.78   1
  15   1   8 1071.61   56.35   1
  17   1   8 1213.28   59.72   1
  19   1   8  168.39   63.31   1
  21   1   8  -10.55   32.33   1
 -28   2   8  402.33   50.03   1
 -26   2   8  654.51   53.33   1
 -24   2   8  945.14   53.51   1
 -22   2   8 3291.40   92.03   1
 -20   2   8  903.05   72.18   1
 -18   2   8 1762.78   60.69   1
 -16   2   8 1533.86   53.28   1
 -14   2   8 1817.78   59.38   1
 -12   2   8 1342.07   36.99   1
 -10   2   8 9138.27  117.63   1
  -8   2   8 6696.38   89.10   1
  -6   2   8 5772.95   84.01   1
  -4   2   819527.40  438.48   1
  -2   2   8 8198.08   79.79   1
   0   2   8 7690.08   88.37   1
   2   2   8 2419.72   32.19   1
   4   2   8 5714.27   64.12   1
   6   2   8 5119.50   80.25   1
   8   2   8 3653.31   95.19   1
  10   2   8 1597.20   64.66   1
  12   2   8 1541.75   69.15   1
  14   2   8 1723.83   73.42   1
  16   2   8 1520.64   73.64   1
  18   2   8  792.76   59.05   1
  20   2   8  305.12   78.36   1
 -27   3   8  244.70   50.80   1
 -25   3   8  692.26  101.59   1
 -23   3   8 1453.18   66.01   1
 -21   3   8  515.75   41.31   1
 -19   3   8  115.66   44.76   1
 -17   3   8 2020.19   62.51   1
 -15   3   8  771.71   55.36   1
 -13   3   8 2799.39   56.27   1
 -11   3   8 4193.58   68.11   1
  -9   3   8 6043.75   85.15   1
  -7   3   8 8535.17  108.10   1
  -5   3   8 4870.01   59.23   1
  -3   3   810083.00   97.00   1
  -1   3   8 1154.42   19.73   1
   1   3   8 1782.62   26.75   1
   3   3   8 2250.66   29.47   1
   5   3   8 3767.74   77.36   1
   7   3   8 1876.61   50.87   1
   9   3   8 3283.98   96.99   1
  11   3   8  987.19   59.72   1
  13   3   8 1047.36   66.68   1
  15   3   8 1594.51   77.68   1
  17   3   8  770.98  101.93   1
  19   3   8  631.34   62.86   1
  21   3   8  237.76   55.46   1
 -26   4   8  170.02   51.66   1
 -24   4   8  135.26   60.17   1
 -22   4   8  394.09   41.28   1
 -20   4   8  690.64  181.97   1
 -18   4   8   80.19   27.83   1
 -16   4   8  370.49   32.16   1
 -14   4   8 5537.57  101.92   1
 -12   4   8 7392.13  109.22   1
 -10   4   8 2077.30   46.15   1
  -8   4   8 4899.07   89.92   1
  -6   4   8 8287.15   88.85   1
  -4   4   8 4614.95   55.45   1
  -2   4   8 4569.12   50.67   1
   0   4   8 1115.44   23.69   1
   2   4   8  236.36   27.03   1
   4   4   8 3807.02   81.83   1
   6   4   8 2638.98   63.96   1
   8   4   8  541.98   58.15   1
  10   4   8 1911.52   84.87   1
  12   4   8  891.55   65.11   1
  14   4   8 1512.56  122.81   1
  16   4   8  752.57   68.93   1
  18   4   8  546.25   67.13   1
  20   4   8   52.99   49.84   1
 -25   5   8   34.12   29.75   1
 -23   5   8   12.69   27.42   1
 -21   5   8  708.84   61.40   1
 -19   5   8  996.43  107.43   1
 -17   5   8 1157.85  121.80   1
 -15   5   8 1833.34   53.88   1
 -13   5   8 2649.41   69.14   1
 -11   5   8 2489.80   54.93   1
  -9   5   8 1440.36   30.44   1
  -7   5   8 1947.93   31.77   1
  -5   5   8  740.61   26.98   1
  -3   5   8 1331.31   29.93   1
  -1   5   8 2429.88   33.14   1
   1   5   8 1267.10   30.23   1
   3   5   8  340.40   33.16   1
   5   5   8 3353.65   76.78   1
   7   5   8 1226.47   53.63   1
   9   5   8  895.37   70.50   1
  11   5   8 1841.70   89.13   1
  13   5   8  659.85   68.48   1
  15   5   8  192.41   57.70   1
  17   5   8  294.11  105.97   1
  19   5   8  153.34   93.17   1
 -24   6   8   39.50   44.13   1
 -22   6   8  361.51   56.13   1
 -20   6   8  987.75   97.44   1
 -18   6   8  461.30   74.88   1
 -16   6   8  860.57   44.37   1
 -14   6   8 2798.16   75.84   1
 -12   6   8 2524.00   58.98   1
 -10   6   8 3306.57   47.13   1
  -8   6   8  476.29   23.29   1
  -6   6   8  567.32   28.49   1
  -4   6   8 1263.86   29.64   1
  -2   6   8 1197.86   24.37   1
   0   6   8  188.15    9.11   1
   2   6   8  235.33   33.34   1
   4   6   8  154.70   42.55   1
   6   6   8  657.98   58.45   1
   8   6   8 1952.61  138.75   1
  10   6   8 2307.34  153.12   1
  12   6   8  748.31  116.30   1
  14   6   8  334.53   69.38   1
  16   6   8  119.44   61.29   1
 -23   7   8   -3.47   19.23   1
 -21   7   8   89.86   43.83   1
 -19   7   8  494.22   43.60   1
 -17   7   8  452.55   47.06   1
 -15   7   8  131.43   35.91   1
 -13   7   8  350.49   52.99   1
 -11   7   8  352.44   38.75   1
  -9   7   8  695.78   31.94   1
  -7   7   8  123.28   22.64   1
  -5   7   8  625.79   23.03   1
  -3   7   8  401.28   15.21   1
  -1   7   8 3005.00   41.81   1
   1   7   8 1210.87   58.30   1
   3   7   8  723.48   57.61   1
   5   7   8  108.86   44.61   1
   7   7   8 2209.45  103.73   1
   9   7   8  880.32   77.91   1
  11   7   8   79.70   51.19   1
  13   7   8   17.06   90.70   1
  15   7   8  122.81   65.33   1
 -20   8   8   72.18   29.56   1
 -18   8   8  192.55   59.06   1
 -16   8   8   54.92   26.98   1
 -14   8   8  181.02   30.32   1
 -12   8   8  812.49   33.82   1
 -10   8   8  271.87   18.53   1
  -8   8   8   10.71   14.15   1
  -6   8   8  135.85   16.92   1
  -4   8   8  395.23   17.39   1
  -2   8   8 1185.42   25.04   1
   0   8   8 2319.71   42.84   1
   2   8   8 1462.76   94.96   1
   4   8   8  240.98   53.33   1
   6   8   8  305.12   68.03   1
   8   8   8   66.23   56.35   1
  10   8   8   -1.80   37.94   1
  12   8   8  507.63  141.22   1
 -17   9   8  229.68   36.24   1
 -15   9   8  235.77   35.43   1
 -13   9   8  260.67   34.19   1
 -11   9   8  593.92   28.76   1
  -9   9   8  523.18   22.42   1
  -7   9   8   67.18   16.64   1
  -5   9   8  151.68   15.85   1
  -3   9   8  792.97   29.38   1
  -1   9   8  789.62   25.28   1
   1   9   8  779.93   78.36   1
   3   9   8  270.32  101.26   1
   5   9   8  140.32   98.34   1
   7   9   8   84.64   63.31   1
   9   9   8  247.19   79.70   1
 -12  10   8    0.64   20.62   1
 -10  10   8  284.17   23.62   1
  -8  10   8  229.43   24.23   1
  -6  10   8   47.02   18.00   1
  -4  10   8  134.30   15.35   1
  -2  10   8  396.27  119.67   1
   0  10   8  195.10   65.33   1
 -29   1   9   17.58   42.75   1
 -27   1   9  330.55   48.36   1
 -25   1   9   88.23   36.00   1
 -23   1   9  334.66   60.84   1
 -21   1   9  121.90   32.04   1
 -19   1   9   38.55   26.35   1
 -17   1   9   65.87   30.26   1
 -15   1   9  728.93   34.69   1
 -13   1   9 3809.33   74.83   1
 -11   1   9 2190.31   94.86   1
  -9   1   9 5552.85   82.28   1
  -7   1   9 7020.08  113.27   1
  -5   1   9  334.60   35.59   1
  -3   1   9   41.90   13.14   1
  -1   1   9  690.05   27.07   1
   1   1   9  204.50   21.79   1
   3   1   9 1509.88   26.39   1
   5   1   9  938.12   22.56   1
   7   1   9   83.15   23.96   1
   9   1   9 1655.13   62.64   1
  11   1   9  465.64   42.88   1
  13   1   9  434.44   42.21   1
  15   1   9  254.38   40.19   1
  17   1   9  275.26   44.68   1
  19   1   9   73.42   36.15   1
  21   1   9    1.57   58.15   1
 -28   2   9  153.98   44.27   1
 -26   2   9   -5.59   35.90   1
 -24   2   9  155.85   40.64   1
 -22   2   9   13.95   25.06   1
 -20   2   9   24.62   32.11   1
 -18   2   9 1254.46   47.60   1
 -16   2   9 2176.70   56.57   1
 -14   2   9 1648.53   52.58   1
 -12   2   9 2326.90   56.44   1
 -10   2   9 3334.60   63.92   1
  -8   2   9 6326.88   94.54   1
  -6   2   9 6667.08  126.63   1
  -4   2   9  222.25   23.13   1
  -2   2   9  701.37   22.12   1
   0   2   9  210.29   15.99   1
   2   2   9 3697.98   50.27   1
   4   2   9 6141.62   68.56   1
   6   2   9   99.11   22.04   1
   8   2   9  204.85   25.71   1
  10   2   9 4218.64  145.04   1
  12   2   9 1350.68   99.46   1
  14   2   9  861.02   88.46   1
  16   2   9  448.81   52.99   1
  18   2   9  233.05   47.15   1
  20   2   9  285.58   50.96   1
 -27   3   9  144.65   53.67   1
 -25   3   9  128.51   48.48   1
 -23   3   9  248.22   60.90   1
 -21   3   9  483.11   58.60   1
 -19   3   9   97.10   29.41   1
 -17   3   9 1955.66   65.57   1
 -15   3   9 5661.93   96.59   1
 -13   3   9 2885.35   80.61   1
 -11   3   9 1223.94   44.00   1
  -9   3   9 2273.31   63.92   1
  -7   3   9 1830.01   58.94   1
  -5   3   9 3068.54   43.67   1
  -3   3   9 1920.72   32.86   1
  -1   3   9  719.49   22.90   1
   1   3   9  392.67   16.55   1
   3   3   9 2713.28   47.57   1
   5   3   9 4504.92   80.41   1
   7   3   9  624.35   44.37   1
   9   3   9  824.19   59.27   1
  11   3   9 1551.17   75.21   1
  13   3   9 1566.89   77.68   1
  15   3   9  373.59   52.54   1
  17   3   9   62.19   45.80   1
  19   3   9  -13.47   63.09   1
 -26   4   9   16.35   30.94   1
 -24   4   9  387.67   45.63   1
 -22   4   9 1090.17   92.61   1
 -20   4   9  517.38   47.37   1
 -18   4   9   19.08   41.00   1
 -16   4   9 1034.40   51.20   1
 -14   4   9 4686.44   95.10   1
 -12   4   9 3957.15   82.15   1
 -10   4   9 1488.26   45.71   1
  -8   4   9  808.75   44.68   1
  -6   4   9  226.26   22.24   1
  -4   4   9 5109.90   83.65   1
  -2   4   9 1263.79   22.95   1
   0   4   9  279.94   24.92   1
   2   4   9 1498.15   51.18   1
   4   4   9 2420.62  107.21   1
   6   4   9 9820.65  152.45   1
   8   4   9 3819.00  117.20   1
  10   4   9  875.38   67.80   1
  12   4   9  526.49   60.84   1
  14   4   9 1078.80   75.21   1
  16   4   9   50.52   42.88   1
  18   4   9  165.69   86.44   1
 -25   5   9  415.44   48.04   1
 -23   5   9  573.84   95.64   1
 -21   5   9  819.93   69.60   1
 -19   5   9  477.30   41.89   1
 -17   5   9  576.41   49.10   1
 -15   5   9 1321.50   74.09   1
 -13   5   9 1639.83   56.67   1
 -11   5   9  928.46   43.68   1
  -9   5   9  413.81   35.05   1
  -7   5   9  403.24   18.81   1
  -5   5   9 1355.38   27.25   1
  -3   5   9 1275.56   41.30   1
  -1   5   9 1351.50   32.56   1
   1   5   9  435.04   32.67   1
   3   5   9 4998.20   94.51   1
   5   5   9 5646.82  228.67   1
   7   5   9 2185.21   82.17   1
   9   5   9   70.72   72.07   1
  11   5   9  148.18   79.70   1
  13   5   9  649.52  108.67   1
  15   5   9  422.54   61.29   1
  17   5   9  193.53   60.39   1
 -24   6   9  192.08  158.28   1
 -22   6   9  787.16   53.73   1
 -20   6   9 1163.50   90.03   1
 -18   6   9  701.19   70.70   1
 -16   6   9  204.72   38.93   1
 -14   6   9 1786.37   64.59   1
 -12   6   9  801.01   60.44   1
 -10   6   9  534.40   31.61   1
  -8   6   9  171.21   16.77   1
  -6   6   9 1871.31   34.88   1
  -4   6   9 4897.87   66.31   1
  -2   6   9 2028.12   40.21   1
   0   6   9   61.16    8.21   1
   2   6   9 1062.93   85.32   1
   4   6   9 1241.77   67.57   1
   6   6   9  425.34   45.05   1
   8   6   9   21.55   46.03   1
  10   6   9  140.77   55.23   1
  12   6   9  272.79   63.54   1
  14   6   9  484.28  114.95   1
  16   6   9  119.89   96.54   1
 -21   7   9  254.69  238.66   1
 -19   7   9  155.32   42.08   1
 -17   7   9   96.34   32.31   1
 -15   7   9  930.94   47.23   1
 -13   7   9 1305.46   56.57   1
 -11   7   9 1018.08   42.40   1
  -9   7   9  624.16   26.61   1
  -7   7   9 2644.43   44.53   1
  -5   7   9 4559.58   57.16   1
  -3   7   9 2459.08   40.34   1
  -1   7   9  555.57   17.76   1
   1   7   9 1015.95   61.69   1
   3   7   9 1140.05   56.73   1
   5   7   9  337.12   46.70   1
   7   7   9  743.37   77.01   1
   9   7   9  609.33   78.13   1
  11   7   9  176.92   61.74   1
  13   7   9  835.20   95.64   1
 -20   8   9  101.35  107.99   1
 -18   8   9   97.07   83.86   1
 -16   8   9  313.93   38.75   1
 -14   8   9  429.89   45.90   1
 -12   8   9  836.66   34.39   1
 -10   8   9  164.91   19.02   1
  -8   8   9 1567.70   38.00   1
  -6   8   9 5954.89   70.96   1
  -4   8   9 4208.74   59.99   1
  -2   8   9 1016.26   24.79   1
   0   8   9 1332.94   90.25   1
   2   8   9 1553.11   65.97   1
   4   8   9 1314.22   66.63   1
   6   8   9  643.24   77.68   1
   8   8   9  505.61   80.83   1
  10   8   9   82.62   65.33   1
  12   8   9  558.82   92.95   1
 -17   9   9  520.93   42.65   1
 -15   9   9  687.23   50.33   1
 -13   9   9  105.42   25.23   1
 -11   9   9  445.12   24.30   1
  -9   9   9  470.02   24.48   1
  -7   9   9 1356.93   39.81   1
  -5   9   9 1282.34   41.48   1
  -3   9   9 1833.63   33.74   1
  -1   9   9 1312.45   68.36   1
   1   9   9 1404.80  102.60   1
   3   9   9 1865.02   79.28   1
   5   9   9 1070.04   95.19   1
   9   9   9  349.79   84.42   1
 -10  10   9  207.53   38.86   1
  -8  10   9  283.23   26.73   1
  -6  10   9  310.11   29.75   1
  -4  10   9  826.66   63.30   1
  -2  10   9  864.35   56.02   1
   0  10   9  457.51   63.65   1
 -28   0  10  860.79  136.28   1
 -26   0  10 2295.22  169.73   1
 -24   0  10 3649.49  187.02   1
 -22   0  10 3570.91  169.06   1
 -20   0  10 2022.88  129.10   1
 -18   0  10  666.14   57.70   1
 -16   0  10 5707.62  136.51   1
 -14   0  10 9927.38  232.15   1
 -12   0  10 7038.55  144.36   1
 -10   0  10 3522.64   85.76   1
  -8   0  10 5540.36  111.81   1
  -6   0  10 7533.60  161.65   1
  -4   0  1010365.40  179.61   1
  -2   0  10 3410.38   74.54   1
   0   0  10 4945.39   96.54   1
   2   0  1023636.70  423.66   1
   4   0  1018016.90  331.83   1
   6   0  10 7021.93  133.59   1
 -29   1  10  380.91   68.78   1
 -27   1  10  668.60   69.86   1
 -25   1  10 1331.06   98.88   1
 -23   1  10 1965.55  100.92   1
 -21   1  10 1564.89   93.06   1
 -19   1  10 3022.08   83.68   1
 -17   1  10 2576.52   63.90   1
 -15   1  10 5181.49   99.96   1
 -13   1  10 2712.87   80.83   1
 -11   1  10 2609.38   53.11   1
  -9   1  10 4217.07   94.86   1
  -7   1  10 3366.55   54.79   1
  -5   1  10 6854.10   90.07   1
  -3   1  10 3351.92   62.08   1
  -1   1  10 3030.14   51.98   1
   1   1  10 7408.19  101.13   1
   3   1  1013027.00  135.79   1
   5   1  10 2065.85   33.64   1
   7   1  10 1565.15   61.05   1
   9   1  10 2691.04  114.50   1
  11   1  10 2206.76   78.80   1
  13   1  10  635.15   51.86   1
  15   1  10  506.06   75.89   1
  17   1  10  270.54   70.50   1
  19   1  10  909.74   62.86   1
 -28   2  10  301.71   62.84   1
 -26   2  10  437.19   64.08   1
 -24   2  10  995.16   70.61   1
 -22   2  10  170.12   37.87   1
 -20   2  10   26.24   25.56   1
 -18   2  10 2145.35   60.84   1
 -16   2  10 5214.86   93.43   1
 -14   2  10 2918.88   62.62   1
 -12   2  10 1199.21   39.22   1
 -10   2  10 3416.29  102.94   1
  -8   2  10 6982.31   96.08   1
  -6   2  10 5383.07   83.50   1
  -4   2  10 2052.12   38.52   1
  -2   2  10  877.13   31.04   1
   0   2  10 3731.71   50.58   1
   2   2  10 8379.08   95.92   1
   4   2  10 6329.31   78.85   1
   6   2  10  496.75   37.56   1
   8   2  10  966.50   40.24   1
  10   2  10 1548.93   72.74   1
  12   2  10 1609.10   74.54   1
  14   2  10  402.56   50.29   1
  16   2  10  102.60   67.13   1
  18   2  10  575.21   61.07   1
 -27   3  10  458.68   54.00   1
 -25   3  10  122.78   38.57   1
 -23   3  10    3.26   21.84   1
 -21   3  10   80.74   32.16   1
 -19   3  10  365.26   69.71   1
 -17   3  10 1036.71   69.38   1
 -15   3  10 1383.16   48.82   1
 -13   3  10 3155.19   74.28   1
 -11   3  10 7321.36  108.12   1
  -9   3  10 7247.21  111.30   1
  -7   3  10 8644.66  122.49   1
  -5   3  10 2267.37   99.57   1
  -3   3  10  339.36   16.61   1
  -1   3  10 5080.48   61.66   1
   1   3  10 5547.76   69.29   1
   3   3  10   39.32    7.78   1
   5   3  10 7441.85  129.43   1
   7   3  10 2471.46   87.07   1
   9   3  10 1373.81   70.95   1
  11   3  10 1549.15   78.36   1
  13   3  10 1567.56  118.32   1
  15   3  10  358.78   86.89   1
  17   3  10  467.44   62.86   1
  19   3  10  911.98   78.80   1
 -26   4  10  145.99   44.34   1
 -24   4  10   21.33   44.68   1
 -22   4  10  143.37   41.73   1
 -20   4  10  302.97   48.80   1
 -18   4  10  866.50   46.13   1
 -16   4  10  869.14   51.32   1
 -14   4  10 1064.97   57.25   1
 -12   4  10 3075.15   64.63   1
 -10   4  10 2406.21   56.69   1
  -8   4  10 1357.20   37.30   1
  -6   4  10  632.07   20.75   1
  -4   4  10  447.70   21.70   1
  -2   4  10 1790.68   31.49   1
   0   4  10 3592.32   58.14   1
   2   4  10  791.75   31.14   1
   4   4  10 1376.94   51.49   1
   6   4  10 1536.46   55.44   1
   8   4  10 1096.47   51.80   1
  10   4  10 1037.48   74.09   1
  12   4  10  856.97   70.95   1
  14   4  10  796.13   73.87   1
  16   4  10  198.02   56.13   1
  18   4  10    9.21   45.80   1
 -25   5  10   83.18   36.38   1
 -23   5  10   48.87   44.34   1
 -21   5  10 1362.29   72.41   1
 -19   5  10 3022.85   80.05   1
 -17   5  10 2412.61   77.01   1
 -15   5  10 2114.15   60.41   1
 -13   5  10 1583.87   50.03   1
 -11   5  10  321.80   33.07   1
  -9   5  10 1510.60   60.47   1
  -7   5  10  297.60   23.54   1
  -5   5  10  316.34   23.33   1
  -3   5  10  158.20   18.94   1
  -1   5  10  199.97   11.98   1
   1   5  10  295.59   25.74   1
   3   5  10 2471.85   81.45   1
   5   5  10 3095.84   78.62   1
   7   5  10 1193.32   55.92   1
   9   5  10 1532.76   88.01   1
  11   5  10  559.04   67.35   1
  13   5  10  426.35   65.33   1
  15   5  10   43.56   73.87   1
  17   5  10   -7.18   49.84   1
 -24   6  10  129.68  138.19   1
 -22   6  10  485.15   56.75   1
 -20   6  10  371.71  105.75   1
 -18   6  10  654.84   46.52   1
 -16   6  10 1528.03   56.68   1
 -14   6  10 2843.64   69.82   1
 -12   6  10  795.19   61.16   1
 -10   6  10  394.11   30.02   1
  -8   6  10 1113.73   37.92   1
  -6   6  10 2846.82   49.09   1
  -4   6  10  238.85   21.06   1
  -2   6  10   99.22   15.75   1
   0   6  10  448.96   16.56   1
   2   6  10 1999.78   64.76   1
   4   6  10 1818.06   75.66   1
   6   6  10  870.89   54.87   1
   8   6  10  398.74   65.78   1
  10   6  10  506.73   71.84   1
  12   6  10  447.91   73.87   1
  14   6  10   69.15   57.03   1
 -21   7  10   45.44   44.80   1
 -19   7  10   73.22   79.14   1
 -17   7  10  148.04   35.00   1
 -15   7  10  331.59   37.75   1
 -13   7  10  100.93   32.83   1
 -11   7  10  304.72   59.05   1
  -9   7  10  138.83   26.23   1
  -7   7  10  960.07   37.90   1
  -5   7  10 1116.21   31.00   1
  -3   7  10  140.09   14.00   1
  -1   7  10   38.14    7.05   1
   1   7  10  779.81   58.04   1
   3   7  10  682.86   51.84   1
   5   7  10  540.47   51.58   1
   7   7  10   27.84   73.64   1
   9   7  10  -50.96   68.93   1
  11   7  10  409.74  120.79   1
  13   7  10  425.01   84.87   1
 -18   8  10   54.42   46.59   1
 -16   8  10   46.95   46.25   1
 -14   8  10  147.42   38.17   1
 -12   8  10   -0.43   17.73   1
 -10   8  10  399.07   20.63   1
  -8   8  10  381.80   22.25   1
  -6   8  10 1232.29   27.96   1
  -4   8  10 1392.84   37.01   1
  -2   8  10  537.43   18.76   1
   0   8  10  439.95   47.03   1
   2   8  10  137.37   41.03   1
   4   8  10   78.08   39.51   1
   6   8  10   73.87   90.26   1
 -15   9  10  108.85   30.15   1
 -13   9  10   75.02   26.85   1
 -11   9  10  235.66   20.66   1
  -9   9  10  531.89   25.51   1
  -7   9  10  532.25   24.27   1
  -5   9  10  706.44   30.95   1
  -3   9  10 1237.44   58.98   1
  -1   9  10  267.62   44.35   1
   1   9  10   13.80   41.54   1
   3   9  10  326.98   54.07   1
   5   9  10  129.10  101.48   1
  -8  10  10  202.03   29.91   1
  -6  10  10  123.97   33.39   1
  -4  10  10  123.02   40.71   1
  -2  10  10  144.19   52.71   1
   0  10  10   34.27   35.97   1
 -27   1  11  170.63   45.90   1
 -25   1  11   51.87   36.30   1
 -23   1  11  233.54   41.52   1
 -21   1  11  627.83   56.13   1
 -19   1  11  102.29   31.19   1
 -17   1  11  879.30   51.60   1
 -15   1  11 1336.50   50.96   1
 -13   1  11 1595.34   46.46   1
 -11   1  11 2732.80   63.99   1
  -9   1  11 1172.34   40.95   1
  -7   1  11  136.24   19.67   1
  -5   1  11  798.48   28.02   1
  -3   1  1110978.30  182.87   1
  -1   1  11 5561.07   95.32   1
   1   1  11 1109.48   30.80   1
   3   1  11 1910.35   45.20   1
   5   1  11 2056.93  119.30   1
   7   1  11 1579.54   53.62   1
   9   1  11  649.52   50.96   1
  11   1  11  154.69   39.96   1
  13   1  11  200.94   43.56   1
  15   1  11  398.29   50.29   1
  17   1  11   23.80   34.35   1
  19   1  11   41.98   35.47   1
 -28   2  11  151.30   55.20   1
 -26   2  11   30.86   34.32   1
 -24   2  11   56.33   35.34   1
 -22   2  11  396.50   43.85   1
 -20   2  11 2938.92   85.99   1
 -18   2  11  938.35   56.15   1
 -16   2  11 1465.87   60.80   1
 -14   2  11 3265.44   70.12   1
 -12   2  11 2633.76   79.19   1
 -10   2  11  696.15   58.49   1
  -8   2  11  503.13   38.17   1
  -6   2  11   55.97   21.96   1
  -4   2  11 2007.62   57.70   1
  -2   2  11 6310.29  101.43   1
   0   2  11 2067.43   34.74   1
   2   2  11  356.56   18.10   1
   4   2  11  435.55   28.95   1
   6   2  11 1315.71   50.58   1
   8   2  11 1040.73   66.91   1
  10   2  11  308.03   46.70   1
  12   2  11  574.53   56.58   1
  14   2  11  136.95   42.43   1
  16   2  11  464.97   59.72   1
  18   2  11  117.87   48.94   1
 -27   3  11   26.90   37.75   1
 -25   3  11   28.44   35.22   1
 -23   3  11  444.73  109.23   1
 -21   3  11  424.96   70.50   1
 -19   3  11 2363.73   79.86   1
 -17   3  11 2417.31   65.80   1
 -15   3  11  278.80   31.97   1
 -13   3  11  268.16   34.52   1
 -11   3  11 1710.37   47.33   1
  -9   3  11 1422.88   48.63   1
  -7   3  11  290.15   30.56   1
  -5   3  11   73.57   17.68   1
  -3   3  11 1564.03   30.92   1
  -1   3  11 2177.91   58.45   1
   1   3  11 2968.87   43.19   1
   3   3  11 1034.02   25.11   1
   5   3  11 1260.88   47.47   1
   7   3  11  964.58   54.51   1
   9   3  11  554.78   58.60   1
  11   3  11  222.94   47.60   1
  13   3  11   31.21   39.29   1
  15   3  11  489.67   64.44   1
  17   3  11  126.40   85.09   1
 -26   4  11  362.36   76.11   1
 -24   4  11  219.68   43.19   1
 -22   4  11 1011.46   69.53   1
 -20   4  11  531.71   45.42   1
 -18   4  11  897.16   51.30   1
 -16   4  11   64.15   27.40   1
 -14   4  11   33.86   27.39   1
 -12   4  11    6.08   19.58   1
 -10   4  11  552.29   75.44   1
  -8   4  11 1421.68   39.78   1
  -6   4  11 1037.15   69.49   1
  -4   4  11  142.38   14.86   1
  -2   4  11 2610.25   41.71   1
   0   4  11 5276.62   84.42   1
   2   4  11  584.52   37.65   1
   4   4  11  680.06   41.88   1
   6   4  11 1413.81   66.95   1
   8   4  11  985.63   50.79   1
  10   4  11  466.77   62.64   1
  12   4  11  -16.39   33.23   1
  14   4  11   88.23   83.30   1
  16   4  11   81.05   77.91   1
 -25   5  11  497.03  227.77   1
 -23   5  11  100.81   50.96   1
 -21   5  11  402.72   59.16   1
 -19   5  11 1835.08   97.07   1
 -17   5  11  872.43   58.00   1
 -15   5  11  602.03   64.01   1
 -13   5  11   49.29   23.79   1
 -11   5  11  270.96   29.36   1
  -9   5  11 2666.34   57.66   1
  -7   5  11  937.09   35.18   1
  -5   5  11  102.22   16.53   1
  -3   5  11  729.04   30.84   1
  -1   5  11 3528.29  106.89   1
   1   5  11 5714.02  120.38   1
   3   5  11 1276.87   55.35   1
   5   5  11  784.66   49.85   1
   7   5  11  226.89   39.96   1
   9   5  11  806.46   73.64   1
  11   5  11  103.50   52.54   1
  13   5  11  218.23   59.72   1
  15   5  11  147.28   63.09   1
 -24   6  11  455.07   51.62   1
 -22   6  11  260.10  207.00   1
 -20   6  11  449.61  282.78   1
 -18   6  11  678.98   54.44   1
 -16   6  11  493.65   66.23   1
 -14   6  11  365.03   46.70   1
 -12   6  11  270.61   39.69   1
 -10   6  11 2062.73   59.90   1
  -8   6  11 1624.30   40.34   1
  -6   6  11  967.39   32.73   1
  -4   6  11 1951.67   47.53   1
  -2   6  11 2164.61  105.61   1
   0   6  11 1590.33   92.50   1
   2   6  11  713.37   50.12   1
   4   6  11   27.13   29.76   1
   6   6  11  102.68   47.91   1
   8   6  11  749.43  129.55   1
  10   6  11  364.61  114.50   1
  12   6  11   50.52   83.30   1
  14   6  11  239.56   70.72   1
 -21   7  11   54.03   48.24   1
 -19   7  11   79.14   81.05   1
 -17   7  11  393.53  241.58   1
 -15   7  11  290.90   38.27   1
 -13   7  11  824.43   51.17   1
 -11   7  11 4200.65   87.28   1
  -9   7  11 4124.33   83.62   1
  -7   7  11 1984.47   46.23   1
  -5   7  11 1263.01   39.01   1
  -3   7  11 1834.48   69.28   1
  -1   7  11  796.56   58.85   1
   1   7  11  388.61   45.57   1
   3   7  11  469.39   61.71   1
   5   7  11   30.34   34.87   1
   7   7  11  437.80   75.21   1
   9   7  11 1005.60   93.17   1
  11   7  11  290.52   74.99   1
 -18   8  11   75.38   76.45   1
 -16   8  11  308.19  202.74   1
 -14   8  11  546.66  349.01   1
 -12   8  11 1412.01   54.64   1
 -10   8  11 1939.81   46.36   1
  -8   8  11 2199.67   41.42   1
  -6   8  11  515.90   24.56   1
  -4   8  11  986.09   34.29   1
  -2   8  11 1450.58   72.15   1
   0   8  11  365.48   46.99   1
   2   8  11  832.52   75.97   1
   4   8  11  414.20   53.81   1
   6   8  11  262.23   71.62   1
   8   8  11  849.57   97.66   1
 -15   9  11   21.82   30.09   1
 -13   9  11  414.69   46.63   1
 -11   9  11 1272.79   43.30   1
  -9   9  11  594.74   29.63   1
  -7   9  11  323.56   21.23   1
  -5   9  11  104.63   23.98   1
  -3   9  11  782.11   68.05   1
  -1   9  11 1557.81   72.61   1
   1   9  11  623.72   76.47   1
   3   9  11  534.78   79.37   1
   5   9  11  546.47   82.40   1
 -28   0  12 1427.92  167.94   1
 -26   0  12  910.18  139.42   1
 -24   0  12  510.55  114.05   1
 -22   0  12 1962.49  145.26   1
 -20   0  12 2344.39  101.71   1
 -18   0  12  527.84   57.48   1
 -16   0  12 1165.46   69.38   1
 -14   0  12 1077.67   60.84   1
 -12   0  12 1282.21   91.15   1
 -10   0  12 5212.34  149.53   1
  -8   0  12 3402.08  114.73   1
  -6   0  12 2611.56   72.97   1
  -4   0  12 7624.08  150.20   1
  -2   0  1211143.10  207.90   1
   0   0  12 5795.86  120.56   1
   2   0  12 5683.82  118.77   1
   4   0  12 3771.85   89.36   1
   6   0  12 3135.58   79.48   1
 -27   1  12  390.82   66.81   1
 -25   1  12  130.62   49.04   1
 -23   1  12  533.41   77.89   1
 -21   1  12 2400.36   85.29   1
 -19   1  12 1644.83   60.64   1
 -17   1  12  396.94   37.62   1
 -15   1  12 1321.12   57.80   1
 -13   1  12 3213.10   76.99   1
 -11   1  12 3009.99   61.71   1
  -9   1  12 4547.85   75.53   1
  -7   1  12  531.13   28.22   1
  -5   1  12 7336.08  121.57   1
  -3   1  1215191.80  241.58   1
  -1   1  1210484.50  137.40   1
   1   1  12 1417.54   48.91   1
   3   1  12  582.44   25.54   1
   5   1  12 2507.74   53.10   1
   7   1  12 2844.43   73.42   1
  11   1  12   52.99   39.74   1
  13   1  12  639.87   60.62   1
 -28   2  12   53.39   41.91   1
 -26   2  12  130.24   41.24   1
 -24   2  12  491.25   61.18   1
 -22   2  12  287.50   51.82   1
 -20   2  12 1091.02   54.61   1
 -18   2  12 1075.54   51.41   1
 -16   2  12 1922.70   58.31   1
 -14   2  12 3355.82   71.94   1
 -12   2  12 5319.79   91.03   1
 -10   2  12 2667.37   56.96   1
  -8   2  12 1629.49   42.23   1
  -6   2  12 3022.53   65.78   1
  -4   2  12 3198.58   70.61   1
  -2   2  12 3082.86   53.84   1
   0   2  12 1592.58   43.42   1
   2   2  12  359.84   23.67   1
   4   2  12  920.45   34.12   1
   6   2  12 1616.17   39.29   1
   8   2  12  240.81   58.94   1
  10   2  12  319.04   77.23   1
  12   2  12  573.86   92.50   1
  14   2  12 1750.10  128.42   1
  16   2  12  751.90   69.82   1
 -27   3  12   59.57   39.32   1
 -25   3  12  351.01   61.11   1
 -23   3  12 1219.86  104.17   1
 -21   3  12  515.69   57.70   1
 -19   3  12 1588.72   60.54   1
 -17   3  12 1040.69   76.17   1
 -15   3  12 2111.54   60.35   1
 -13   3  12 2592.66   62.68   1
 -11   3  12 2994.68   85.20   1
  -9   3  12  206.98   38.79   1
  -7   3  12 2060.44   52.21   1
  -5   3  12 2341.77   56.91   1
  -3   3  12 3176.21   86.10   1
  -1   3  12  462.65   24.97   1
   1   3  12  770.89   28.18   1
   3   3  12   54.96   15.27   1
   5   3  12 3043.08   73.64   1
   7   3  12 1162.87   74.09   1
   9   3  12 1094.29   71.40   1
  11   3  12  544.90   95.87   1
  13   3  12  671.97   71.62   1
  15   3  12 1581.26   93.85   1
 -26   4  12  238.36   59.34   1
 -24   4  12  779.55   91.16   1
 -22   4  12 1322.16   74.04   1
 -20   4  12 1482.68   91.60   1
 -18   4  12 1388.23   84.91   1
 -16   4  12 2292.32   66.10   1
 -14   4  12 1453.40   51.18   1
 -12   4  12 2169.31   80.47   1
 -10   4  12  907.57   59.27   1
  -8   4  12  144.87   21.51   1
  -6   4  12  793.79   54.11   1
  -4   4  12 3022.50   56.82   1
  -2   4  12  782.37   31.54   1
   0   4  12 1041.68   30.55   1
   2   4  12 2336.04   87.32   1
   4   4  12 1711.43   60.64   1
   6   4  12 1946.40   79.82   1
   8   4  12 1662.14   61.99   1
  10   4  12  452.62   60.84   1
  12   4  12  306.24   63.76   1
  14   4  12  421.19   69.82   1
 -25   5  12  105.17   43.15   1
 -23   5  12  499.94   50.73   1
 -21   5  12 1604.47   69.70   1
 -19   5  12 1158.30   68.30   1
 -17   5  12 1284.21   55.66   1
 -15   5  12  647.21   42.17   1
 -13   5  12  333.52   34.18   1
 -11   5  12  608.52   38.84   1
  -9   5  12  202.68   24.98   1
  -7   5  12  452.38   26.38   1
  -5   5  12 1198.37   35.27   1
  -3   5  12 2164.83  103.36   1
  -1   5  12 2592.87  136.44   1
   1   5  12 3939.62   89.81   1
   3   5  12 2850.20  138.19   1
   5   5  12 1160.56   70.72   1
   7   5  12 1417.58  120.56   1
   9   5  12  466.32  108.89   1
  11   5  12   67.80   75.66   1
  13   5  12  158.73   92.72   1
 -22   6  12  544.04   52.87   1
 -20   6  12  172.25  184.33   1
 -18   6  12    1.06   35.42   1
 -16   6  12  119.75   38.73   1
 -14   6  12   57.42   27.15   1
 -12   6  12  137.80   35.84   1
 -10   6  12   91.51   24.57   1
  -8   6  12   13.80   17.91   1
  -6   6  12  233.72   19.44   1
  -4   6  12  411.00   31.82   1
  -2   6  12 1782.24   90.27   1
   0   6  12 2599.07  127.64   1
   2   6  12 1431.49   74.67   1
   4   6  12 1153.58   62.83   1
   6   6  12  662.07   57.13   1
   8   6  12  708.12   79.03   1
  10   6  12   55.90   52.09   1
  12   6  12  334.30   74.54   1
 -21   7  12   24.70   41.33   1
 -19   7  12   69.10   85.99   1
 -17   7  12  143.02  130.33   1
 -15   7  12  294.29   66.12   1
 -13   7  12  291.69   40.43   1
 -11   7  12  262.61   45.24   1
  -9   7  12  569.37   33.88   1
  -7   7  12   34.07   22.97   1
  -5   7  12   25.75   13.43   1
  -3   7  12  390.10   21.07   1
  -1   7  12  152.16   36.37   1
   1   7  12  140.78   49.90   1
   3   7  12   13.41   30.08   1
   5   7  12  329.21   51.40   1
   7   7  12  395.15   76.56   1
   9   7  12   59.05   60.84   1
 -18   8  12   69.30   54.33   1
 -16   8  12  123.51   96.88   1
 -14   8  12   85.47   72.29   1
 -12   8  12  238.14   35.12   1
 -10   8  12  606.72   37.84   1
  -8   8  12  132.52   19.92   1
  -6   8  12   90.87   15.68   1
  -4   8  12   18.88   10.54   1
  -2   8  12   86.64   41.42   1
   0   8  12   73.21   51.02   1
   2   8  12  320.95   51.08   1
   4   8  12  114.47   45.14   1
   6   8  12  181.41   68.93   1
 -13   9  12  410.29   37.38   1
 -11   9  12  614.57   39.41   1
  -9   9  12  460.35   25.85   1
  -7   9  12  206.74   17.82   1
  -5   9  12    9.54   38.09   1
  -3   9  12  177.47   43.04   1
  -1   9  12  483.01   88.76   1
   1   9  12  570.93   59.66   1
   3   9  12  237.76   54.61   1
 -27   1  13  -11.78   36.66   1
 -25   1  13   69.54   40.94   1
 -23   1  13  248.04   44.76   1
 -21   1  13  139.21   39.69   1
 -19   1  13 1893.23  112.82   1
 -17   1  13 1318.70   54.50   1
 -15   1  13  206.86   32.47   1
 -13   1  13  201.53   29.85   1
 -11   1  13  318.86   37.25   1
  -9   1  13  119.96   30.14   1
  -7   1  13 1713.99   46.16   1
  -5   1  13 2319.64   51.63   1
  -3   1  13  253.60   27.73   1
  -1   1  13  167.98   20.82   1
   1   1  13  895.20   35.43   1
   3   1  13 1031.79   32.73   1
   5   1  13  376.85   24.50   1
   7   1  13 1283.59   40.52   1
 -26   2  13   10.50   32.50   1
 -24   2  13   37.40   35.82   1
 -22   2  13  115.07   38.17   1
 -20   2  13  266.94   50.52   1
 -18   2  13 1132.69   61.85   1
 -16   2  13 2014.68   62.48   1
 -14   2  13  262.43   40.95   1
 -12   2  13  245.93   34.96   1
 -10   2  13  223.96   27.19   1
  -8   2  13 5282.44  127.64   1
  -6   2  13 3357.83   84.48   1
  -4   2  13 1584.80   41.14   1
  -2   2  13   66.82   16.92   1
   0   2  13 2491.74   84.75   1
   2   2  13 2433.03   60.17   1
   4   2  13  136.04   47.99   1
   6   2  13  964.61   28.31   1
   8   2  13  387.24   35.75   1
  10   2  13  278.62   52.99   1
  12   2  13  561.06   64.44   1
  14   2  13  169.28   49.17   1
  16   2  13  -24.70   37.49   1
 -25   3  13  464.71   56.00   1
 -23   3  13   54.47   33.76   1
 -21   3  13  443.37   45.94   1
 -19   3  13  139.90   43.89   1
 -17   3  13  335.86   39.85   1
 -15   3  13  435.69   60.27   1
 -13   3  13  126.53   28.86   1
 -11   3  13   77.33   32.19   1
  -9   3  13 1022.71   49.90   1
  -7   3  13 3212.95   64.50   1
  -5   3  13 1194.14   42.99   1
  -3   3  13  328.77   22.50   1
  -1   3  13  237.75   30.64   1
   1   3  13 1357.81   38.59   1
   3   3  13 1014.26   31.08   1
   5   3  13  685.66   51.97   1
   7   3  13  257.22   44.29   1
   9   3  13   -8.53   37.72   1
  11   3  13  277.95   58.37   1
  13   3  13   28.96   40.64   1
  15   3  13   76.56   78.58   1
 -26   4  13  988.51   70.72   1
 -24   4  13 1098.89   67.31   1
 -22   4  13  636.31  108.67   1
 -20   4  13  132.13   44.66   1
 -18   4  13   19.58   27.70   1
 -16   4  13    5.82   45.35   1
 -14   4  13 2020.55  103.50   1
 -12   4  13  386.63   42.80   1
 -10   4  13   59.38   24.74   1
  -8   4  13  691.64   63.65   1
  -6   4  13 1937.98   88.57   1
  -4   4  13 4078.72  163.22   1
  -2   4  13 1599.48   69.32   1
   0   4  13 1503.25   98.93   1
   2   4  13   46.43    8.98   1
   4   4  13 1168.70   56.12   1
   6   4  13   36.23   30.72   1
   8   4  13  265.95   51.27   1
  10   4  13  512.57  107.99   1
  12   4  13  106.20   84.64   1
  14   4  13  643.68   78.58   1
 -23   5  13  536.70   54.84   1
 -21   5  13  390.01   58.30   1
 -19   5  13  428.22   46.15   1
 -17   5  13   86.13   31.87   1
 -15   5  13  463.69   40.78   1
 -13   5  13 2071.16   89.69   1
 -11   5  13 1142.19   45.47   1
  -9   5  13  626.92   64.10   1
  -7   5  13  822.55   33.88   1
  -5   5  13 1761.07   70.07   1
  -3   5  13 1245.45   69.57   1
  -1   5  13  625.44   20.11   1
   1   5  13  657.69   48.97   1
   3   5  13  763.94   63.03   1
   5   5  13  655.05   53.11   1
   7   5  13  298.65   46.04   1
   9   5  13  171.08   59.72   1
  11   5  13  284.01   65.11   1
  13   5  13  935.78   91.83   1
 -22   6  13  158.17  121.01   1
 -20   6  13   38.57   36.48   1
 -18   6  13  188.77  135.72   1
 -16   6  13  682.79   60.02   1
 -14   6  13 2340.47   68.44   1
 -12   6  13 1323.08   50.54   1
 -10   6  13  758.51   52.09   1
  -8   6  13  682.56   70.72   1
  -6   6  13 2060.15   83.98   1
  -4   6  13 2371.71  161.74   1
  -2   6  13  301.06   21.36   1
   0   6  13  218.64   51.31   1
   2   6  13  664.77   53.57   1
   4   6  13 1098.91   64.36   1
   6   6  13  780.21   59.30   1
   8   6  13  328.91   73.19   1
  10   6  13  264.03   70.72   1
 -19   7  13    0.73   29.28   1
 -17   7  13  416.77  265.60   1
 -15   7  13 1800.33   67.43   1
 -13   7  13 1528.45   62.86   1
 -11   7  13  940.50   70.61   1
  -9   7  13 1992.31   57.10   1
  -7   7  13 2324.68  102.65   1
  -5   7  13  969.72  132.29   1
  -3   7  13  259.63   30.79   1
  -1   7  13  213.59   42.62   1
   1   7  13  512.35   53.19   1
   3   7  13  865.85   63.74   1
   5   7  13  512.18   70.86   1
   7   7  13  445.66  136.28   1
   9   7  13  950.82  152.67   1
 -16   8  13 1825.77   72.16   1
 -14   8  13 1058.27   60.98   1
 -12   8  13  461.32   52.41   1
 -10   8  13  394.32   49.51   1
  -8   8  13 1671.72   81.23   1
  -6   8  13  758.44   44.23   1
  -4   8  13  162.92   40.36   1
  -2   8  13  278.56   52.81   1
   0   8  13   90.99   63.76   1
   2   8  13  601.50   61.22   1
   4   8  13  695.76   82.06   1
 -11   9  13  170.28   77.93   1
  -9   9  13  125.57   24.79   1
  -7   9  13  245.13   65.75   1
  -5   9  13   50.89   37.27   1
  -3   9  13  285.84   62.01   1
  -1   9  13  120.83   51.10   1
 -26   0  14  503.59   82.40   1
 -24   0  14  926.12   88.46   1
 -22   0  14  846.65  125.95   1
 -20   0  14  277.73   62.42   1
 -18   0  14  766.27   69.82   1
 -16   0  14  988.99  108.89   1
 -14   0  14 5350.19  142.34   1
 -12   0  14  233.50   44.23   1
 -10   0  14 6678.43  156.49   1
  -8   0  1415569.20  303.77   1
  -6   0  1410408.10  213.96   1
  -4   0  14  717.55   71.40   1
  -2   0  14   36.15   25.37   1
   0   0  14 1018.18   75.89   1
   2   0  14 3010.52  110.24   1
   4   0  14  161.65   31.88   1
   6   0  14  226.98   32.78   1
 -27   1  14  265.36   64.31   1
 -25   1  14  636.92  104.51   1
 -23   1  14  237.22   54.35   1
 -21   1  14  623.56   62.22   1
 -19   1  14  665.20   69.60   1
 -17   1  14 1572.57   71.27   1
 -15   1  14 1911.77   59.65   1
 -13   1  14 1877.30   83.20   1
 -11   1  14 1129.38   43.78   1
  -9   1  14 2877.07   64.54   1
  -7   1  14 4918.28   96.09   1
  -5   1  14 1596.43   50.40   1
  -3   1  14 1339.94   48.12   1
  -1   1  14  682.79   35.23   1
   1   1  14 1891.15   48.16   1
   3   1  14 1584.23   46.47   1
   5   1  14  846.42   32.23   1
   7   1  14  904.35   59.83   1
 -26   2  14  518.75   59.53   1
 -24   2  14  632.36   57.85   1
 -22   2  14  491.39   61.02   1
 -20   2  14  741.73   51.02   1
 -18   2  14 2250.54   82.70   1
 -16   2  14 1989.97   82.06   1
 -14   2  14  229.73   33.79   1
 -12   2  14 1468.13   50.10   1
 -10   2  14 3915.05  136.06   1
  -8   2  14 4119.96  101.93   1
  -6   2  14  334.05   27.91   1
  -4   2  14  382.05   27.74   1
  -2   2  14  778.61   43.44   1
   0   2  14 2824.96   62.08   1
   2   2  14 2126.97   46.48   1
   4   2  14  398.89   48.38   1
   6   2  14  412.02   24.36   1
   8   2  14 2297.91   92.72   1
  14   2  14    3.14   41.54   1
 -25   3  14  701.90   63.03   1
 -23   3  14  366.57   49.96   1
 -21   3  14 1487.96   78.66   1
 -19   3  14 1663.80   78.32   1
 -17   3  14 2451.81   83.02   1
 -15   3  14  865.18   47.23   1
 -13   3  14  100.78   28.77   1
 -11   3  14 1874.64   80.36   1
  -9   3  14 4398.26   93.57   1
  -7   3  14  515.62   40.84   1
  -5   3  14  582.29   47.37   1
  -3   3  14 1381.17   42.67   1
  -1   3  14 1121.62   48.29   1
   1   3  14 1760.34  122.14   1
   3   3  14  397.83   21.80   1
   5   3  14  594.88   45.09   1
   7   3  14  917.48   69.26   1
   9   3  14 2605.50  115.63   1
  11   3  14  554.78   67.58   1
  13   3  14  121.91   55.23   1
 -24   4  14  250.53   48.98   1
 -22   4  14  799.59   67.48   1
 -20   4  14  952.13   57.25   1
 -18   4  14  747.64   50.25   1
 -16   4  14 1041.96   55.79   1
 -14   4  14   90.09   32.84   1
 -12   4  14  797.09   59.83   1
 -10   4  14 1928.39  107.32   1
  -8   4  14 2667.07   65.00   1
  -6   4  14  527.92   43.11   1
  -4   4  14  572.00   48.72   1
  -2   4  14 1975.19  176.58   1
   0   4  14 2207.18  121.99   1
   2   4  14  770.29   59.27   1
   4   4  14  881.95   65.20   1
   6   4  14  461.60   46.99   1
   8   4  14  650.93   99.91   1
  10   4  14  713.28   79.93   1
  12   4  14  165.69   63.76   1
 -23   5  14  248.26   59.21   1
 -21   5  14   89.33   38.55   1
 -19   5  14  185.44   50.06   1
 -17   5  14  347.68   65.67   1
 -15   5  14   83.07   30.17   1
 -13   5  14  108.56   38.83   1
 -11   5  14  251.27   34.26   1
  -9   5  14  557.29   48.50   1
  -7   5  14 2144.97  137.63   1
  -5   5  14 2216.49  186.68   1
  -3   5  14 1692.87  133.67   1
  -1   5  14 3037.07   83.97   1
   1   5  14 1941.29   72.21   1
   3   5  14  925.21   59.33   1
   5   5  14  115.54   39.92   1
   7   5  14   62.74   33.96   1
   9   5  14   22.45   90.93   1
  11   5  14  264.48  113.60   1
 -22   6  14   40.46   40.87   1
 -20   6  14   25.03   33.72   1
 -18   6  14   36.95   53.32   1
 -16   6  14  222.96   38.98   1
 -14   6  14  -29.00   45.46   1
 -12   6  14  282.38   33.70   1
 -10   6  14   11.04   25.82   1
  -8   6  14 1429.70  155.59   1
  -6   6  14 2393.83  235.52   1
  -4   6  14 1381.03   86.51   1
  -2   6  14 1216.97   74.11   1
   0   6  14 1438.72   71.73   1
   2   6  14  842.60   61.46   1
   4   6  14   60.50   49.15   1
   6   6  14   25.02   37.93   1
   8   6  14  233.05   68.25   1
 -19   7  14    0.44   34.66   1
 -17   7  14   39.30   46.70   1
 -15   7  14  104.23   34.46   1
 -13   7  14   61.11   44.12   1
 -11   7  14   21.71   24.14   1
  -9   7  14  105.52   24.63   1
  -7   7  14  148.51   51.10   1
  -5   7  14  241.74   26.90   1
  -3   7  14  380.30   54.55   1
  -1   7  14  151.11   43.35   1
   1   7  14  141.02   57.54   1
   3   7  14  201.07   50.99   1
   5   7  14   94.39   48.52   1
   7   7  14  174.00   73.42   1
 -14   8  14  235.75   37.93   1
 -12   8  14   31.37   36.92   1
 -10   8  14   13.57   30.19   1
  -8   8  14   61.89   26.17   1
  -6   8  14  630.35   62.53   1
  -4   8  14  200.75   44.61   1
  -2   8  14   83.85   48.82   1
   0   8  14   47.28   50.98   1
   2   8  14   80.03   46.36   1
 -25   1  15   88.35   49.40   1
 -23   1  15  114.88   42.46   1
 -21   1  15  215.40   44.76   1
 -19   1  15   63.18   56.79   1
 -17   1  15  141.10   35.52   1
 -15   1  15   26.89   45.09   1
 -13   1  15 1130.98   50.16   1
 -11   1  15  642.12   40.05   1
  -9   1  15   62.70   25.03   1
  -7   1  15  489.20   33.63   1
  -5   1  15 1103.31   50.17   1
  -3   1  15 1851.34  106.08   1
  -1   1  15  206.07   24.80   1
   1   1  15 1118.70   46.38   1
   3   1  15  504.17   44.87   1
   5   1  15  285.77   31.65   1
   7   1  15  245.40   69.82   1
 -26   2  15  777.53   79.45   1
 -24   2  15  763.79   70.99   1
 -22   2  15  626.19   64.60   1
 -20   2  15  306.80   44.32   1
 -18   2  15   62.24   39.58   1
 -16   2  15  149.49   43.61   1
 -14   2  15  153.74   33.06   1
 -12   2  15 2159.64   70.30   1
 -10   2  15  649.57   49.46   1
  -8   2  15   72.12   24.12   1
  -6   2  15  107.19   23.59   1
  -4   2  15  960.02   55.36   1
  -2   2  15  230.26   38.62   1
   0   2  15 1600.94   53.21   1
   2   2  15 1883.78  132.01   1
   4   2  15  427.02   47.37   1
   6   2  15  249.73   22.17   1
   8   2  15  206.10   49.17   1
 -25   3  15  212.71   60.30   1
 -23   3  15  450.05   54.04   1
 -21   3  15  347.50   47.12   1
 -19   3  15  149.35   38.37   1
 -17   3  15   75.13   40.70   1
 -15   3  15   91.40   37.58   1
 -13   3  15  787.36   55.81   1
 -11   3  15  391.22   36.34   1
  -9   3  15  363.74   33.70   1
  -7   3  15   56.25   36.33   1
  -5   3  15  286.95   29.58   1
  -3   3  15  785.64   33.49   1
  -1   3  15  570.81   66.91   1
   1   3  15  259.17   29.23   1
   3   3  15   34.96   19.87   1
   5   3  15   92.38   78.47   1
   7   3  15  188.31   49.58   1
   9   3  15   93.62   53.43   1
  11   3  15   74.09   53.88   1
 -24   4  15  232.33   60.21   1
 -22   4  15  173.21   43.94   1
 -20   4  15  197.95   50.67   1
 -18   4  15  252.92   47.84   1
 -16   4  15   98.56   33.18   1
 -14   4  15  336.05   50.57   1
 -12   4  15  270.81   44.12   1
 -10   4  15  657.42   45.35   1
  -8   4  15  806.45   87.79   1
  -6   4  15 1043.74   72.86   1
  -4   4  15 2080.46  149.86   1
  -2   4  15  821.19   62.53   1
   0   4  15  205.07   63.91   1
   2   4  15  192.48   22.05   1
   4   4  15  423.87   48.41   1
   6   4  15  284.12   46.46   1
   8   4  15   69.59   37.76   1
  10   4  15  218.90   66.68   1
 -23   5  15  106.88   44.13   1
 -21   5  15  128.88   40.78   1
 -19   5  15  570.99   60.69   1
 -17   5  15  124.56  105.86   1
 -15   5  15  135.39   39.10   1
 -13   5  15  538.01   42.43   1
 -11   5  15 1999.48   61.93   1
  -9   5  15 2200.79  122.14   1
  -7   5  15  436.50   83.97   1
  -5   5  15  486.77   54.00   1
  -3   5  15  378.94   62.42   1
  -1   5  15 1367.64   64.69   1
   1   5  15  628.41   54.44   1
   3   5  15  376.24   57.48   1
   5   5  15  636.97   77.91   1
   7   5  15  320.90   50.56   1
   9   5  15  758.86   94.52   1
 -20   6  15  731.02   72.01   1
 -18   6  15 1207.38   89.81   1
 -16   6  15  741.65   53.40   1
 -14   6  15 1032.13   90.26   1
 -12   6  15  950.11   47.48   1
 -10   6  15  676.41   93.06   1
  -8   6  15  612.32   93.96   1
  -6   6  15   51.88   34.69   1
  -4   6  15  311.96   27.54   1
  -2   6  15  422.06   50.10   1
   0   6  15 1210.98   82.90   1
   2   6  15  691.54   60.69   1
   4   6  15  247.66   51.58   1
   6   6  15  789.25   67.78   1
 -17   7  15  594.74   67.47   1
 -15   7  15  562.94   52.69   1
 -13   7  15  783.29   62.17   1
 -11   7  15  559.55   40.07   1
  -9   7  15  577.35   95.76   1
  -7   7  15  226.70   37.04   1
  -5   7  15   15.00   30.95   1
  -3   7  15  536.56   62.15   1
  -1   7  15  711.70   78.22   1
   1   7  15  379.12   57.31   1
   3   7  15  350.24   61.07   1
 -12   8  15  572.66   58.31   1
 -10   8  15  151.65   40.37   1
  -8   8  15  213.51  123.71   1
  -6   8  15   76.08   38.29   1
  -4   8  15  223.13   47.44   1
  -2   8  15  515.26   68.25   1
 -26   0  16  406.37   88.23   1
 -24   0  16  474.18   81.05   1
 -22   0  16  864.38  138.97   1
 -20   0  16  562.41   75.44   1
 -18   0  16 1330.93   85.32   1
 -16   0  16   82.40   45.58   1
 -14   0  16 1620.77   83.07   1
 -12   0  16 4141.41  129.10   1
 -10   0  16 2319.69   89.81   1
  -8   0  16  164.79   41.98   1
  -6   0  16  615.84   52.09   1
  -4   0  16 2339.45  114.28   1
  -2   0  16 4428.34  118.54   1
   0   0  16 1174.66   87.79   1
   2   0  16 1325.54   61.97   1
   4   0  16 1515.70   93.17   1
   6   0  16 2463.60   83.30   1
 -25   1  16  211.98   59.56   1
 -23   1  16  568.16   58.17   1
 -21   1  16  799.21   69.80   1
 -19   1  16 1016.24   59.51   1
 -17   1  16  496.87   58.71   1
 -15   1  16 2338.38   72.15   1
 -13   1  16 3880.25   99.97   1
 -11   1  16 1747.20   57.25   1
  -9   1  16   36.66   29.74   1
  -7   1  16  280.89   31.53   1
  -5   1  16  772.34   44.16   1
  -3   1  16 1794.34   60.69   1
  -1   1  16  576.44   33.77   1
   1   1  16  486.40   35.95   1
   3   1  16 1392.45   56.91   1
   5   1  16 2323.04   65.41   1
   7   1  16 1237.53   69.82   1
 -24   2  16  605.30   63.10   1
 -22   2  16 1253.60   69.87   1
 -20   2  16  615.28   85.88   1
 -18   2  16  436.51   46.16   1
 -16   2  16 1376.53   69.48   1
 -14   2  16 1519.92   59.95   1
 -12   2  16 1082.03   65.00   1
 -10   2  16  190.46   31.27   1
  -8   2  16  499.08   53.64   1
  -6   2  16  397.52   37.09   1
  -4   2  16 1367.80   66.34   1
  -2   2  16  327.84   33.68   1
   0   2  16  769.65   34.35   1
   2   2  16 1868.19   53.90   1
   4   2  16 2738.97  194.54   1
   6   2  16  807.13   68.25   1
   8   2  16  178.71   46.03   1
 -23   3  16  936.14   92.61   1
 -21   3  16  781.36   71.27   1
 -19   3  16  168.59   40.82   1
 -17   3  16  872.33   55.35   1
 -15   3  16 2435.06   80.71   1
 -13   3  16 1946.12   86.55   1
 -11   3  16  858.44  107.54   1
  -9   3  16   97.78   26.96   1
  -7   3  16  986.30   97.44   1
  -5   3  16 4029.43  206.44   1
  -3   3  16 1203.33   52.13   1
  -1   3  16  356.93   26.38   1
   1   3  16  786.32  151.32   1
   3   3  16 2123.25  191.06   1
   5   3  16 2180.04  151.55   1
   7   3  16  591.82   67.58   1
 -22   4  16  338.60   49.88   1
 -20   4  16  168.31   48.42   1
 -18   4  16  -10.23   30.63   1
 -16   4  16  542.88   56.29   1
 -14   4  16 2054.39   81.83   1
 -12   4  16 1346.72  160.42   1
 -10   4  16  473.63   42.45   1
  -8   4  16  877.07  115.74   1
  -6   4  16 1588.91  125.28   1
  -4   4  16 1249.08  118.54   1
  -2   4  16  581.15   65.45   1
   0   4  16  381.50   62.64   1
   2   4  16  143.91   57.48   1
   4   4  16 1233.49   90.48   1
   6   4  16  230.24   45.65   1
   8   4  16    2.92   45.13   1
 -21   5  16   65.84   55.46   1
 -19   5  16    1.72   33.93   1
 -17   5  16    3.66   27.18   1
 -15   5  16  423.96   57.84   1
 -13   5  16 1342.47  119.11   1
 -11   5  16  920.39  103.16   1
  -9   5  16  849.95   91.04   1
  -7   5  16 1358.88  112.03   1
  -5   5  16  634.03  122.47   1
  -3   5  16  364.92   80.71   1
  -1   5  16  468.79   77.46   1
   1   5  16   24.94   33.41   1
   3   5  16  264.65   47.68   1
   5   5  16   66.72   39.60   1
   7   5  16  116.70   45.87   1
 -18   6  16    4.78   42.32   1
 -16   6  16   26.80   45.13   1
 -14   6  16   53.22   41.68   1
 -12   6  16  327.93   61.18   1
 -10   6  16  726.15   86.10   1
  -8   6  16  895.67   72.86   1
  -6   6  16  728.69  135.27   1
  -4   6  16  240.43   48.38   1
  -2   6  16  181.41   49.28   1
   0   6  16  168.90   48.93   1
   2   6  16  351.00   55.94   1
   4   6  16  152.43   59.35   1
 -15   7  16   35.87   46.81   1
 -13   7  16  192.76   48.32   1
 -11   7  16  123.23   34.01   1
  -9   7  16  338.53   40.64   1
  -7   7  16   71.26   30.74   1
  -5   7  16  554.33   93.17   1
  -3   7  16  201.82   55.88   1
  -1   7  16    5.01   41.79   1
   1   7  16  127.22   58.36   1
 -25   1  17   46.20   57.41   1
 -23   1  17   19.19   36.79   1
 -21   1  17   -0.32   42.39   1
 -19   1  17   59.83   34.67   1
 -17   1  17  404.51   46.33   1
 -15   1  17  219.67   48.55   1
 -13   1  17  499.10   52.01   1
 -11   1  17  455.18   53.77   1
  -9   1  17  813.23   44.40   1
  -7   1  17   69.63   31.23   1
  -5   1  17  557.70   36.72   1
  -3   1  17 1405.54   48.53   1
  -1   1  17  263.67   46.39   1
   1   1  17  155.06   34.42   1
   3   1  17  314.23   34.13   1
   5   1  17   93.78   26.07   1
   7   1  17  136.06   39.74   1
 -24   2  17   31.93   71.04   1
 -22   2  17  114.70   53.15   1
 -20   2  17   44.63   38.00   1
 -18   2  17  127.74   47.03   1
 -16   2  17  718.80   52.64   1
 -14   2  17   70.27   49.46   1
 -12   2  17  196.24   34.58   1
 -10   2  17  987.62   62.53   1
  -8   2  17 1022.40   46.65   1
  -6   2  17   28.43   31.40   1
  -4   2  17 1154.23   57.92   1
  -2   2  17  461.91  100.02   1
   0   2  17  369.09   45.84   1
   2   2  17  350.63   44.86   1
   4   2  17    6.20   23.45   1
   6   2  17    6.06   36.60   1
 -23   3  17   36.48   46.65   1
 -21   3  17   48.95   37.34   1
 -19   3  17  234.13   55.39   1
 -17   3  17  298.56   52.11   1
 -15   3  17   83.87   44.30   1
 -13   3  17  584.05   44.51   1
 -11   3  17  489.27   45.04   1
  -9   3  17  474.22   38.17   1
  -7   3  17 1021.85   77.23   1
  -5   3  17  815.92   69.15   1
  -3   3  17   21.53   25.18   1
  -1   3  17  178.30   34.34   1
   1   3  17  135.07   34.81   1
   3   3  17   53.72   17.06   1
   5   3  17  -24.02   35.25   1
   7   3  17   83.52   50.29   1
 -22   4  17   19.88   60.80   1
 -20   4  17   25.95   38.65   1
 -18   4  17  472.44   56.91   1
 -16   4  17  328.71   56.59   1
 -14   4  17  445.71   49.63   1
 -12   4  17  579.79   63.87   1
 -10   4  17  919.34   79.48   1
  -8   4  17  608.80   80.38   1
  -6   4  17 2133.42  159.74   1
  -4   4  17  449.64   30.93   1
  -2   4  17  256.71   65.90   1
   0   4  17  276.10   29.41   1
   2   4  17   33.45   48.05   1
   4   4  17  267.85  101.26   1
   6   4  17   81.50   84.87   1
 -19   5  17   87.51   78.92   1
 -17   5  17   12.67   37.06   1
 -15   5  17  242.16   41.00   1
 -13   5  17 1173.33   80.26   1
 -11   5  17  427.11   40.30   1
  -9   5  17  790.42   98.56   1
  -7   5  17  235.82   28.23   1
  -5   5  17 1300.99  185.00   1
  -3   5  17  644.25   82.51   1
  -1   5  17  572.74   79.25   1
   1   5  17  395.82   70.95   1
   3   5  17  720.02   89.36   1
   5   5  17  192.89   48.79   1
 -16   6  17  392.93   52.87   1
 -14   6  17  598.93   70.05   1
 -12   6  17  126.39   30.68   1
 -10   6  17   52.50   25.95   1
  -8   6  17  516.01   58.26   1
  -6   6  17  124.79   44.45   1
  -4   6  17  518.18   86.21   1
  -2   6  17  184.10  124.16   1
   0   6  17  117.40   90.82   1
   2   6  17  689.65   68.80   1
 -11   7  17  262.47   35.13   1
  -9   7  17   46.28   36.60   1
  -7   7  17  167.49   78.36   1
  -5   7  17  206.78   81.72   1
  -3   7  17  261.11   84.42   1
 -22   0  18  361.24  110.01   1
 -20   0  18  658.05   85.32   1
 -18   0  18 2528.94  121.24   1
 -16   0  18 1021.54   83.74   1
 -14   0  18   77.23   70.72   1
 -12   0  18  243.82   57.70   1
 -10   0  18  445.89   60.62   1
  -8   0  18 1436.90   79.25   1
  -6   0  18 1285.80   74.99   1
  -4   0  18 1063.08   98.56   1
  -2   0  18 1991.67   82.62   1
   0   0  18 1668.37   77.46   1
   2   0  18 1396.71   99.91   1
   4   0  18  293.44   44.23   1
   6   0  18  -17.96   32.55   1
 -23   1  18  455.23   57.36   1
 -21   1  18  213.25   57.53   1
 -19   1  18  809.03   67.92   1
 -17   1  18 1420.31   67.50   1
 -15   1  18  589.64   59.62   1
 -13   1  18  106.99   40.45   1
 -11   1  18  481.06   76.45   1
  -9   1  18 2146.74   67.03   1
  -7   1  18 1346.66   54.18   1
  -5   1  18 1213.03   67.02   1
  -3   1  18 1548.17   77.00   1
  -1   1  18 1610.35   69.94   1
[truncated: 17,647 more chars]
