# Supplementary material for: Cis versus trans arrangement of di­thio­carbazate ligands in bis-chelated Ni and Cu complexes
Source: Acta Crystallogr E Crystallogr Commun. 2020 Apr 21;76(Pt 5):692–6. doi: 10.1107/S205698902000506X (PMC7199265; doi:10.1107/S205698902000506X)
Supplement: Supplementary file 2 [file e-76-00692-Isup2.hkl]

data_I                                                                          
_shelx_title ' SH052 in space group C 1 2/c 1'                                  
_shelx_refln_list_code          4                                               
_shelx_F_calc_maximum      453.05                                               
_exptl_crystal_F_000      1368.00                                               
_reflns_d_resolution_high  0.7709                                               
                                                                                
loop_                                                                           
 _space_group_symop_operation_xyz                                               
 'x, y, z'                                                                      
 '-x, y, -z+1/2'                                                                
 'x+1/2, y+1/2, z'                                                              
 '-x+1/2, y+1/2, -z+1/2'                                                        
 '-x, -y, -z'                                                                   
 'x, -y, z-1/2'                                                                 
 '-x+1/2, -y+1/2, -z'                                                           
 'x+1/2, -y+1/2, z-1/2'                                                         
                                                                                
_cell_length_a    23.9721                                                       
_cell_length_b     8.3967                                                       
_cell_length_c    16.6739                                                       
_cell_angle_alpha  90.000                                                       
_cell_angle_beta  101.046                                                       
_cell_angle_gamma  90.000                                                       
                                                                                
_shelx_F_squared_multiplier     1.000                                           
                                                                                
loop_                                                                           
 _refln_index_h                                                                 
 _refln_index_k                                                                 
 _refln_index_l                                                                 
 _refln_F_squared_calc                                                          
 _refln_F_squared_meas                                                          
 _refln_F_squared_sigma                                                         
 _refln_observed_status                                                         
   4   0   0       5773.50       6315.33       144.32 o                         
   6   0   0      31210.74      32863.17       640.93 o                         
   8   0   0      30581.03      31665.52       814.10 o                         
  10   0   0      11602.98      11920.12       447.53 o                         
  12   0   0       4365.22       4447.23        84.92 o                         
  14   0   0        206.56        159.54         7.53 o                         
  16   0   0        388.25        372.37         8.96 o                         
  18   0   0       6851.95       6809.14       276.92 o                         
  20   0   0       2541.00       2534.36        75.12 o                         
  22   0   0       1275.58       1314.65        49.15 o                         
  24   0   0       1167.81       1133.53        71.24 o                         
  26   0   0       1345.94       1332.28        69.03 o                         
  28   0   0       1064.89       1110.48        32.69 o                         
  30   0   0        782.46        804.74        52.93 o                         
   3   1   0      44189.44      43642.54       463.28 o                         
   5   1   0       1669.38       1606.21        11.03 o                         
   7   1   0      19336.78      20520.92       191.15 o                         
   9   1   0      12040.65      12445.30       108.04 o                         
  11   1   0       2319.00       2008.86        17.50 o                         
  13   1   0        258.97        314.05         5.35 o                         
  15   1   0         32.96         57.55         3.30 o                         
  17   1   0       7053.93       7008.85        86.53 o                         
  19   1   0       8858.88       8837.64       160.00 o                         
  21   1   0       2984.80       2918.05        47.21 o                         
  23   1   0         44.22         37.68         5.47 o                         
  25   1   0        108.10        128.62         8.97 o                         
  27   1   0       2277.33       2202.64        46.39 o                         
  29   1   0        445.10        467.49        26.36 o                         
   0   2   0        714.24        667.91         4.63 o                         
   2   2   0       4139.78       4356.42        26.69 o                         
   4   2   0         15.34         19.04         2.44 o                         
   6   2   0        117.06         97.22         2.20 o                         
   8   2   0       1654.27       1738.00        16.37 o                         
  10   2   0      17292.26      20259.03       196.63 o                         
  12   2   0         43.46         68.34         2.82 o                         
  14   2   0      12327.71      12778.60       138.33 o                         
  16   2   0      12947.56      13716.06       252.71 o                         
  18   2   0       4339.62       4200.96        40.82 o                         
  20   2   0       2641.29       2588.43        50.08 o                         
  22   2   0       5791.76       5748.74       119.47 o                         
  24   2   0       2459.42       2492.18        61.13 o                         
  26   2   0        355.00        365.95        18.54 o                         
  28   2   0         11.33          9.37         5.39 o                         
  30   2   0        115.81         56.40        58.07 o                         
   1   3   0       5315.17       5440.34        30.01 o                         
   3   3   0       4991.80       5460.05        35.76 o                         
   5   3   0       7655.71       7633.81        63.98 o                         
   7   3   0       1846.33       1622.83        15.39 o                         
   9   3   0        127.24        290.67         6.68 o                         
  11   3   0       5584.09       5204.59        43.87 o                         
  13   3   0      14937.86      14896.80       143.97 o                         
  15   3   0      11439.04      10856.75       144.53 o                         
  17   3   0       9073.92       8973.44       107.70 o                         
  19   3   0        892.00        813.70        17.55 o                         
  21   3   0        395.56        389.61         9.02 o                         
  23   3   0       2398.20       2443.55        49.07 o                         
  25   3   0        202.48        229.26         9.07 o                         
  27   3   0          5.19          4.64         4.97 o                         
  29   3   0        139.94        135.55        10.26 o                         
   0   4   0         11.42         19.42         4.14 o                         
   2   4   0        207.94        128.46         1.90 o                         
   4   4   0       6129.71       5446.34        34.70 o                         
   6   4   0       2386.38       2154.34        15.16 o                         
   8   4   0       1417.65       1526.71        12.64 o                         
  10   4   0        283.86        240.51         4.12 o                         
  12   4   0       2134.16       2109.20        18.48 o                         
  14   4   0       7421.37       7511.71        70.02 o                         
  16   4   0       3380.86       3301.54        38.86 o                         
  18   4   0       1098.58       1040.52        19.72 o                         
  20   4   0         90.01         89.13         6.37 o                         
  22   4   0        303.92        286.02         9.16 o                         
  24   4   0        844.00        898.42        23.75 o                         
  26   4   0         94.10         83.18        20.48 o                         
  28   4   0         93.50        109.90         8.62 o                         
   1   5   0       3514.71       3106.50        18.84 o                         
   3   5   0       8346.55       7726.41        52.90 o                         
   5   5   0      24018.12      25116.38       208.76 o                         
   7   5   0      10586.55      10397.72        75.61 o                         
   9   5   0       1431.50       1332.81        12.78 o                         
  11   5   0        587.01        545.90         7.74 o                         
  13   5   0       3849.17       3861.88        32.58 o                         
  15   5   0        377.91        370.51         7.89 o                         
  17   5   0         67.97         62.45         4.44 o                         
  19   5   0        639.99        606.20        10.11 o                         
  21   5   0        179.39        172.15         7.43 o                         
  23   5   0        231.73        244.69         9.22 o                         
  25   5   0        507.86        516.16        20.12 o                         
  27   5   0        274.82        278.45        10.85 o                         
   0   6   0       9190.84       9063.16        93.20 o                         
   2   6   0       9013.98       8788.83        59.29 o                         
   4   6   0       2757.97       2890.79        20.47 o                         
   6   6   0       6856.42       6869.27        49.96 o                         
   8   6   0       2936.72       2969.90        21.75 o                         
  10   6   0       1203.58       1201.05         9.76 o                         
  12   6   0       2267.78       2191.87        20.03 o                         
  14   6   0        805.72        802.94        12.10 o                         
  16   6   0        525.76        577.16        10.76 o                         
  18   6   0        158.74        179.60         7.62 o                         
  20   6   0         20.93         13.77         3.83 o                         
  22   6   0        321.61        284.84         9.16 o                         
  24   6   0        452.23        423.34        11.21 o                         
   1   7   0       3229.42       3125.15        23.40 o                         
   3   7   0       3646.63       3760.88        26.59 o                         
   5   7   0       2497.76       2503.43        20.00 o                         
   7   7   0        453.06        437.80         5.81 o                         
   9   7   0       5084.88       4788.83        36.21 o                         
  11   7   0       4542.36       4422.19        35.42 o                         
  13   7   0       1646.03       1617.19        14.67 o                         
  15   7   0       1167.94       1132.12        17.89 o                         
  17   7   0        828.32        886.81        19.04 o                         
  19   7   0       1318.71       1397.75        34.70 o                         
  21   7   0        874.05        924.51        19.83 o                         
  23   7   0        198.08        194.44         8.94 o                         
   0   8   0        421.11        430.46         8.23 o                         
   2   8   0        632.06        732.07         8.29 o                         
   4   8   0        109.62        138.27         3.64 o                         
   6   8   0       1012.37       1016.39         9.36 o                         
   8   8   0       4993.03       5050.10        39.36 o                         
  10   8   0       4678.08       4832.54        38.38 o                         
  12   8   0       2297.14       2256.40        26.39 o                         
  14   8   0        966.09        916.95        10.93 o                         
  16   8   0       2397.18       2458.49        28.81 o                         
  18   8   0       3076.41       3141.79        50.24 o                         
  20   8   0       2303.12       2453.84        68.98 o                         
   1   9   0        207.02        219.10         5.35 o                         
   3   9   0          8.28          8.75         2.18 o                         
   5   9   0         16.49         12.94         2.27 o                         
   7   9   0         24.66         33.05         3.10 o                         
   9   9   0       1015.28       1076.76        11.39 o                         
  11   9   0       1537.77       1535.26        15.23 o                         
  13   9   0        461.30        494.37         8.19 o                         
  15   9   0        287.77        298.81         8.33 o                         
  17   9   0        590.96        614.51        27.38 o                         
   0  10   0       3025.24          8.27         8.54 o                         
   2  10   0       1634.50       1749.84        17.09 o                         
   4  10   0        597.51        604.24         9.16 o                         
   6  10   0        778.55        834.44        10.57 o                         
   8  10   0        991.25       1014.14        11.59 o                         
  10  10   0        166.03        172.45         7.69 o                         
  12  10   0         49.13         45.56         5.94 o                         
 -29   1   1         40.02         26.70         6.66 o                         
 -27   1   1       1958.83       1956.97        42.37 o                         
 -25   1   1        940.36        946.13        20.20 o                         
 -23   1   1         78.14         81.75         6.36 o                         
 -21   1   1         82.65         67.47         5.87 o                         
 -19   1   1       1328.02       1289.27        16.59 o                         
 -17   1   1        433.66        390.50         7.18 o                         
 -15   1   1       1209.81       1209.86        24.02 o                         
 -13   1   1        106.11        162.61         7.76 o                         
 -11   1   1       3386.50       3174.08        33.32 o                         
  -9   1   1         16.85          9.11         1.45 o                         
  -7   1   1       8398.31       9401.47        97.39 o                         
  -5   1   1      35875.01      37000.79       394.04 o                         
  -3   1   1       5194.44       5707.00        62.03 o                         
   3   1   1        131.97        121.67         1.85 o                         
   5   1   1      17700.70      18597.67       166.47 o                         
   7   1   1       8212.34       9009.34        72.35 o                         
   9   1   1       3289.73       3176.54        24.62 o                         
  11   1   1      20795.11      23070.10       232.23 o                         
  13   1   1      11930.94      12271.03       178.36 o                         
  15   1   1        386.07        355.38         7.19 o                         
  17   1   1       1676.03       1590.24        32.22 o                         
  19   1   1       1230.34       1136.40        21.54 o                         
  21   1   1        185.01        177.75         6.81 o                         
  23   1   1          0.01          1.70         3.51 o                         
  25   1   1        297.35        278.99         9.95 o                         
  27   1   1        810.65        809.08        19.60 o                         
  29   1   1          1.91          6.38         7.74 o                         
 -30   2   1         44.20         39.10         9.06 o                         
 -28   2   1        743.65        736.60        22.40 o                         
 -26   2   1       1701.00       1716.70        60.72 o                         
 -24   2   1        372.11        340.18        10.43 o                         
 -22   2   1        180.18        177.02        11.49 o                         
 -20   2   1        909.99        833.88        19.52 o                         
 -18   2   1       2657.34       2619.78        26.65 o                         
 -16   2   1       6570.70       6546.83       100.31 o                         
 -14   2   1         95.06        133.29         3.98 o                         
 -12   2   1       5690.17       5789.76        48.34 o                         
 -10   2   1        125.52        154.70         4.65 o                         
  -8   2   1       6932.82       8120.12        64.98 o                         
  -6   2   1       2199.95       2426.57        20.25 o                         
  -4   2   1       7182.88       7472.66        55.32 o                         
  -2   2   1      12922.03      13645.53       163.82 o                         
   0   2   1      10549.91      11288.72        79.87 o                         
   2   2   1       1609.91       1594.93         8.31 o                         
   4   2   1       1346.90       1477.28        10.23 o                         
   6   2   1       2008.12       1845.21        12.98 o                         
   8   2   1        900.66        783.64         8.42 o                         
  10   2   1        589.63        565.55         8.16 o                         
  12   2   1       4817.74       4594.63        39.92 o                         
  14   2   1         13.45          8.50         3.05 o                         
  16   2   1        424.37        354.19         6.85 o                         
  18   2   1        175.41        194.12         6.09 o                         
  20   2   1       2653.15       2658.45        48.22 o                         
  22   2   1        899.92        886.96        16.78 o                         
  24   2   1        669.12        603.34        13.80 o                         
  26   2   1        639.14        651.14        14.22 o                         
  28   2   1       1025.57        981.66        19.82 o                         
 -29   3   1         36.64         28.26         7.26 o                         
 -27   3   1        119.84        117.62         7.90 o                         
 -25   3   1        211.17        194.99        10.00 o                         
 -23   3   1         91.57         96.92         6.34 o                         
 -21   3   1        978.71       1024.80        14.07 o                         
 -19   3   1        642.63        611.47        11.82 o                         
 -17   3   1        607.11        618.82         9.00 o                         
 -15   3   1        535.11        573.81        10.50 o                         
 -13   3   1        132.60         88.00         3.09 o                         
 -11   3   1          6.92          4.00         2.02 o                         
  -9   3   1       1707.67       1691.01        12.97 o                         
  -7   3   1       2287.01       2116.00        15.45 o                         
  -5   3   1      11714.76      12973.85       127.53 o                         
  -3   3   1       1104.59       1327.93         7.52 o                         
  -1   3   1        191.93        162.81         1.55 o                         
   1   3   1        596.20        574.58         5.57 o                         
   3   3   1       3609.91       3561.81        20.87 o                         
   5   3   1        304.69        276.14         3.26 o                         
   7   3   1       5651.76       5644.04        40.16 o                         
   9   3   1       1892.16       1741.91        14.64 o                         
  11   3   1        159.50        153.81         4.03 o                         
  13   3   1         11.56         20.42         3.22 o                         
  15   3   1        370.34        332.66         7.53 o                         
  17   3   1       2857.51       2805.44        28.38 o                         
  19   3   1        349.92        327.05         8.61 o                         
  21   3   1        995.33        930.76        17.47 o                         
  23   3   1       2373.06       2300.81        42.60 o                         
  25   3   1         93.22        105.66         8.03 o                         
  27   3   1        170.07        139.21         9.96 o                         
  29   3   1        151.02        146.39        29.08 o                         
 -28   4   1          3.71          5.66         5.96 o                         
 -26   4   1         98.22        112.43         8.15 o                         
 -24   4   1        140.88        153.05         8.13 o                         
 -22   4   1       3540.67       3536.88       102.56 o                         
 -20   4   1       2294.88       2278.48        53.81 o                         
 -18   4   1       3226.79       3237.50        41.16 o                         
 -16   4   1       1481.58       1433.72        15.83 o                         
 -14   4   1       1042.10       1043.40        10.79 o                         
 -12   4   1        141.72        143.33         8.20 o                         
 -10   4   1         31.35         45.89         3.06 o                         
  -8   4   1         45.55         67.96         2.65 o                         
  -6   4   1        456.30        511.20         5.23 o                         
  -4   4   1       7928.65       8871.71        69.15 o                         
  -2   4   1       2020.79       1986.19        14.40 o                         
   0   4   1          4.48          6.85         0.93 o                         
   2   4   1       2499.77       2818.64        17.36 o                         
   4   4   1       1972.27       2299.03        14.36 o                         
   6   4   1        558.97        621.87         5.52 o                         
   8   4   1       2759.34       2895.89        27.58 o                         
  10   4   1       7419.12       7941.35        62.62 o                         
  12   4   1       4381.95       4424.52        39.80 o                         
  14   4   1       2702.54       2725.61        25.82 o                         
  16   4   1        327.32        317.02         7.23 o                         
  18   4   1       4008.78       3899.29        50.56 o                         
  20   4   1        243.60        262.35        10.11 o                         
  22   4   1         91.85         90.76         9.55 o                         
  24   4   1        417.81        423.27        11.33 o                         
  26   4   1          1.37          3.44         4.41 o                         
  28   4   1         34.83         32.26         7.89 o                         
 -27   5   1         90.49         80.45        20.23 o                         
 -25   5   1        710.93        729.86        21.94 o                         
 -23   5   1        222.36        211.30         8.84 o                         
 -21   5   1        412.46        371.21        11.84 o                         
 -19   5   1       2554.10       2486.63        55.21 o                         
 -17   5   1       3975.10       4070.56        73.48 o                         
 -15   5   1       3097.48       2946.18        57.27 o                         
 -13   5   1          3.23          5.49         1.93 o                         
 -11   5   1        702.69        688.11         7.16 o                         
  -9   5   1       1051.80        990.62         9.47 o                         
  -7   5   1       3482.22       3388.05        22.89 o                         
  -5   5   1       1102.03       1198.79        12.29 o                         
  -3   5   1        551.81        357.56        46.89 o                         
  -1   5   1         44.86         53.86         1.76 o                         
   1   5   1        542.45        458.86         4.25 o                         
   3   5   1       1891.67       1893.32        12.93 o                         
   5   5   1          1.35         13.70         4.61 o                         
   7   5   1        340.16        368.96         4.07 o                         
   9   5   1        224.68        196.61         3.87 o                         
  11   5   1       8433.56       8046.30        77.36 o                         
  13   5   1        675.95        641.77         8.82 o                         
  15   5   1       1171.47       1112.94        13.17 o                         
  17   5   1       2305.18       2271.81        26.69 o                         
  19   5   1        801.51        748.74        12.67 o                         
  21   5   1        624.35        581.00        11.77 o                         
  23   5   1         16.14         17.63         5.45 o                         
  25   5   1         88.17         66.46        27.78 o                         
 -24   6   1        550.40        507.02        15.26 o                         
 -22   6   1         10.19          7.26         3.83 o                         
 -20   6   1       1074.55       1078.86        22.05 o                         
 -18   6   1        149.61        131.39         6.44 o                         
 -16   6   1       1887.37       1801.98        21.06 o                         
 -14   6   1          3.74          3.29         2.22 o                         
 -12   6   1        266.76        279.12         5.06 o                         
 -10   6   1         10.28          5.92         1.65 o                         
  -8   6   1       4537.65       4306.29        31.95 o                         
  -6   6   1       6779.00       6368.00        45.67 o                         
  -4   6   1       4708.65       4631.64        32.18 o                         
  -2   6   1       2476.67       2429.73        15.63 o                         
   0   6   1       5917.90       5826.69        37.56 o                         
   2   6   1      15483.69      15680.68       205.72 o                         
   4   6   1       3342.40       3350.86        29.45 o                         
   6   6   1       8491.65       8166.54        59.65 o                         
   8   6   1        946.21        949.16         8.08 o                         
  10   6   1         71.47         64.75         3.07 o                         
  12   6   1        747.87        720.39         9.45 o                         
  14   6   1        656.46        587.55         9.23 o                         
  16   6   1        467.25        489.23        11.52 o                         
  18   6   1       1217.97       1221.00        22.12 o                         
  20   6   1         32.13         38.09         4.47 o                         
  22   6   1        193.47        175.23         9.28 o                         
  24   6   1         85.34         82.76         7.20 o                         
 -23   7   1          0.17          2.17         3.81 o                         
 -21   7   1        842.05        852.82        19.74 o                         
 -19   7   1         33.92         36.84         4.46 o                         
 -17   7   1          6.30          7.56         3.50 o                         
 -15   7   1        166.84        158.49         5.22 o                         
 -13   7   1        983.86        983.01        10.17 o                         
 -11   7   1       1110.82       1035.51         9.73 o                         
  -9   7   1        582.76        599.76         6.42 o                         
  -7   7   1      10565.46      10301.44        79.25 o                         
  -5   7   1      18087.70      18233.53       150.60 o                         
  -3   7   1       2541.98       2558.44        18.52 o                         
  -1   7   1       1045.92       1019.65         8.66 o                         
   1   7   1       8866.82       8843.01        71.16 o                         
   3   7   1       3123.85       3292.65        22.63 o                         
   5   7   1        675.70        667.22         7.66 o                         
   7   7   1        229.61        234.05         4.59 o                         
   9   7   1        499.49        525.95         6.35 o                         
  11   7   1        128.88        132.12         4.15 o                         
  13   7   1         16.91         23.50         2.84 o                         
  15   7   1        429.64        430.47        12.84 o                         
  17   7   1        160.62        174.38         6.08 o                         
  19   7   1        418.77        368.49        11.02 o                         
  21   7   1        670.09        764.64        25.38 o                         
  23   7   1         19.47         33.01         6.50 o                         
 -20   8   1          8.37          7.23         3.10 o                         
 -18   8   1          7.11          5.99         3.11 o                         
 -16   8   1         90.35        102.41         4.57 o                         
 -14   8   1         30.97         38.24         3.24 o                         
 -12   8   1          0.98          6.47         2.19 o                         
 -10   8   1         31.07         16.98         2.46 o                         
  -8   8   1        193.13        240.73         5.40 o                         
  -6   8   1       1322.93       1404.51        12.12 o                         
  -4   8   1          3.70          3.17         1.49 o                         
  -2   8   1        504.45        509.10         8.69 o                         
   0   8   1        398.33        377.64         5.29 o                         
   2   8   1        195.96        202.93         3.85 o                         
   4   8   1        321.06        308.83         5.83 o                         
   6   8   1        773.02        748.87        10.48 o                         
   8   8   1        306.35        292.13         5.86 o                         
  10   8   1         28.04         22.75         3.00 o                         
  12   8   1        281.98        300.73         5.71 o                         
  14   8   1         85.46         99.83         4.69 o                         
  16   8   1         42.12         37.54         7.54 o                         
  18   8   1        159.72        190.80         6.83 o                         
  20   8   1        138.27        139.81         8.29 o                         
 -17   9   1        138.37        155.48         9.81 o                         
 -15   9   1        307.87        354.81        10.90 o                         
 -13   9   1        132.36        141.04         4.77 o                         
 -11   9   1         24.30         30.76         3.05 o                         
  -9   9   1          0.90          2.91         2.05 o                         
  -7   9   1        894.43        867.50         8.69 o                         
  -5   9   1        806.77        858.01         8.89 o                         
  -3   9   1         39.99         49.11         3.47 o                         
  -1   9   1        110.99        100.63         3.83 o                         
   1   9   1        281.15        255.00         5.12 o                         
   3   9   1        540.95        511.12         7.56 o                         
   5   9   1         20.91         10.43         2.14 o                         
   7   9   1         45.66         54.60         3.40 o                         
   9   9   1        717.15        706.05         8.45 o                         
  11   9   1        458.17        476.56         8.32 o                         
  13   9   1         98.62        126.16         5.23 o                         
  15   9   1       1266.71       1349.00        20.57 o                         
 -12  10   1        435.71        473.32        11.89 o                         
 -10  10   1         66.25         62.14         6.11 o                         
  -8  10   1        263.54        278.65         7.91 o                         
  -6  10   1        799.61        825.30        14.51 o                         
  -4  10   1        112.46        134.73         5.63 o                         
  -2  10   1        217.91        218.82         6.58 o                         
   0  10   1         17.19         12.53         2.96 o                         
   2  10   1        208.97        221.15         5.78 o                         
   4  10   1          4.96          8.61         3.05 o                         
   6  10   1        882.71        919.18        10.38 o                         
   8  10   1       2390.20       2491.37        22.34 o                         
  10  10   1       1035.52       1116.34        12.09 o                         
 -30   0   2         89.08         80.43        11.73 o                         
 -28   0   2        288.52        291.60        30.94 o                         
 -26   0   2        479.80        470.17        16.06 o                         
 -24   0   2       2541.24       2523.06        70.08 o                         
 -22   0   2        853.75        787.46        30.66 o                         
 -20   0   2       2033.03       1984.58        72.88 o                         
 -18   0   2       1186.22       1230.34        32.14 o                         
 -16   0   2        184.91        131.83         5.92 o                         
 -14   0   2      13853.38      13673.68       258.44 o                         
 -12   0   2      12479.40      12629.70       287.88 o                         
 -10   0   2       4781.76       5032.50       150.98 o                         
  -8   0   2      42996.31      44817.01       703.46 o                         
  -6   0   2      21076.96      22338.23       577.40 o                         
  -4   0   2     108534.72      90007.21      2711.36 o                         
   2   0   2      22146.47      23743.67       309.00 o                         
   4   0   2         43.26         50.99         7.74 o                         
   6   0   2       3353.19       3245.54        32.89 o                         
   8   0   2       6479.59       6502.65        72.62 o                         
  10   0   2         48.94         93.21         4.78 o                         
  12   0   2      11435.38      12841.76       189.73 o                         
  14   0   2      13096.83      14176.38       399.15 o                         
  16   0   2       4990.05       4889.45       139.60 o                         
  18   0   2         43.66         62.70         7.70 o                         
  20   0   2          7.78          9.26         5.29 o                         
  22   0   2       1814.54       1859.52        36.06 o                         
  24   0   2       2358.20       2339.52        48.62 o                         
  26   0   2        870.53        945.07        28.69 o                         
  28   0   2        481.43        524.14        24.11 o                         
 -29   1   2        854.84        807.67        22.88 o                         
 -27   1   2        233.52        232.39         9.37 o                         
 -25   1   2       1020.80        961.71        20.55 o                         
 -23   1   2       2038.97       1918.09        34.82 o                         
 -21   1   2       4908.01       4809.53        88.17 o                         
 -19   1   2        455.40        468.79         9.29 o                         
 -17   1   2        659.19        668.74        12.33 o                         
 -15   1   2       7287.78       6977.14       109.73 o                         
 -13   1   2       6697.87       6346.32       101.01 o                         
 -11   1   2      15437.75      16666.17       154.59 o                         
  -9   1   2       4940.41       5044.25        89.17 o                         
  -7   1   2      68631.45      68159.44      1321.67 o                         
  -5   1   2     205250.81     157491.09      4253.37 o                         
  -3   1   2      31546.87      29318.55      1277.29 o                         
  -1   1   2       1122.05       1161.67        15.60 o                         
   1   1   2       7602.68       8162.47        64.91 o                         
   3   1   2      39580.43      41224.45       593.69 o                         
   5   1   2       8462.39       9002.13        86.02 o                         
   7   1   2        201.74        163.50         5.46 o                         
   9   1   2       3817.17       4098.43        35.85 o                         
  11   1   2       2790.58       2827.35        23.58 o                         
  13   1   2       5877.55       5626.29        55.31 o                         
  15   1   2       3225.63       3096.08        34.18 o                         
  17   1   2       1061.39       1079.47        17.35 o                         
  19   1   2       1269.69       1228.03        20.01 o                         
  21   1   2        654.25        645.42        11.82 o                         
  23   1   2        547.69        530.47        13.12 o                         
  25   1   2        559.79        593.78        14.80 o                         
  27   1   2        418.05        407.55        15.11 o                         
  29   1   2        165.90        163.12        10.40 o                         
 -30   2   2        101.45        113.63        23.71 o                         
 -28   2   2         28.59         22.40         9.75 o                         
 -26   2   2        603.71        624.27        13.93 o                         
 -24   2   2       4975.85       4994.77        87.74 o                         
 -22   2   2       5446.78       5330.93        96.99 o                         
 -20   2   2       1926.20       1807.06        21.63 o                         
 -18   2   2       3741.05       3652.69        60.38 o                         
 -16   2   2       1364.91       1167.73        13.41 o                         
 -14   2   2       6638.59       6423.54        56.64 o                         
 -12   2   2       3150.02       3045.75        28.31 o                         
 -10   2   2        182.31        147.15         6.50 o                         
  -8   2   2      10093.91      11236.31       139.91 o                         
  -6   2   2       2219.39       2224.87        24.71 o                         
  -4   2   2       8176.48       8983.85        72.64 o                         
  -2   2   2       1184.03       1168.79        12.33 o                         
   0   2   2        187.36        177.79         4.54 o                         
   2   2   2       1756.52       1740.31        10.65 o                         
   4   2   2       1495.37       1458.14         9.12 o                         
   6   2   2      10309.79      11109.89        93.06 o                         
   8   2   2       6462.56       6052.09        48.39 o                         
  10   2   2      11838.78      12028.34       108.56 o                         
  12   2   2      15825.26      16308.10       156.43 o                         
  14   2   2       9015.90       8683.32        95.97 o                         
  16   2   2       3646.11       3537.06        42.24 o                         
  18   2   2         87.15         87.52         5.03 o                         
  20   2   2        826.90        813.07        14.93 o                         
  22   2   2       2566.48       2437.54        39.25 o                         
  24   2   2        639.96        633.84        17.60 o                         
  26   2   2         75.97         77.87         8.26 o                         
  28   2   2        257.19        290.42        12.70 o                         
 -29   3   2        520.95        577.54        15.39 o                         
 -27   3   2       1137.78       1144.09        19.79 o                         
 -25   3   2        473.75        457.31        12.44 o                         
 -23   3   2        567.99        561.40        13.46 o                         
 -21   3   2       3367.15       3434.32        57.74 o                         
 -19   3   2       3901.79       3835.78        47.87 o                         
 -17   3   2        651.46        629.44        10.41 o                         
 -15   3   2        549.61        567.71         7.93 o                         
 -13   3   2         67.64        100.72         5.49 o                         
 -11   3   2        350.35        362.89         4.74 o                         
  -9   3   2       3221.53       3757.07        40.82 o                         
  -7   3   2        107.25        130.46         2.85 o                         
  -5   3   2        146.74        173.65         5.27 o                         
  -3   3   2       2325.47       2575.77        33.41 o                         
  -1   3   2         16.94         30.88         1.17 o                         
   1   3   2       9651.07      10362.41        68.65 o                         
   3   3   2       9562.59      10773.40        72.82 o                         
   5   3   2      10868.30      12140.74       140.28 o                         
   7   3   2       6771.09       6467.58        47.12 o                         
   9   3   2      23058.18      23800.26       239.46 o                         
  11   3   2      20005.17      21028.09       210.49 o                         
  13   3   2      10217.79      10673.04       116.66 o                         
  15   3   2       2340.14       2255.96        37.49 o                         
  17   3   2       4178.77       4011.49        46.48 o                         
  19   3   2       4845.19       4729.06        95.05 o                         
  21   3   2        333.58        333.88        10.64 o                         
  23   3   2        110.41        113.76         7.84 o                         
  25   3   2        122.44        113.74        24.35 o                         
  27   3   2        299.11        315.43        12.08 o                         
 -28   4   2        739.42        769.91        16.73 o                         
 -26   4   2        489.28        453.76        13.20 o                         
 -24   4   2        220.63        233.64         8.75 o                         
 -22   4   2        357.62        399.78        12.75 o                         
 -20   4   2       2558.23       2471.75        36.52 o                         
 -18   4   2       3137.40       3003.41        52.57 o                         
 -16   4   2       1621.77       1491.76        26.71 o                         
 -14   4   2         35.86         24.91         2.82 o                         
 -12   4   2        502.40        393.57         5.42 o                         
 -10   4   2       7835.58       7636.92       103.88 o                         
  -8   4   2       5363.83       4994.47        54.22 o                         
  -6   4   2        481.65        581.72         4.54 o                         
  -4   4   2         59.59         87.60         1.62 o                         
  -2   4   2       9566.13      10175.32       109.13 o                         
   0   4   2      30672.83      33449.41       384.81 o                         
   2   4   2      16052.76      17559.26       132.80 o                         
   4   4   2        424.22        389.20         3.35 o                         
   6   4   2       4155.87       4008.53        28.56 o                         
   8   4   2      16396.17      17374.06       167.00 o                         
  10   4   2      10256.99       9778.40        79.64 o                         
  12   4   2       4899.07       4720.37        44.17 o                         
  14   4   2        429.69        410.80         8.06 o                         
  16   4   2        163.64        144.60         5.50 o                         
  18   4   2       2389.74       2280.62        32.47 o                         
  20   4   2       1621.08       1640.06        27.96 o                         
  22   4   2        200.04        208.20        11.75 o                         
  24   4   2         12.18         20.48         5.35 o                         
  26   4   2        894.94        928.48        25.66 o                         
 -27   5   2         56.51         47.40         5.93 o                         
 -25   5   2        170.14        155.21         7.19 o                         
 -23   5   2        742.80        718.33        19.94 o                         
 -21   5   2        623.86        653.79        21.00 o                         
 -19   5   2       3992.99       3962.66        63.58 o                         
 -17   5   2       1745.71       1674.54        30.48 o                         
 -15   5   2         52.16         43.26         2.98 o                         
 -13   5   2       1525.41       1463.22        16.36 o                         
 -11   5   2       3486.92       3291.84        27.19 o                         
  -9   5   2      15789.77      16322.42       141.92 o                         
  -7   5   2      12803.86      12647.11       107.42 o                         
  -5   5   2       3838.43       3409.27        22.14 o                         
  -3   5   2       4073.24       3695.86        24.01 o                         
  -1   5   2      17106.16      17733.72       191.67 o                         
   1   5   2       6545.47       6167.80        38.03 o                         
   3   5   2        867.87        804.85         5.59 o                         
   5   5   2        124.07        121.75         2.52 o                         
   7   5   2        290.58        306.31         4.85 o                         
   9   5   2       2956.92       2880.91        23.41 o                         
  11   5   2       2382.06       2494.01        24.94 o                         
  13   5   2       5025.41       4833.13        49.78 o                         
  15   5   2       1116.31       1083.15        14.82 o                         
  17   5   2       1079.39       1031.19        13.18 o                         
  19   5   2       4675.94       4530.02        78.71 o                         
  21   5   2       1016.90       1047.38        28.38 o                         
  23   5   2        943.08        927.90        24.05 o                         
  25   5   2       1210.63       1230.93        37.57 o                         
 -24   6   2        254.90        264.04         9.04 o                         
 -22   6   2         94.18         92.83         5.41 o                         
 -20   6   2        202.50        211.51         7.36 o                         
 -18   6   2       1948.58       2006.37        24.91 o                         
 -16   6   2       4730.15       4646.86        49.32 o                         
 -14   6   2       1369.39       1303.46        24.81 o                         
 -12   6   2       3858.06       3738.42        32.18 o                         
 -10   6   2      14714.22      14547.08       115.24 o                         
  -8   6   2       6558.56       6502.84        47.41 o                         
  -6   6   2       4485.85       4330.39        29.66 o                         
  -4   6   2       5325.41       5169.02        34.91 o                         
  -2   6   2      10629.23      10956.71        94.04 o                         
   0   6   2      10400.12      10588.99        82.04 o                         
   2   6   2       5924.73       5830.30        44.79 o                         
   4   6   2        660.44        585.11         5.94 o                         
   6   6   2         19.63         22.46         2.28 o                         
   8   6   2       2707.65       2721.94        20.35 o                         
  10   6   2         15.23         17.97         2.60 o                         
  12   6   2        349.61        355.33         5.87 o                         
  14   6   2         42.06         54.26         3.59 o                         
  16   6   2        579.14        618.99        11.30 o                         
  18   6   2        281.78        320.92         9.76 o                         
  20   6   2        460.37        460.26        13.15 o                         
  22   6   2        872.48        886.27        19.57 o                         
  24   6   2        481.85        515.44        22.37 o                         
 -23   7   2       1901.60       1963.11        79.60 o                         
 -21   7   2        501.38        583.30        11.63 o                         
 -19   7   2        343.39        368.82        13.47 o                         
 -17   7   2       1040.51       1042.57        17.61 o                         
 -15   7   2       2466.32       2485.75        32.03 o                         
 -13   7   2       2601.91       2588.47        35.60 o                         
 -11   7   2       1593.96       1581.76        13.25 o                         
  -9   7   2        138.83        124.99         3.40 o                         
  -7   7   2        286.11        267.82         6.82 o                         
  -5   7   2       3180.51       3174.02        22.15 o                         
  -3   7   2       5139.51       5115.65        36.40 o                         
  -1   7   2         41.21         56.11         2.58 o                         
   1   7   2       4313.55       4415.61        34.44 o                         
   3   7   2       5036.47       5260.71        36.31 o                         
   5   7   2       6044.01       6233.46        46.26 o                         
   7   7   2       3044.01       2966.85        22.28 o                         
   9   7   2       2014.57       2017.59        15.89 o                         
  11   7   2       1101.37       1109.35        11.54 o                         
  13   7   2       3302.41       3357.63        28.21 o                         
  15   7   2       3332.30       3249.39        32.29 o                         
  17   7   2        863.41        816.13        17.62 o                         
  19   7   2        110.93        138.18         7.81 o                         
  21   7   2        242.45        268.35        15.42 o                         
 -20   8   2        817.68        873.68        35.02 o                         
 -18   8   2        251.92        283.14        10.86 o                         
 -16   8   2        887.74        897.48        17.46 o                         
 -14   8   2       1751.91       1789.31        17.96 o                         
 -12   8   2        125.17        157.83         4.05 o                         
 -10   8   2        964.12        843.47         8.87 o                         
  -8   8   2         31.95         24.89         2.17 o                         
  -6   8   2       1184.28       1203.50        10.57 o                         
  -4   8   2        161.07        187.51         4.31 o                         
  -2   8   2        216.73        231.10         5.58 o                         
   0   8   2        121.86        114.89         5.84 o                         
   2   8   2         20.85         24.24         2.10 o                         
   4   8   2       8052.79       7830.98        61.91 o                         
   6   8   2      11284.61      10970.64        92.55 o                         
   8   8   2       2757.13       2686.23        22.67 o                         
  10   8   2       1357.31       1359.86        13.80 o                         
  12   8   2       3888.47       3896.84        34.40 o                         
  14   8   2       5520.40       5594.54        64.92 o                         
  16   8   2       2565.11       2582.64        43.00 o                         
  18   8   2        250.38        232.90         7.71 o                         
 -17   9   2        392.38        416.88        13.62 o                         
 -15   9   2       1818.87       1902.30        26.18 o                         
 -13   9   2       3874.06       3944.80        46.78 o                         
 -11   9   2        407.88        443.36        10.23 o                         
  -9   9   2         71.53         84.90         3.32 o                         
  -7   9   2        323.82        357.64         5.30 o                         
  -5   9   2       1838.30       1987.99        16.29 o                         
  -3   9   2        823.91        866.58         9.30 o                         
  -1   9   2         54.54         59.93         3.99 o                         
   1   9   2        114.88        104.55         3.91 o                         
   3   9   2       1610.55       1612.64        16.24 o                         
   5   9   2       2387.28       2462.17        21.60 o                         
   7   9   2       1272.48       1325.41        12.60 o                         
   9   9   2          6.09          6.04         2.66 o                         
  11   9   2        941.17        940.85        13.87 o                         
  13   9   2       2365.96       2421.32        27.09 o                         
  15   9   2       1413.24       1477.87        17.26 o                         
 -12  10   2        512.81        529.96        11.58 o                         
 -10  10   2       1290.09       1303.80        19.24 o                         
  -8  10   2       1091.28       1097.18        16.41 o                         
  -6  10   2       1041.10       1014.27        17.97 o                         
  -4  10   2       1065.99       1080.80        21.78 o                         
  -2  10   2       1158.24       1196.97        13.52 o                         
   0  10   2       1008.35       1076.64        11.70 o                         
   2  10   2        399.55        427.92         7.69 o                         
   4  10   2        328.89        367.16         6.97 o                         
   6  10   2        194.64        218.55         6.04 o                         
   8  10   2         17.57         13.67         3.13 o                         
  10  10   2         68.10         81.07         4.25 o                         
 -29   1   3        324.36        330.04        12.21 o                         
 -27   1   3        787.62        767.17        24.82 o                         
 -25   1   3        367.79        350.07        17.29 o                         
 -23   1   3         30.35         26.44         5.09 o                         
 -21   1   3        111.00        106.04         5.25 o                         
 -19   1   3        546.14        522.36        14.22 o                         
 -17   1   3       3757.19       3853.98        66.03 o                         
 -15   1   3       3440.51       3277.74        64.25 o                         
 -13   1   3         38.04         62.55         2.57 o                         
 -11   1   3        287.62        303.04         5.96 o                         
  -9   1   3      18895.91      20286.38       268.89 o                         
  -7   1   3      11652.44      12428.09       222.26 o                         
  -5   1   3      71114.21      66823.93      1241.30 o                         
  -3   1   3       9945.56      10765.24        83.07 o                         
  -1   1   3       6019.81       6510.49        41.97 o                         
   1   1   3       2712.69       2833.43        17.45 o                         
   3   1   3      23747.00      25440.43       245.87 o                         
   5   1   3       7983.78       9076.74        72.88 o                         
   7   1   3       5235.68       5472.93        43.11 o                         
   9   1   3       4164.95       4325.77        35.43 o                         
  11   1   3       1760.99       2047.69        19.02 o                         
  13   1   3          4.05         12.28         2.73 o                         
  15   1   3        428.74        419.11         7.68 o                         
  17   1   3       2042.31       2025.55        31.49 o                         
  19   1   3        504.01        450.90        10.30 o                         
  21   1   3       4580.03       4513.72        61.04 o                         
  23   1   3       2984.27       2849.29        59.04 o                         
  25   1   3         90.06        100.66         8.78 o                         
  27   1   3        163.73        160.54        11.56 o                         
  29   1   3        122.22        144.52        11.57 o                         
 -30   2   3        440.10        420.64        17.63 o                         
 -28   2   3        308.35        290.61        10.79 o                         
 -26   2   3        394.28        381.85        10.32 o                         
 -24   2   3          7.14          8.88         5.18 o                         
 -22   2   3        610.19        610.58        11.15 o                         
 -20   2   3       1706.65       1737.26        30.46 o                         
 -18   2   3         94.69        137.75         4.58 o                         
 -16   2   3        763.82        672.56        10.69 o                         
 -14   2   3        929.61        806.58        10.07 o                         
 -12   2   3        679.54        669.73         9.91 o                         
 -10   2   3       2131.40       2287.50        31.73 o                         
  -8   2   3       5159.22       5128.55       100.16 o                         
  -6   2   3       2737.20       2547.92        49.24 o                         
  -4   2   3        339.70        193.75       105.68 o                         
  -2   2   3       2895.77       2810.50        44.54 o                         
   0   2   3       2618.02       2577.68        40.60 o                         
   2   2   3       1897.43       1967.92        12.13 o                         
   4   2   3       1782.31       1880.61        12.11 o                         
   6   2   3       8195.29       8620.79       112.42 o                         
   8   2   3      39964.36      44312.03       505.12 o                         
  10   2   3         23.37         10.74         2.32 o                         
  12   2   3       1027.97       1184.64        11.80 o                         
  14   2   3         64.31         66.71         4.55 o                         
  16   2   3        283.65        238.28         6.25 o                         
  18   2   3        419.10        377.65        12.01 o                         
  20   2   3       1347.24       1310.05        17.50 o                         
  22   2   3       4422.83       4326.09        58.57 o                         
  24   2   3        810.44        798.22        16.29 o                         
  26   2   3         60.44         46.84         8.35 o                         
  28   2   3        237.62        234.58        11.56 o                         
 -29   3   3        136.03        105.96        21.15 o                         
 -27   3   3       1036.13       1022.38        25.80 o                         
 -25   3   3        473.22        472.66        20.72 o                         
 -23   3   3        233.65        232.22        13.20 o                         
 -21   3   3        170.84        160.48         7.65 o                         
 -19   3   3        491.55        521.36         8.99 o                         
 -17   3   3        142.94        151.95         4.82 o                         
 -15   3   3         39.93         57.05         8.33 o                         
 -13   3   3       2920.15       2965.58        24.63 o                         
 -11   3   3       1985.03       2035.42        35.20 o                         
  -9   3   3       3177.52       3211.46        42.98 o                         
  -7   3   3       4007.73       4111.74        73.05 o                         
  -5   3   3        396.00        368.82         3.52 o                         
  -3   3   3       1475.07       1601.18        25.35 o                         
  -1   3   3        117.20        153.74         1.98 o                         
   1   3   3       5661.02       6101.67        84.97 o                         
   3   3   3      18439.43      20510.38       158.08 o                         
   5   3   3       8241.92       9174.34        77.42 o                         
   7   3   3        689.76        805.61         8.78 o                         
   9   3   3        735.27        607.17        12.21 o                         
  11   3   3       2748.63       2485.22        22.33 o                         
  13   3   3       6489.07       6577.11        80.97 o                         
  15   3   3        681.75        699.78        10.70 o                         
  17   3   3         22.70         16.87         4.17 o                         
  19   3   3        972.00        961.75        16.07 o                         
  21   3   3        589.48        597.33        12.46 o                         
  23   3   3        165.58        180.99         8.34 o                         
  25   3   3        127.67        138.80         9.29 o                         
  27   3   3          1.70          8.78         7.94 o                         
 -28   4   3        176.35        190.59         9.68 o                         
 -26   4   3        961.04        959.30        21.69 o                         
 -24   4   3        352.72        363.57         9.05 o                         
 -22   4   3        661.80        664.47        12.63 o                         
 -20   4   3       1506.12       1446.24        18.28 o                         
 -18   4   3          0.45          1.22         2.18 o                         
 -16   4   3        220.06        241.73         7.48 o                         
 -14   4   3       1248.88       1281.04        14.67 o                         
 -12   4   3        823.20        817.40         9.32 o                         
 -10   4   3        880.69        709.45         7.76 o                         
  -8   4   3        161.97         66.38         1.67 o                         
  -6   4   3       2098.58       1829.00        11.04 o                         
  -4   4   3        212.98        280.38         2.66 o                         
  -2   4   3       1364.48       1342.61         8.46 o                         
   0   4   3       1119.48       1171.96         6.50 o                         
   2   4   3        704.70        572.36         4.57 o                         
   4   4   3       1113.72        863.96         6.37 o                         
   6   4   3       4807.28       4795.08        39.64 o                         
   8   4   3       5029.65       5108.44        43.77 o                         
  10   4   3       5705.27       5225.95        40.63 o                         
  12   4   3       1809.35       1626.93        14.90 o                         
  14   4   3          4.17          2.68         2.56 o                         
  16   4   3        912.20        951.94        16.21 o                         
  18   4   3       1329.27       1338.20        17.88 o                         
  20   4   3        405.37        382.21        11.01 o                         
  22   4   3        367.39        380.31        11.27 o                         
  24   4   3         59.73         57.45        12.68 o                         
  26   4   3          2.76          4.15         7.18 o                         
 -27   5   3         83.42         66.84         6.04 o                         
 -25   5   3         39.32         39.20         4.91 o                         
 -23   5   3        145.68        139.03         5.95 o                         
 -21   5   3        524.48        534.23        16.13 o                         
 -19   5   3        776.01        767.75        11.17 o                         
 -17   5   3         28.19         21.91         2.75 o                         
 -15   5   3        980.27        894.02        10.10 o                         
 -13   5   3       1081.55        978.74        17.96 o                         
 -11   5   3        960.13        879.75         9.53 o                         
  -9   5   3         13.78         31.77         2.60 o                         
  -7   5   3        125.25        107.07         1.86 o                         
  -5   5   3        155.13        144.64         2.22 o                         
  -3   5   3        536.00        414.58         3.97 o                         
  -1   5   3        249.51        121.73         1.99 o                         
   1   5   3       1592.51       1784.18        11.57 o                         
   3   5   3          5.15         12.16         1.18 o                         
   5   5   3        640.82        635.11         6.36 o                         
   7   5   3       6028.59       5752.81        44.10 o                         
   9   5   3        910.30        889.34         8.46 o                         
  11   5   3        331.78        355.29         6.97 o                         
  13   5   3        167.88        178.13         5.61 o                         
  15   5   3         69.09         56.60         4.62 o                         
  17   5   3         91.70        117.90         6.28 o                         
  19   5   3        211.66        187.37         6.89 o                         
  21   5   3        584.42        534.49        17.62 o                         
  23   5   3        229.49        248.21        10.79 o                         
  25   5   3        201.56        200.40        11.72 o                         
 -24   6   3        223.34        177.41         7.94 o                         
 -22   6   3        511.68        538.48        17.20 o                         
 -20   6   3          1.09          1.41         2.75 o                         
 -18   6   3        397.17        407.35         8.04 o                         
 -16   6   3        157.37        152.69         4.81 o                         
 -14   6   3       1930.43       1953.42        21.57 o                         
 -12   6   3      11206.50      10902.50       102.46 o                         
 -10   6   3      10280.79      10054.96        77.69 o                         
  -8   6   3        154.14        156.21         5.69 o                         
  -6   6   3        151.62        152.76         3.12 o                         
  -4   6   3       3894.09       3738.41        24.56 o                         
  -2   6   3       2494.84       2532.73        18.64 o                         
   0   6   3         41.86         64.86         2.83 o                         
   2   6   3       1804.30       1644.77        11.87 o                         
   4   6   3        524.73        486.87         5.43 o                         
   6   6   3       1320.07       1391.74        11.54 o                         
   8   6   3         77.97         87.63         2.74 o                         
  10   6   3         18.80         16.59         2.56 o                         
  12   6   3        114.34        135.89         4.34 o                         
  14   6   3       1409.44       1275.17        23.32 o                         
  16   6   3        804.25        781.72        19.03 o                         
  18   6   3          1.32          7.15         4.29 o                         
  20   6   3         61.63         57.73         7.23 o                         
  22   6   3          5.92          4.89         4.06 o                         
  24   6   3        230.61        244.38        10.10 o                         
 -23   7   3         33.05         21.42         4.68 o                         
 -21   7   3        427.74        448.69        10.44 o                         
 -19   7   3          9.79          4.77         3.36 o                         
 -17   7   3        386.90        367.72         7.30 o                         
 -15   7   3         23.39         44.22         2.85 o                         
 -13   7   3       2268.79       2299.97        18.34 o                         
 -11   7   3       2688.35       2710.71        22.29 o                         
  -9   7   3       2299.08       2371.15        18.34 o                         
  -7   7   3       1500.43       1484.66        10.64 o                         
  -5   7   3       1228.38       1241.61         9.25 o                         
  -3   7   3       4827.27       4705.36        33.16 o                         
  -1   7   3        634.29        575.44         6.77 o                         
   1   7   3       8470.81       8425.88        71.66 o                         
   3   7   3       1792.08       1831.31        13.52 o                         
   5   7   3         19.52         29.42         2.37 o                         
   7   7   3        278.19        245.87         4.34 o                         
   9   7   3         30.70         32.68         2.87 o                         
  11   7   3        667.76        642.59         7.94 o                         
  13   7   3        422.51        416.83         7.39 o                         
  15   7   3        193.87        209.18         6.12 o                         
  17   7   3        784.57        743.73        18.96 o                         
  19   7   3          0.98          1.43         4.69 o                         
  21   7   3         11.35         12.24         4.81 o                         
 -20   8   3        146.15        175.51        10.59 o                         
 -18   8   3        133.84        144.21        10.33 o                         
 -16   8   3         20.26         20.09         5.77 o                         
 -14   8   3        864.90        849.96         9.28 o                         
 -12   8   3       1500.02       1523.87        13.15 o                         
 -10   8   3       2283.89       2239.90        22.67 o                         
  -8   8   3       1020.95       1029.60         8.84 o                         
  -6   8   3        446.29        453.19         7.34 o                         
  -4   8   3        774.65        782.09         7.56 o                         
  -2   8   3        716.79        762.14         7.44 o                         
   0   8   3        243.13        264.40         5.39 o                         
   2   8   3        524.37        556.96         6.59 o                         
   4   8   3        330.80        272.36         5.96 o                         
   6   8   3        322.56        306.86         5.18 o                         
   8   8   3        181.73        215.88         4.49 o                         
  10   8   3        217.91        206.18         7.67 o                         
  12   8   3        582.26        591.01         8.99 o                         
  14   8   3        294.72        297.25         6.59 o                         
  16   8   3         85.61         73.27        13.97 o                         
  18   8   3          4.81          2.35         3.42 o                         
 -17   9   3        276.28        277.51        11.79 o                         
 -15   9   3         85.53         90.90         9.25 o                         
 -13   9   3         17.51         19.50         5.43 o                         
 -11   9   3         54.42         64.44         5.77 o                         
  -9   9   3         47.11         52.61         5.31 o                         
  -7   9   3         90.61         85.03         3.67 o                         
  -5   9   3         14.82         20.06         2.74 o                         
  -3   9   3        117.42        117.75         3.30 o                         
  -1   9   3          1.57          2.86         3.26 o                         
   1   9   3       1642.96       1690.34        18.10 o                         
   3   9   3       1661.01       1679.45        15.30 o                         
   5   9   3       1567.57       1707.42        16.92 o                         
   7   9   3       1859.73       1957.09        17.21 o                         
   9   9   3       1024.18       1019.60        12.31 o                         
  11   9   3       1503.72       1450.07        16.34 o                         
  13   9   3       1135.97       1156.15        17.93 o                         
  15   9   3        184.72        224.03         6.65 o                         
 -12  10   3       1042.59       1076.94        19.49 o                         
 -10  10   3        245.22        265.57         8.41 o                         
  -8  10   3        107.32        124.13         6.98 o                         
  -6  10   3         12.74         13.31         6.14 o                         
  -4  10   3        388.84        397.95         9.66 o                         
  -2  10   3        172.33        157.30        27.19 o                         
   0  10   3        302.05        326.97        13.93 o                         
   2  10   3       1895.12       1994.45        19.62 o                         
   4  10   3       1163.83       1245.05        14.99 o                         
   6  10   3        340.74        345.92         6.12 o                         
   8  10   3        824.38        844.29        10.66 o                         
  10  10   3       1835.96       1941.42        21.71 o                         
 -30   0   4          4.34          8.45         7.26 o                         
 -28   0   4       2020.48       2001.22        86.88 o                         
 -26   0   4       6280.23       6223.25       316.06 o                         
 -24   0   4       1676.73       1619.58        44.56 o                         
 -22   0   4        158.93        171.68        13.55 o                         
 -20   0   4       5603.47       5454.29       173.97 o                         
 -18   0   4       8443.48       7859.88       315.77 o                         
 -16   0   4       6169.63       5653.85       202.29 o                         
 -14   0   4      11602.81      11361.33       341.54 o                         
 -12   0   4      22306.33      22392.04       791.45 o                         
 -10   0   4      62599.83      61642.13      2590.63 o                         
  -8   0   4      46245.32      45399.18      1049.99 o                         
  -6   0   4      41961.27      43626.32      1139.67 o                         
  -4   0   4     123998.38     101008.19      1925.16 o                         
  -2   0   4      73699.82      69967.01      1199.54 o                         
   0   0   4       1903.50       1819.00        16.67 o                         
   2   0   4       2982.60       3225.51        25.51 o                         
   4   0   4       5088.61       5390.36        58.33 o                         
   6   0   4       1589.13       1673.37        25.55 o                         
   8   0   4         28.41         17.50         2.79 o                         
  10   0   4      12292.49      12356.47       161.61 o                         
  12   0   4        834.34        778.98        12.45 o                         
  14   0   4         48.18         78.16         6.87 o                         
  16   0   4       1071.05       1047.65        18.46 o                         
  18   0   4       5810.88       5497.02        76.81 o                         
  20   0   4       2458.02       2427.99        39.33 o                         
  22   0   4       1228.18       1231.57        31.82 o                         
  24   0   4        224.39        216.99        17.22 o                         
  26   0   4        669.03        679.32        27.37 o                         
  28   0   4       1389.95       1547.04        62.66 o                         
 -29   1   4       2142.71       2130.41        42.77 o                         
 -27   1   4        385.46        403.65        16.21 o                         
 -25   1   4         93.20         98.83         6.61 o                         
 -23   1   4         98.78        100.74         7.14 o                         
 -21   1   4        487.60        494.95        14.97 o                         
 -19   1   4      11041.28      10971.03       300.77 o                         
 -17   1   4       3776.55       3807.15        82.62 o                         
 -15   1   4       2664.10       2785.37        65.69 o                         
 -13   1   4       3718.04       3826.05        84.26 o                         
 -11   1   4      16848.20      18642.04       422.18 o                         
  -9   1   4      32914.21      35197.50       466.98 o                         
  -7   1   4       7007.71       7653.42       142.06 o                         
  -5   1   4       6285.57       6900.79       132.23 o                         
  -3   1   4       3681.90       3975.70        73.34 o                         
  -1   1   4       4553.30       4631.10        37.48 o                         
   1   1   4      13609.27      14624.56       149.46 o                         
   3   1   4       1159.04       1076.15         7.28 o                         
   5   1   4       5791.71       6444.29        58.88 o                         
   7   1   4      16795.21      19351.32       184.08 o                         
   9   1   4      18790.26      21078.12       207.76 o                         
  11   1   4       5785.15       5749.34        49.20 o                         
  13   1   4         45.25         49.84         4.47 o                         
  15   1   4        106.16         91.06         5.47 o                         
  17   1   4       3702.06       3584.72        40.81 o                         
  19   1   4       6143.20       6050.99        75.16 o                         
  21   1   4        912.18        927.55        15.50 o                         
  23   1   4        295.84        299.77        11.04 o                         
  25   1   4       1104.76       1053.18        20.15 o                         
  27   1   4        810.75        790.53        20.93 o                         
 -30   2   4        342.00        336.91        13.67 o                         
 -28   2   4        209.14        217.50        11.04 o                         
 -26   2   4        684.41        683.01        18.43 o                         
 -24   2   4       1799.01       1804.91        50.22 o                         
 -22   2   4        442.01        421.81        10.62 o                         
 -20   2   4         38.60         28.46         3.88 o                         
 -18   2   4       2029.20       1986.09        44.37 o                         
 -16   2   4       3082.07       2950.26        64.08 o                         
 -14   2   4       1405.80       1569.64        24.31 o                         
 -12   2   4      17112.60      18619.75       356.02 o                         
 -10   2   4       5587.88       5584.12        85.70 o                         
  -8   2   4       1085.56       1071.21        18.67 o                         
  -6   2   4       1571.06       1592.06        28.01 o                         
  -4   2   4      20523.70      21561.42       237.67 o                         
  -2   2   4      12652.90      13797.91        93.45 o                         
   0   2   4      21025.13      22848.49       219.40 o                         
   2   2   4      11679.80      12276.41        92.70 o                         
   4   2   4      24765.88      26843.38       268.22 o                         
   6   2   4      22321.41      24115.76       216.21 o                         
   8   2   4      26759.07      28848.49       305.03 o                         
  10   2   4       1486.42       1221.55        12.09 o                         
  12   2   4       4768.93       4447.28        39.50 o                         
  14   2   4       3028.47       2833.76        26.45 o                         
  16   2   4          8.88          9.89         3.64 o                         
  18   2   4        855.28        823.13        13.58 o                         
  20   2   4        368.74        325.98         9.30 o                         
  22   2   4        858.61        788.45        14.47 o                         
  24   2   4        743.03        702.54        14.67 o                         
  26   2   4         34.32         33.68         6.96 o                         
  28   2   4        293.99        325.91        15.36 o                         
 -29   3   4       1147.69       1164.83        26.59 o                         
 -27   3   4        997.31        924.74        19.74 o                         
 -25   3   4       2787.51       2775.52        69.19 o                         
 -23   3   4       2898.60       2820.90        42.64 o                         
 -21   3   4        941.43        845.30        27.21 o                         
 -19   3   4         29.84         26.61         3.96 o                         
 -17   3   4        138.73        170.68         4.80 o                         
 -15   3   4       2786.98       2855.90        42.64 o                         
 -13   3   4       3082.07       3026.47        42.28 o                         
 -11   3   4         42.95         59.03         2.54 o                         
  -9   3   4         46.50         48.37         2.52 o                         
  -7   3   4         15.02         26.85         3.76 o                         
  -5   3   4      22321.46      22434.02       256.41 o                         
  -3   3   4      25305.56      26408.02       255.81 o                         
  -1   3   4         44.74         23.87         0.62 o                         
   1   3   4      10876.04      11357.65        93.69 o                         
   3   3   4      64116.56      67013.21       781.71 o                         
   5   3   4      38379.47      41012.99       458.15 o                         
   7   3   4      15696.89      16263.24       137.27 o                         
   9   3   4       6221.78       6425.75        49.97 o                         
  11   3   4       1396.14       1420.75        13.70 o                         
  13   3   4       2717.92       2638.77        49.26 o                         
  15   3   4      10549.65      10631.16       157.80 o                         
  17   3   4        822.31        787.40        22.33 o                         
  19   3   4        365.22        368.54         9.20 o                         
  21   3   4        891.16        868.24        16.90 o                         
  23   3   4        535.65        545.30        13.60 o                         
  25   3   4        107.95        126.35         8.60 o                         
  27   3   4        248.91        249.36        11.35 o                         
 -28   4   4        122.14        118.81         7.29 o                         
 -26   4   4       1102.16       1147.39        46.98 o                         
 -24   4   4       3148.08       3112.47        95.87 o                         
 -22   4   4       2229.97       2327.95        56.52 o                         
 -20   4   4         10.16         15.99         3.19 o                         
 -18   4   4         83.37         88.48         4.98 o                         
 -16   4   4       1348.66       1348.31        29.41 o                         
 -14   4   4       5005.42       4743.08        76.13 o                         
 -12   4   4       3011.75       2807.05        46.86 o                         
 -10   4   4       1668.24       1633.59        29.64 o                         
  -8   4   4         33.63         23.78         1.54 o                         
  -6   4   4      11048.12      10778.67       172.71 o                         
  -4   4   4      13386.53      13335.50       176.82 o                         
  -2   4   4      12514.37      13565.07       179.59 o                         
   0   4   4       2908.20       3163.36        19.18 o                         
   2   4   4       4311.27       3994.02        25.05 o                         
   4   4   4      17942.45       7611.80      5005.14 o                         
   6   4   4      21444.21      22744.65       229.90 o                         
   8   4   4       1043.11       1087.31        13.47 o                         
  10   4   4        204.89        187.91         4.46 o                         
  12   4   4       7277.63       7152.80        59.33 o                         
  14   4   4      18118.11      18026.25       170.65 o                         
  16   4   4       3655.95       3530.30        44.64 o                         
  18   4   4       1794.97       1747.72        33.03 o                         
  20   4   4        778.14        810.12        17.67 o                         
  22   4   4       3916.18       3991.33       104.07 o                         
  24   4   4       4088.96       4227.51       124.11 o                         
  26   4   4        501.92        514.55        23.41 o                         
 -27   5   4         60.61         64.48         6.49 o                         
 -25   5   4         31.75         38.27         6.46 o                         
 -23   5   4        655.78        646.60        21.18 o                         
 -21   5   4       2842.84       2801.50        79.25 o                         
 -19   5   4        874.62        900.76        15.52 o                         
 -17   5   4       1449.03       1318.66        28.22 o                         
 -15   5   4       6431.73       6268.43        77.99 o                         
 -13   5   4       8660.29       8573.41       174.03 o                         
 -11   5   4       1927.16       1846.63        27.63 o                         
  -9   5   4       4098.80       4166.97        31.31 o                         
  -7   5   4      18441.58      20037.52       263.75 o                         
  -5   5   4      13856.75      14988.31       261.69 o                         
  -3   5   4       8681.69       9692.38       144.60 o                         
  -1   5   4        262.94        387.92         4.46 o                         
   1   5   4        319.78        273.80         3.69 o                         
   3   5   4         81.36         54.10         2.12 o                         
   5   5   4       1224.02       1190.16         8.79 o                         
   7   5   4         71.71         71.26         2.49 o                         
   9   5   4       1113.58       1130.03        11.90 o                         
  11   5   4        875.37        849.20        12.28 o                         
  13   5   4        691.60        707.30        13.95 o                         
  15   5   4        990.60        985.07        12.05 o                         
  17   5   4       3262.30       3253.13        53.35 o                         
  19   5   4       1391.31       1417.09        26.00 o                         
  21   5   4       1307.77       1349.13        29.80 o                         
  23   5   4       2511.41       2670.68        64.27 o                         
  25   5   4       1776.94       1832.08        26.37 o                         
 -24   6   4        402.53        408.24         8.93 o                         
 -22   6   4         54.72         59.57         4.31 o                         
 -20   6   4        951.09        972.24        20.03 o                         
 -18   6   4       1106.82       1174.78        27.39 o                         
 -16   6   4       2204.58       2252.64        30.05 o                         
 -14   6   4       4646.79       4421.99        53.84 o                         
 -12   6   4       4429.50       4293.69        33.53 o                         
 -10   6   4       7037.76       6809.08        87.59 o                         
  -8   6   4       6955.30       6566.85        71.35 o                         
  -6   6   4       3625.70       3467.91        26.46 o                         
  -4   6   4       3664.20       3493.33        26.56 o                         
  -2   6   4       3253.60       3259.61        23.95 o                         
   0   6   4       2727.67       2632.48        20.40 o                         
   2   6   4         17.97         16.20         1.63 o                         
   4   6   4        841.85        723.93        62.72 o                         
   6   6   4         43.19         30.81         2.06 o                         
   8   6   4        103.80         78.30         3.34 o                         
  10   6   4         37.77         36.40         3.46 o                         
  12   6   4        745.71        673.10        13.31 o                         
  14   6   4       2253.70       2269.89        42.50 o                         
  16   6   4       1309.84       1443.56        29.54 o                         
  18   6   4       1374.26       1418.19        45.01 o                         
  20   6   4       1596.64       1692.25        63.71 o                         
  22   6   4       1008.53       1054.78        24.25 o                         
 -23   7   4        682.73        672.00        24.79 o                         
 -21   7   4        700.02        704.26        27.65 o                         
 -19   7   4        429.18        475.07         9.44 o                         
 -17   7   4        879.33        905.63        14.91 o                         
 -15   7   4         55.53         69.79         3.44 o                         
 -13   7   4        346.56        358.48         9.02 o                         
 -11   7   4        818.22        844.76         7.76 o                         
  -9   7   4        172.25        200.98         3.46 o                         
  -7   7   4        721.96        704.53         6.49 o                         
  -5   7   4        320.73        371.91         3.74 o                         
  -3   7   4        246.86        250.62         3.92 o                         
  -1   7   4       1208.03       1104.74        15.42 o                         
   1   7   4       6357.80       6441.14        53.97 o                         
   3   7   4       3519.13       3652.80        25.42 o                         
   5   7   4         22.28         36.08         2.66 o                         
   7   7   4       1185.67       1160.04        10.71 o                         
   9   7   4       2903.52       2926.76        23.07 o                         
  11   7   4       2375.28       2405.62        20.23 o                         
  13   7   4        701.62        689.05        11.26 o                         
  15   7   4        436.67        409.42         9.47 o                         
  17   7   4        560.30        578.15        12.53 o                         
  19   7   4       1001.94       1095.18        42.41 o                         
  21   7   4        221.46        241.07        10.67 o                         
 -20   8   4        891.61        920.85        34.07 o                         
 -18   8   4       1313.55       1402.47        34.95 o                         
 -16   8   4         80.91         82.56         7.51 o                         
 -14   8   4        422.60        402.01        10.28 o                         
 -12   8   4        570.27        526.75         5.62 o                         
 -10   8   4        214.69        233.52         4.54 o                         
  -8   8   4        203.07        210.26         3.93 o                         
  -6   8   4         63.31         51.41         2.45 o                         
  -4   8   4        361.68        332.05         4.42 o                         
  -2   8   4       1279.97       1261.76        11.18 o                         
   0   8   4       4347.80       4416.01        41.05 o                         
   2   8   4       3310.44       3366.61        25.42 o                         
   4   8   4       1825.06       1805.25        15.06 o                         
   6   8   4       2224.12       2151.80        17.65 o                         
   8   8   4       4413.25       4518.28        53.50 o                         
  10   8   4       4154.62       4169.18        34.80 o                         
  12   8   4        647.84        701.24        10.75 o                         
  14   8   4         14.08          8.92         3.08 o                         
  16   8   4         30.98         27.17         5.59 o                         
  18   8   4          4.16          3.13         3.30 o                         
 -17   9   4        366.40        367.92        14.37 o                         
 -15   9   4        156.68        173.75         8.03 o                         
 -13   9   4        153.83        145.73         9.30 o                         
 -11   9   4        499.90        501.70        13.62 o                         
  -9   9   4        843.67        866.09        14.75 o                         
  -7   9   4        979.37        982.91        16.36 o                         
  -5   9   4        299.97        296.48        10.60 o                         
  -3   9   4        978.09        950.79        20.20 o                         
  -1   9   4       4187.20       4200.37        35.98 o                         
   1   9   4       5505.45       5613.15        59.51 o                         
   3   9   4       3015.68       3022.81        28.80 o                         
   5   9   4        616.11        626.77         8.23 o                         
   7   9   4       1293.67       1345.03        14.32 o                         
   9   9   4       4252.01       4294.01        38.34 o                         
  11   9   4       1969.29       2073.81        19.67 o                         
  13   9   4        147.97        153.03         6.86 o                         
  15   9   4          3.45          2.71         3.33 o                         
 -10  10   4       1986.92       1981.60        25.91 o                         
  -8  10   4       1913.62       1891.58        28.06 o                         
  -6  10   4        377.73        316.74        10.75 o                         
  -4  10   4        268.69        201.82        10.86 o                         
  -2  10   4        757.38        792.80        29.51 o                         
   0  10   4        647.20        684.63        12.48 o                         
   2  10   4        166.69        174.76         8.23 o                         
   4  10   4          4.51          8.48         3.77 o                         
   6  10   4        164.64        174.89         5.07 o                         
   8  10   4        169.89        161.55         5.49 o                         
 -29   1   5        302.47        276.95        14.34 o                         
 -27   1   5       1136.30       1080.19        29.13 o                         
 -25   1   5        108.98        106.13         6.15 o                         
 -23   1   5          0.22          4.16         3.33 o                         
 -21   1   5          8.87         10.89         3.24 o                         
 -19   1   5       2849.12       2671.07        58.95 o                         
 -17   1   5         16.62         18.95         3.08 o                         
 -15   1   5          0.79          6.92         1.96 o                         
 -13   1   5       7392.35       7620.52       175.48 o                         
 -11   1   5       7767.92       7685.35       186.07 o                         
  -9   1   5       1588.76       1722.64        43.30 o                         
  -7   1   5       2441.75       2904.71        56.31 o                         
  -5   1   5       7161.05       8230.00        71.06 o                         
  -3   1   5        446.96        423.87         3.10 o                         
  -1   1   5         53.90         84.82         1.39 o                         
   1   1   5       4211.61       4660.89        31.32 o                         
   3   1   5      35652.62      39848.66       388.82 o                         
   5   1   5        948.47       1109.18         9.66 o                         
   7   1   5       2615.36       3164.38        26.57 o                         
   9   1   5        631.86        833.53         9.11 o                         
  11   1   5        651.24        558.71         7.24 o                         
  13   1   5       1713.08       1876.56        31.50 o                         
  15   1   5       2779.01       2924.35        31.14 o                         
  17   1   5       2466.36       2511.02        28.61 o                         
  19   1   5       1107.49       1133.71        16.41 o                         
  21   1   5        209.26        211.29         9.39 o                         
  23   1   5        117.88        123.67         8.23 o                         
  25   1   5        602.54        636.41        16.95 o                         
  27   1   5          1.05          0.24         4.99 o                         
 -30   2   5        144.40        144.70        10.28 o                         
 -28   2   5         15.69         11.80         5.17 o                         
 -26   2   5         69.50         51.46        11.84 o                         
 -24   2   5        181.06        198.58        10.93 o                         
 -22   2   5       1665.53       1653.50        40.02 o                         
 -20   2   5       1220.06       1180.62        32.38 o                         
 -18   2   5          1.62          1.89         2.49 o                         
 -16   2   5        155.43        149.81         7.01 o                         
 -14   2   5       5610.02       5980.72       145.14 o                         
 -12   2   5      22490.49      23979.70       632.47 o                         
 -10   2   5      10029.06      10477.59       232.11 o                         
  -8   2   5          0.45          5.24         1.18 o                         
  -6   2   5        741.15        650.42         7.21 o                         
  -4   2   5       3367.05       3656.40        64.35 o                         
  -2   2   5       7399.48       7640.51       462.67 o                         
   0   2   5        769.99        680.73         4.64 o                         
   2   2   5        434.52        323.48         3.62 o                         
   4   2   5      14101.73      16343.51       149.72 o                         
   6   2   5       2789.46       2795.33        21.09 o                         
   8   2   5       4093.64       3822.58        28.83 o                         
  10   2   5       1094.57       1149.46        13.15 o                         
  12   2   5          0.29          1.50         2.30 o                         
  14   2   5       4816.68       4575.37        50.30 o                         
  16   2   5      10240.83      10032.79        99.28 o                         
  18   2   5       2363.52       2200.31        32.52 o                         
  20   2   5        164.58        140.63         7.76 o                         
  22   2   5         16.19         11.97         5.33 o                         
  24   2   5         17.39         29.26         6.44 o                         
  26   2   5        877.86        917.78        20.34 o                         
 -29   3   5        720.19        677.42        31.29 o                         
 -27   3   5        129.59        114.03         7.80 o                         
 -25   3   5         92.80        101.62         6.39 o                         
 -23   3   5          0.30          0.51         2.89 o                         
 -21   3   5        160.52        154.16         5.51 o                         
 -19   3   5         67.82         82.65         5.48 o                         
 -17   3   5        343.72        285.26         9.35 o                         
 -15   3   5        587.44        520.42        12.26 o                         
 -13   3   5          1.95          8.99         1.51 o                         
 -11   3   5       1536.67       1628.41        30.80 o                         
  -9   3   5       1309.22       1370.47        19.41 o                         
  -7   3   5       6457.14       6779.32       189.43 o                         
  -5   3   5        420.93        329.75         6.57 o                         
  -3   3   5         42.60          7.71         1.20 o                         
  -1   3   5      13598.09      14788.88       127.28 o                         
   1   3   5       1251.11       1230.36         7.73 o                         
   3   3   5       2761.43       3076.42        22.90 o                         
   5   3   5       3618.70       3670.71        29.27 o                         
   7   3   5       2908.24       2830.54        23.94 o                         
   9   3   5        652.81        728.97         8.31 o                         
  11   3   5       1055.81       1101.84        15.23 o                         
  13   3   5        513.56        462.69         9.15 o                         
  15   3   5       2857.96       2784.20        29.38 o                         
  17   3   5       3260.30       3042.27        48.94 o                         
  19   3   5       1243.93       1129.28        20.50 o                         
  21   3   5       1077.35       1060.11        28.27 o                         
  23   3   5        134.48        148.86         8.60 o                         
  25   3   5        369.48        328.26        14.26 o                         
  27   3   5          2.13          0.16         5.27 o                         
 -28   4   5        316.73        302.21        11.13 o                         
 -26   4   5          1.52          2.45         4.35 o                         
 -24   4   5         97.55        105.58         5.85 o                         
 -22   4   5        240.69        256.00         8.46 o                         
 -20   4   5        136.53        153.87         7.16 o                         
 -18   4   5        672.12        711.57        17.75 o                         
 -16   4   5        689.83        693.68        24.66 o                         
 -14   4   5       1909.22       1863.19        27.54 o                         
 -12   4   5       1038.32       1061.27        13.32 o                         
 -10   4   5         12.57          6.64         1.71 o                         
  -8   4   5       2897.32       2831.02        40.28 o                         
  -6   4   5       1811.91       1945.62        16.70 o                         
  -4   4   5       1343.15       1304.62        10.02 o                         
  -2   4   5      23373.62      26382.56       211.57 o                         
   0   4   5       4200.35       4396.62        26.72 o                         
   2   4   5       2931.46       2574.16        15.09 o                         
   4   4   5       2057.32       1610.97        94.72 o                         
   6   4   5       1285.69       1129.35        11.35 o                         
   8   4   5       1164.31       1165.41        12.00 o                         
  10   4   5        290.85        247.28         6.94 o                         
  12   4   5        206.35        186.34         6.81 o                         
  14   4   5       4585.23       4498.89        45.83 o                         
  16   4   5          0.05          3.60         3.52 o                         
  18   4   5        963.64        932.23        22.13 o                         
  20   4   5       1773.06       1768.07        29.72 o                         
  22   4   5          0.03          0.93         4.29 o                         
  24   4   5          0.11          5.16         5.68 o                         
  26   4   5         15.00         11.86         7.47 o                         
 -27   5   5        184.96        210.21         8.22 o                         
 -25   5   5          3.11          4.17         3.18 o                         
 -23   5   5        497.16        489.94        16.44 o                         
 -21   5   5        558.84        579.36        22.55 o                         
 -19   5   5         22.62         17.59         4.23 o                         
 -17   5   5        421.19        388.63         8.99 o                         
 -15   5   5        292.47        307.61        10.86 o                         
 -13   5   5       1845.13       1781.54        17.65 o                         
 -11   5   5        291.98        300.85         6.24 o                         
  -9   5   5        313.14        243.80         4.29 o                         
  -7   5   5        596.05        569.55        10.25 o                         
  -5   5   5        275.55        317.61         5.53 o                         
  -3   5   5         50.74         49.59         1.73 o                         
  -1   5   5        410.18        434.30         7.69 o                         
   1   5   5       4283.10       4300.07        27.42 o                         
   3   5   5       5664.71       5611.54        35.55 o                         
   5   5   5       1407.95       1342.22        10.75 o                         
   7   5   5        112.43        129.91         3.96 o                         
   9   5   5        409.15        349.18         9.78 o                         
  11   5   5       1806.62       1828.23        22.87 o                         
  13   5   5        516.82        517.05         9.16 o                         
  15   5   5        229.48        211.72         7.81 o                         
  17   5   5        939.31        906.36        14.53 o                         
  19   5   5         72.47         78.55         6.64 o                         
  21   5   5          0.41          0.39         4.44 o                         
  23   5   5         56.87         58.12        10.83 o                         
 -24   6   5        730.20        738.55        26.79 o                         
 -22   6   5        174.24        157.21         4.97 o                         
 -20   6   5        656.59        619.60        26.34 o                         
 -18   6   5       1998.57       2100.99        32.70 o                         
 -16   6   5       1919.10       1975.89        23.32 o                         
 -14   6   5       1235.59       1214.44        16.45 o                         
 -12   6   5        414.92        481.26         8.96 o                         
 -10   6   5         53.15         60.12         1.60 o                         
  -8   6   5        117.13        141.74         6.66 o                         
  -6   6   5        104.46        109.51         5.20 o                         
  -4   6   5       5026.73       5098.41        32.28 o                         
  -2   6   5       8365.37       8585.43       141.11 o                         
   0   6   5        134.34        175.63         3.19 o                         
   2   6   5       2381.64       2223.50        15.15 o                         
   4   6   5        659.74        665.09         6.65 o                         
   6   6   5        484.92        464.43         5.40 o                         
   8   6   5       2483.55       2417.89        18.46 o                         
  10   6   5        450.06        395.57         7.00 o                         
  12   6   5       2294.48       2282.77        20.70 o                         
  14   6   5        937.54        971.33        21.10 o                         
  16   6   5        161.10        135.92         6.85 o                         
  18   6   5         89.28        117.60         7.37 o                         
  20   6   5       1161.95       1258.10        30.15 o                         
  22   6   5       1219.88       1246.08        26.10 o                         
 -23   7   5          0.90         -1.48         5.87 o                         
 -21   7   5        477.86        460.22        15.48 o                         
 -19   7   5       1986.60       1952.08        59.44 o                         
 -17   7   5       5038.52       5043.96        77.29 o                         
 -15   7   5       5705.00       5566.16        65.67 o                         
 -13   7   5        814.13        780.03         6.11 o                         
 -11   7   5         18.06         14.46         3.55 o                         
  -9   7   5        202.30        191.30         5.45 o                         
  -7   7   5       2199.79       2116.11        21.94 o                         
  -5   7   5          6.08          3.43         3.51 o                         
  -3   7   5       3641.66       3451.61        23.26 o                         
  -1   7   5       1866.78       1987.92        18.66 o                         
   1   7   5        730.94        614.03         5.50 o                         
   3   7   5        240.99        271.05         4.87 o                         
   5   7   5          3.24          2.19         1.92 o                         
   7   7   5        297.88        319.38         5.17 o                         
   9   7   5         19.49         23.85         3.93 o                         
  11   7   5        463.61        500.12         8.32 o                         
  13   7   5        295.86        353.57         6.77 o                         
  15   7   5        215.08        225.29         8.66 o                         
  17   7   5         50.75         38.06         5.88 o                         
  19   7   5        873.72        924.91        17.67 o                         
 -20   8   5          1.93          3.93         5.15 o                         
 -18   8   5        202.21        191.29         9.65 o                         
 -16   8   5        526.45        495.98        12.47 o                         
 -14   8   5        765.81        721.50        12.53 o                         
 -12   8   5        179.23        160.06        11.14 o                         
 -10   8   5        237.45        224.10        10.54 o                         
  -8   8   5        740.69        698.21        11.83 o                         
  -6   8   5         35.56         30.36         3.47 o                         
  -4   8   5         95.09         89.20         2.89 o                         
  -2   8   5        327.77        321.62         5.97 o                         
   0   8   5       1824.07       1772.13        24.84 o                         
   2   8   5       1411.97       1384.75        11.16 o                         
   4   8   5       1142.50       1138.84        10.35 o                         
   6   8   5        302.00        286.17         5.44 o                         
   8   8   5        269.62        267.40         5.82 o                         
  10   8   5        718.17        706.66         9.85 o                         
  12   8   5        651.81        687.40         9.71 o                         
  14   8   5          5.93          4.08         2.74 o                         
  16   8   5          2.08          1.13         3.04 o                         
  18   8   5         96.22         58.85        11.42 o                         
 -17   9   5          0.97          2.06         3.93 o                         
 -15   9   5         46.85         51.30         6.29 o                         
 -13   9   5         19.52         19.05         5.19 o                         
 -11   9   5        502.59        469.57        10.99 o                         
  -9   9   5        141.12        142.19        16.77 o                         
  -7   9   5         54.78         55.71         6.78 o                         
  -5   9   5        243.80        223.56         8.57 o                         
  -3   9   5       1513.60       1483.25        30.81 o                         
  -1   9   5       4013.92       4000.76        41.98 o                         
   1   9   5       3718.56       3738.00        35.08 o                         
   3   9   5       2219.84       2351.13        23.86 o                         
   5   9   5       1897.02       1978.75        18.63 o                         
   7   9   5       2749.62       2706.96        24.55 o                         
   9   9   5        809.84        753.74         9.90 o                         
  11   9   5          3.99          7.26         2.90 o                         
  13   9   5        192.41        212.36         6.51 o                         
 -10  10   5        524.45        511.57        11.17 o                         
  -8  10   5          7.66          9.38         4.46 o                         
  -6  10   5          6.41          8.10         4.16 o                         
  -4  10   5       1051.17       1091.69        31.64 o                         
  -2  10   5       3115.25       3263.79       105.18 o                         
   0  10   5       1635.01       1725.30        25.79 o                         
   2  10   5        407.36        448.55        19.85 o                         
   4  10   5        326.01        329.07         8.23 o                         
   6  10   5        805.37        794.95        13.27 o                         
   8  10   5       1090.06       1183.58        19.19 o                         
 -30   0   6          2.86          1.12         6.25 o                         
 -28   0   6         36.28         30.23         9.35 o                         
 -26   0   6       1765.32       1779.76        74.56 o                         
 -24   0   6       6440.65       6249.47       298.80 o                         
 -22   0   6       3963.50       3995.18       222.31 o                         
 -20   0   6       3983.89       3936.70       179.23 o                         
 -18   0   6       2524.70       2622.66       124.30 o                         
 -16   0   6      16152.20      17241.87      1027.80 o                         
 -14   0   6      13098.71      13977.75       763.23 o                         
 -12   0   6       5013.74       5207.91       285.74 o                         
 -10   0   6       3320.84       3810.38       145.76 o                         
  -8   0   6       4327.50       4330.45       177.75 o                         
  -6   0   6       7692.83       8644.04       106.38 o                         
  -4   0   6        526.53        403.34         7.36 o                         
  -2   0   6       2484.88       2585.50        48.96 o                         
   0   0   6         76.00        113.39         2.91 o                         
   2   0   6       6096.20       6516.32        58.35 o                         
   4   0   6      12987.30      14214.47       169.73 o                         
   6   0   6        319.68        218.33         9.73 o                         
   8   0   6        340.73        509.98        10.50 o                         
  10   0   6        236.70        198.70         6.50 o                         
  12   0   6       3987.88       3728.95        47.74 o                         
  14   0   6      13158.99      12681.92       182.80 o                         
  16   0   6      13532.56      13185.51       240.62 o                         
  18   0   6       1794.06       1624.26        32.24 o                         
  20   0   6       2263.04       2176.71        79.35 o                         
  22   0   6       2841.37       2835.67        61.60 o                         
  24   0   6       1045.47       1057.30        43.20 o                         
  26   0   6        613.80        639.83        30.91 o                         
 -29   1   6         12.51         18.41         5.28 o                         
 -27   1   6          4.38          5.23         4.25 o                         
 -25   1   6         44.98         50.77         5.73 o                         
 -23   1   6       4234.17       4070.48       140.13 o                         
 -21   1   6       1139.50       1014.07        33.48 o                         
 -19   1   6       1622.86       1456.21        44.04 o                         
 -17   1   6       6404.72       5976.80       161.80 o                         
 -15   1   6       5124.82       4667.91       122.32 o                         
 -13   1   6       3754.54       3400.83        92.61 o                         
 -11   1   6       3743.72       4558.72       113.68 o                         
  -9   1   6       1096.64       1252.33        37.10 o                         
  -7   1   6       4582.50       4575.42        79.60 o                         
  -5   1   6       3794.68       3748.58        45.56 o                         
  -3   1   6        309.98        272.85         2.57 o                         
  -1   1   6        170.65        164.30         1.60 o                         
   1   1   6       3974.73       4108.49        33.74 o                         
   3   1   6       2542.20       2388.61        16.50 o                         
   5   1   6       2312.42       1931.24        14.62 o                         
   7   1   6       3577.12       3357.85        28.06 o                         
   9   1   6        743.64        632.77         7.92 o                         
  11   1   6         14.36         17.70         3.05 o                         
  13   1   6       1869.44       1741.11        19.41 o                         
  15   1   6       3966.65       3777.27        38.94 o                         
  17   1   6       4130.36       3863.84        40.86 o                         
  19   1   6       1167.73       1173.28        26.93 o                         
  21   1   6        243.84        282.04        12.49 o                         
  23   1   6       1835.65       1905.54        34.47 o                         
  25   1   6        515.60        519.61        20.32 o                         
  27   1   6          2.60          1.12         6.35 o                         
 -30   2   6        155.57        142.40        11.44 o                         
 -28   2   6          3.81          7.26         4.48 o                         
 -26   2   6        464.18        468.52        10.24 o                         
 -24   2   6        496.34        472.59        16.89 o                         
 -22   2   6         28.49         23.46         4.12 o                         
 -20   2   6        717.41        697.37        29.70 o                         
 -18   2   6         31.94         30.65         4.98 o                         
 -16   2   6       2245.38       2194.94        55.90 o                         
 -14   2   6       1437.66       1412.99        20.57 o                         
 -12   2   6        926.24        836.79        13.45 o                         
 -10   2   6       3939.92       3621.30        62.89 o                         
  -8   2   6       2081.11       1809.51        27.13 o                         
  -6   2   6      16863.09      17106.20       210.47 o                         
  -4   2   6      30558.39      32156.57       398.66 o                         
  -2   2   6      33955.30      36602.93       504.38 o                         
   0   2   6      42862.14      46680.88       534.37 o                         
   2   2   6      29040.73      31612.60       295.73 o                         
   4   2   6      14342.43      15267.40       140.45 o                         
   6   2   6       8740.77       9227.41        72.59 o                         
   8   2   6       1472.08       1533.84        13.38 o                         
  10   2   6       1344.86       1376.36        13.52 o                         
  12   2   6       2549.80       2458.19        25.49 o                         
  14   2   6       1374.45       1356.85        27.98 o                         
  16   2   6         28.59         20.50         4.33 o                         
  18   2   6          9.13          6.27         4.11 o                         
  20   2   6        964.41        963.82        16.57 o                         
  22   2   6        480.62        470.60        14.68 o                         
  24   2   6        347.90        346.23        12.30 o                         
  26   2   6        693.58        756.51        22.70 o                         
 -29   3   6        841.57        846.59        33.03 o                         
 -27   3   6        834.36        836.98        30.65 o                         
 -25   3   6        288.49        268.94         9.28 o                         
 -23   3   6        205.18        214.93         7.41 o                         
 -21   3   6        624.24        635.60        36.65 o                         
 -19   3   6        538.24        544.67        12.80 o                         
 -17   3   6       1835.82       1755.16        47.73 o                         
 -15   3   6       2049.46       2169.82        50.92 o                         
 -13   3   6       5170.45       5412.40       133.95 o                         
 -11   3   6       2400.28       2235.92        43.81 o                         
  -9   3   6      18068.44      18823.76       259.98 o                         
  -7   3   6      33941.55      35608.49       454.37 o                         
  -5   3   6      10388.54      10500.77       107.44 o                         
  -3   3   6       8632.84       8565.46        88.45 o                         
  -1   3   6      43324.46      46321.01       468.77 o                         
   1   3   6      28517.02      31068.63       259.33 o                         
   3   3   6      23068.68      26096.60       238.73 o                         
   5   3   6       4308.10       4310.20        36.30 o                         
   7   3   6       5249.23       4791.28        41.09 o                         
   9   3   6       3971.79       3622.10        29.20 o                         
  11   3   6       2338.51       2341.20        21.21 o                         
  13   3   6         13.22          7.48         2.98 o                         
  15   3   6        166.78        159.20         7.03 o                         
  17   3   6       2554.11       2458.73        27.28 o                         
  19   3   6       2043.86       2005.17        34.63 o                         
  21   3   6        183.17        198.71        16.42 o                         
  23   3   6        187.88        199.23        10.46 o                         
  25   3   6         71.25         87.39         8.73 o                         
 -28   4   6       1196.64       1132.21        35.40 o                         
 -26   4   6       1175.15       1143.36        40.20 o                         
 -24   4   6        258.22        248.64        10.12 o                         
 -22   4   6        170.81        160.27         7.30 o                         
 -20   4   6       2264.57       2275.42        71.72 o                         
 -18   4   6       5594.70       5588.70       154.98 o                         
 -16   4   6       1819.21       1770.70        35.04 o                         
 -14   4   6        929.37        906.80         8.63 o                         
 -12   4   6       4590.76       4798.94        76.93 o                         
 -10   4   6      15875.81      16403.88       385.15 o                         
  -8   4   6      10154.05       9938.89       124.77 o                         
  -6   4   6        338.23        292.32         4.48 o                         
  -4   4   6         99.27         78.07         4.21 o                         
  -2   4   6       5998.50       6169.84       137.09 o                         
   0   4   6      15316.76      15818.83       129.71 o                         
   2   4   6       1276.26       1099.39         8.24 o                         
   4   4   6        213.28        196.03        16.56 o                         
   6   4   6        323.44        351.03         5.86 o                         
   8   4   6       1407.11       1383.05        15.94 o                         
  10   4   6      10692.96      10780.96       168.18 o                         
  12   4   6       3865.37       4031.37        34.92 o                         
  14   4   6         50.58         62.92         5.15 o                         
  16   4   6       1032.96       1063.91        13.63 o                         
  18   4   6       3660.54       3696.64        40.45 o                         
  20   4   6       2089.39       2095.06        31.40 o                         
  22   4   6         96.17        126.77         7.73 o                         
  24   4   6        144.29        138.81        13.63 o                         
 -27   5   6        622.22        652.87        15.82 o                         
 -25   5   6          9.58         10.44         3.54 o                         
 -23   5   6        246.95        287.50        12.13 o                         
 -21   5   6       2733.82       2737.58        81.85 o                         
 -19   5   6       4980.45       4821.85       140.89 o                         
 -17   5   6       7107.28       7071.93       122.31 o                         
 -15   5   6       4170.21       4011.40        56.45 o                         
 -13   5   6         66.95         55.58         2.49 o                         
 -11   5   6       7749.73       7389.28       114.21 o                         
  -9   5   6      10777.37      10686.07       152.69 o                         
  -7   5   6       4023.74       4054.90        36.36 o                         
  -5   5   6         22.19         30.83         2.92 o                         
  -3   5   6       1283.39       1336.66        18.65 o                         
  -1   5   6       1038.60       1017.42        13.38 o                         
   1   5   6       3325.72       3421.96        26.45 o                         
   3   5   6        369.01        362.28         4.07 o                         
   5   5   6        267.79        281.69         6.16 o                         
   7   5   6       6754.67       6456.88        51.66 o                         
   9   5   6      27591.47      28424.67       318.11 o                         
  11   5   6       7459.42       7514.40       114.64 o                         
  13   5   6       2381.32       2528.81        42.98 o                         
  15   5   6       2059.65       2131.54        29.16 o                         
  17   5   6       5650.50       5765.17        64.68 o                         
  19   5   6       2740.01       2906.25        38.30 o                         
  21   5   6       1023.12       1056.22        24.57 o                         
  23   5   6         27.35         13.94         5.92 o                         
 -24   6   6        343.46        399.63        15.82 o                         
 -22   6   6         53.01         77.98         4.95 o                         
 -20   6   6        684.41        698.90        19.88 o                         
 -18   6   6       3056.32       3065.82        58.91 o                         
 -16   6   6        306.08        360.64         5.27 o                         
 -14   6   6        707.66        760.83        10.00 o                         
 -12   6   6       3338.76       3286.65        32.31 o                         
 -10   6   6       3090.88       3253.25        39.85 o                         
  -8   6   6        475.57        544.62         8.18 o                         
  -6   6   6         83.31         77.93         9.04 o                         
  -4   6   6          7.65         16.47         2.60 o                         
  -2   6   6         13.20         20.73         1.41 o                         
   0   6   6        511.07        516.41         5.24 o                         
   2   6   6         36.73         31.80         1.84 o                         
   4   6   6         19.69         23.97         2.57 o                         
   6   6   6       2434.41       2313.08        17.52 o                         
   8   6   6       2571.44       2515.20        19.76 o                         
  10   6   6       3377.19       3323.35        28.54 o                         
  12   6   6       2474.11       2425.42        22.01 o                         
  14   6   6       3468.00       3503.99        49.27 o                         
  16   6   6       1659.14       1752.77        32.56 o                         
  18   6   6       1684.10       1733.85        47.63 o                         
  20   6   6        813.67        834.90        22.44 o                         
  22   6   6          4.31          0.02         4.78 o                         
 -23   7   6        417.44        422.91        17.24 o                         
 -21   7   6        268.88        280.85        11.28 o                         
 -19   7   6          4.14          3.38         4.55 o                         
 -17   7   6         15.66         16.74         5.54 o                         
 -15   7   6        504.61        510.71        14.97 o                         
 -13   7   6       2496.39       2472.94        26.79 o                         
 -11   7   6        551.55        503.34         8.77 o                         
  -9   7   6          8.45          8.95         3.63 o                         
  -7   7   6       1251.59       1237.65        14.96 o                         
  -5   7   6       3220.89       3104.67        29.95 o                         
  -3   7   6        304.14        268.33        10.38 o                         
  -1   7   6        854.69        765.53         9.65 o                         
   1   7   6        144.37        139.74         5.47 o                         
   3   7   6       1042.30       1125.80         9.59 o                         
   5   7   6       1367.21       1333.34        11.79 o                         
   7   7   6       1341.21       1337.08        12.84 o                         
   9   7   6         87.98         78.50         3.60 o                         
  11   7   6         45.61         51.48         3.79 o                         
  13   7   6        396.97        363.36         7.83 o                         
  15   7   6        857.76        877.41        13.57 o                         
  17   7   6        227.35        261.06        10.91 o                         
  19   7   6          4.72          8.44         5.19 o                         
 -20   8   6          4.51          5.93         4.89 o                         
 -18   8   6         89.77        111.11         7.83 o                         
 -16   8   6        101.55         91.87         6.43 o                         
 -14   8   6        851.90        820.17        16.93 o                         
 -12   8   6        140.73        140.99         6.45 o                         
 -10   8   6         61.13         57.06         5.04 o                         
  -8   8   6        838.08        752.38        12.00 o                         
  -6   8   6       4573.99       4656.94        55.55 o                         
  -4   8   6      14626.63      14604.37       223.25 o                         
  -2   8   6       5308.49       5303.24        44.17 o                         
   0   8   6         55.30         90.62         4.33 o                         
   2   8   6       1503.09       1581.27        15.83 o                         
   4   8   6       6847.07       6905.76        53.46 o                         
   6   8   6       3209.66       3266.76        26.84 o                         
   8   8   6         59.17         65.68         3.56 o                         
  10   8   6        409.84        406.49         8.04 o                         
  12   8   6         64.26         82.11         4.25 o                         
  14   8   6        597.75        642.90         9.67 o                         
  16   8   6         49.16         44.18         8.19 o                         
 -15   9   6        528.99        509.08        14.37 o                         
 -13   9   6        464.82        444.99        11.56 o                         
 -11   9   6         40.78         25.67         6.08 o                         
  -9   9   6          7.71          8.43         3.48 o                         
  -7   9   6       1298.33       1281.22        30.28 o                         
  -5   9   6       3103.07       3212.01        52.19 o                         
  -3   9   6       3120.81       3155.75        56.02 o                         
  -1   9   6       1097.57       1086.69        21.42 o                         
   1   9   6        856.46        860.08        19.62 o                         
   3   9   6       2109.94       2138.37        27.16 o                         
   5   9   6       4144.65       4284.40        48.27 o                         
   7   9   6        142.96        145.58         4.43 o                         
   9   9   6         30.55         28.02         3.40 o                         
  11   9   6         73.23         68.16         4.48 o                         
  13   9   6        221.76        204.76         5.62 o                         
 -10  10   6        807.64        799.20        16.26 o                         
  -8  10   6        612.57        571.50        30.42 o                         
  -6  10   6        582.42        531.14        17.77 o                         
  -4  10   6        440.00        442.95        20.39 o                         
  -2  10   6        391.21        404.80        17.11 o                         
   0  10   6         43.94         36.42         5.73 o                         
   2  10   6        522.19        550.78        19.73 o                         
   4  10   6       1708.43       1896.68        30.60 o                         
   6  10   6       1276.45       1348.71        22.67 o                         
 -29   1   7          0.03          4.31         5.68 o                         
 -27   1   7         15.93         32.96         5.73 o                         
 -25   1   7        637.40        667.26        23.60 o                         
 -23   1   7       1130.74       1076.45        33.32 o                         
 -21   1   7         79.29         87.04         4.77 o                         
 -19   1   7       1969.31       1952.48        53.56 o                         
 -17   1   7       3759.39       3531.57       124.11 o                         
 -15   1   7       1346.53       1203.14        31.88 o                         
 -13   1   7          0.69         13.63         2.05 o                         
 -11   1   7       4801.33       4798.86       161.48 o                         
  -9   1   7       7786.81       8672.00       202.75 o                         
  -7   1   7       1878.14       1947.57        13.62 o                         
  -5   1   7          5.65          1.88         1.04 o                         
  -3   1   7       8978.46       9127.48        66.90 o                         
  -1   1   7      11107.67      12231.95        83.50 o                         
   1   1   7        825.27        920.89         6.42 o                         
   3   1   7        212.74        249.25         3.08 o                         
   5   1   7       6711.72       7095.46        54.37 o                         
   7   1   7        600.89        665.35         6.98 o                         
   9   1   7       1796.67       1695.47        17.57 o                         
  11   1   7      11951.31      12175.95       119.33 o                         
  13   1   7       6781.98       6455.89        61.87 o                         
  15   1   7         32.36         22.43         4.55 o                         
  17   1   7        269.31        227.14         7.75 o                         
  19   1   7        102.14         75.87         6.51 o                         
  21   1   7        102.07        130.22         8.33 o                         
  23   1   7          0.99         -0.04         4.61 o                         
  25   1   7        562.71        569.60        24.77 o                         
 -30   2   7        233.85        230.64         9.29 o                         
 -28   2   7         19.13         22.79         5.41 o                         
 -26   2   7        604.40        667.45        21.82 o                         
 -24   2   7       1237.15       1212.71        34.21 o                         
 -22   2   7        462.69        454.03        13.70 o                         
 -20   2   7          0.95          2.01         2.54 o                         
 -18   2   7        208.70        268.20        10.80 o                         
 -16   2   7      11111.44      11119.63       365.20 o                         
 -14   2   7       2064.80       2336.12        64.79 o                         
 -12   2   7        320.16        194.37         3.72 o                         
 -10   2   7         14.11         50.05         2.84 o                         
  -8   2   7         89.50         80.96         8.23 o                         
  -6   2   7        628.78        573.52         6.58 o                         
  -4   2   7       1697.54       1722.46        12.78 o                         
  -2   2   7      10487.06      11606.81       174.68 o                         
   0   2   7       2215.09       2396.63        16.85 o                         
   2   2   7      15204.80      17025.93       128.47 o                         
   4   2   7      14084.67      16332.27       154.39 o                         
   6   2   7       2896.26       3039.91        23.83 o                         
   8   2   7       1677.32       1885.19        17.28 o                         
  10   2   7       4380.93       4634.00        38.06 o                         
  12   2   7       9779.15       9755.50        97.02 o                         
  14   2   7       5487.84       5400.05        54.04 o                         
  16   2   7         72.91         49.66         5.05 o                         
  18   2   7        194.12        179.15         9.85 o                         
  20   2   7        749.28        722.32        16.39 o                         
  22   2   7        383.69        376.26        13.79 o                         
  24   2   7        355.25        324.70        13.81 o                         
  26   2   7        208.44        193.59        15.97 o                         
 -29   3   7          1.20          8.08         4.34 o                         
 -27   3   7         21.92         21.23         4.46 o                         
 -25   3   7         75.44         79.17         5.85 o                         
 -23   3   7          0.31          3.52         3.00 o                         
 -21   3   7         19.85         18.41         2.98 o                         
 -19   3   7        134.18        143.92         6.45 o                         
 -17   3   7       2539.61       2501.84        83.58 o                         
 -15   3   7       2284.74       2156.17        40.62 o                         
 -13   3   7       1106.02       1042.07        22.37 o                         
 -11   3   7       1378.56       1374.26        24.20 o                         
  -9   3   7       5933.67       6109.10        97.40 o                         
  -7   3   7       5086.37       5097.25        64.42 o                         
  -5   3   7       1014.25       1056.17        13.81 o                         
  -3   3   7        730.06        689.95         8.05 o                         
  -1   3   7       2981.29       3192.14        30.58 o                         
   1   3   7       2187.70       2228.35        14.82 o                         
   3   3   7       1661.69       1571.42        12.52 o                         
   5   3   7          9.51          8.13         2.16 o                         
   7   3   7       4015.49       4199.18        36.10 o                         
   9   3   7       1035.54       1041.23        10.38 o                         
  11   3   7       1886.17       1822.58        16.75 o                         
  13   3   7        694.69        804.35        10.42 o                         
  15   3   7        401.38        468.17         9.25 o                         
  17   3   7        354.17        402.98        16.88 o                         
  19   3   7          1.13          4.72         4.49 o                         
  21   3   7         82.96        120.64         8.18 o                         
  23   3   7         35.35         39.26         7.13 o                         
  25   3   7        179.70        188.30        12.53 o                         
 -28   4   7        189.40        190.35         8.54 o                         
 -26   4   7        220.49        240.86         7.42 o                         
 -24   4   7        465.56        475.35        22.00 o                         
 -22   4   7        404.19        390.40        11.38 o                         
 -20   4   7        262.88        225.68         5.93 o                         
 -18   4   7         47.50         38.24         3.02 o                         
 -16   4   7         19.74         15.23         2.00 o                         
 -14   4   7        231.36        264.72         9.71 o                         
 -12   4   7         46.46         38.59         1.95 o                         
 -10   4   7        290.05        268.54         7.24 o                         
  -8   4   7       1062.80        890.27        20.64 o                         
  -6   4   7      11792.97      11636.55       152.69 o                         
  -4   4   7        450.21        440.99         4.75 o                         
  -2   4   7       8876.34       9192.39        78.07 o                         
   0   4   7       5899.01       5649.52        40.48 o                         
   2   4   7        823.97        710.58         6.28 o                         
   4   4   7        230.40        258.62         3.61 o                         
   6   4   7       1743.71       1564.39        15.26 o                         
   8   4   7        118.87        132.03        13.88 o                         
  10   4   7        105.72        121.07         4.77 o                         
  12   4   7         90.26         94.61         5.45 o                         
  14   4   7       1086.49       1110.35        13.54 o                         
  16   4   7       1896.44       1846.50        22.32 o                         
  18   4   7        205.86        209.69         9.74 o                         
  20   4   7         53.91         53.66         6.78 o                         
  22   4   7          0.33         -1.36         4.66 o                         
  24   4   7        107.29        114.79         8.79 o                         
 -27   5   7        143.34        134.43         6.16 o                         
 -25   5   7        574.45        571.74        17.60 o                         
 -23   5   7         91.31         70.45         4.91 o                         
 -21   5   7          1.04          2.86         2.13 o                         
 -19   5   7         13.95         19.27         2.23 o                         
 -17   5   7       1219.21       1152.75        22.71 o                         
 -15   5   7        433.37        458.60        12.00 o                         
 -13   5   7         30.91         40.09         1.45 o                         
 -11   5   7        148.04        139.57         4.72 o                         
  -9   5   7        102.00        110.29         5.05 o                         
  -7   5   7         29.20         44.57         3.06 o                         
  -5   5   7       1101.08       1200.99        15.60 o                         
  -3   5   7       2810.47       2784.82        30.38 o                         
  -1   5   7        856.57        853.08         9.95 o                         
   1   5   7       1538.51       1529.64        17.54 o                         
   3   5   7        860.28        771.76         6.19 o                         
   5   5   7          1.13          7.60         1.45 o                         
   7   5   7        614.12        676.76         9.65 o                         
   9   5   7          1.76          0.96         2.90 o                         
  11   5   7        337.96        351.84         9.05 o                         
  13   5   7        425.66        412.42        19.65 o                         
  15   5   7        183.09        166.66         8.69 o                         
  17   5   7        631.57        645.63        14.47 o                         
  19   5   7        660.20        713.90        13.17 o                         
  21   5   7          1.32          2.59         4.38 o                         
  23   5   7        568.83        607.62        16.11 o                         
 -24   6   7        628.39        668.92        22.11 o                         
 -22   6   7       1614.48       1678.95        30.32 o                         
 -20   6   7       1121.40       1158.12        42.76 o                         
 -18   6   7        120.00        136.23         6.14 o                         
 -16   6   7        180.58        163.72         3.48 o                         
 -14   6   7        104.97        111.37         6.01 o                         
 -12   6   7       1884.92       1863.74        26.67 o                         
 -10   6   7        311.39        262.54         7.29 o                         
  -8   6   7       2234.11       2095.39        20.86 o                         
  -6   6   7       1830.42       1780.54        17.51 o                         
  -4   6   7         73.20         73.81         3.37 o                         
  -2   6   7        653.54        603.92        11.30 o                         
   0   6   7          1.45          2.76         0.84 o                         
   2   6   7       1600.48       1594.97        11.03 o                         
   4   6   7        286.15        247.59         4.35 o                         
   6   6   7        213.24        175.84         3.40 o                         
   8   6   7        212.68        271.10         5.42 o                         
  10   6   7         69.63         44.50         3.49 o                         
  12   6   7         11.34         12.50         2.78 o                         
  14   6   7        567.30        551.13        12.64 o                         
  16   6   7       1592.45       1694.56        45.74 o                         
  18   6   7        756.59        768.65        15.21 o                         
  20   6   7         10.90         10.87         5.93 o                         
 -23   7   7       1398.32       1351.14        68.99 o                         
 -21   7   7       1981.49       1934.87        43.54 o                         
 -19   7   7       1071.63       1030.76        23.51 o                         
 -17   7   7        319.56        279.05        12.87 o                         
 -15   7   7        150.45        127.88         6.56 o                         
 -13   7   7          2.73          3.29         4.60 o                         
 -11   7   7        101.43        117.12         6.03 o                         
  -9   7   7        706.35        711.84        11.16 o                         
  -7   7   7       1406.44       1313.87        17.08 o                         
  -5   7   7        577.21        485.25         8.94 o                         
  -3   7   7        876.27        862.31        16.36 o                         
  -1   7   7         48.49         49.31         1.96 o                         
   1   7   7        503.51        502.17         5.85 o                         
   3   7   7        288.68        279.38         4.41 o                         
   5   7   7        519.69        470.30         6.24 o                         
   7   7   7       2407.67       2328.15        26.25 o                         
   9   7   7       1330.49       1322.31        12.49 o                         
  11   7   7        302.74        308.32         6.04 o                         
  13   7   7        646.23        712.96        17.18 o                         
  15   7   7       2829.92       2844.73        31.18 o                         
  17   7   7       2049.65       2092.31        51.89 o                         
  19   7   7         98.34        129.60        10.00 o                         
 -20   8   7         73.05         50.64         6.77 o                         
 -18   8   7         21.68         14.67         5.24 o                         
 -16   8   7         23.85         24.26         5.05 o                         
 -14   8   7         18.91         21.11         4.49 o                         
 -12   8   7         39.23         34.85         5.18 o                         
 -10   8   7          5.70          5.50         3.22 o                         
  -8   8   7         35.30         31.81         3.64 o                         
  -6   8   7         43.15         45.06         5.00 o                         
  -4   8   7       1132.05       1157.56        24.59 o                         
  -2   8   7       2031.33       2117.81        34.18 o                         
   0   8   7        163.59        183.29         8.75 o                         
   2   8   7        536.43        455.25        12.16 o                         
   4   8   7        337.28        293.48         4.57 o                         
   6   8   7         93.09        102.33         3.89 o                         
   8   8   7         42.49         40.58         3.32 o                         
  10   8   7        580.49        567.62         9.08 o                         
  12   8   7        196.00        179.72         5.49 o                         
  14   8   7        569.00        558.01         9.85 o                         
  16   8   7        243.94        261.61         9.67 o                         
 -15   9   7        168.78        189.93         7.99 o                         
 -13   9   7         68.14         70.41         6.85 o                         
 -11   9   7        161.75        195.63        10.77 o                         
  -9   9   7       1662.26       1640.06        20.41 o                         
  -7   9   7       3200.62       3105.37        46.62 o                         
  -5   9   7       2190.28       2175.50        43.22 o                         
  -3   9   7       1083.72       1105.62        34.27 o                         
  -1   9   7       1674.30       1628.99        28.09 o                         
   1   9   7       1285.39       1270.82        20.79 o                         
   3   9   7       1237.08       1316.60        24.65 o                         
   5   9   7        234.99        240.00        12.31 o                         
   7   9   7         19.05          7.13         3.06 o                         
   9   9   7        240.70        253.15         6.28 o                         
  11   9   7         48.47         64.21        10.28 o                         
  -8  10   7       2024.05       2026.33        73.02 o                         
  -6  10   7       2359.49       2353.01        92.97 o                         
  -4  10   7        958.53        969.44        24.59 o                         
  -2  10   7        232.99        242.28        16.73 o                         
   0  10   7       1277.88       1321.83        20.84 o                         
   2  10   7        845.97        870.95        21.10 o                         
   4  10   7         48.69         42.02         8.02 o                         
 -30   0   8         10.86         18.04         7.77 o                         
 -28   0   8       5156.75       5322.02       434.61 o                         
 -26   0   8        219.69        208.03        12.70 o                         
 -24   0   8       1216.32       1116.94        78.45 o                         
 -22   0   8       1528.72       1418.56        89.51 o                         
 -20   0   8       2455.89       2232.39       162.63 o                         
 -18   0   8        892.53        790.63        36.93 o                         
 -16   0   8          9.11         22.72         3.59 o                         
 -14   0   8       3578.22       3671.33       196.37 o                         
 -12   0   8       1209.21       1226.60        71.90 o                         
 -10   0   8      16551.64      19480.22       853.37 o                         
  -8   0   8       1536.97       1530.71        18.07 o                         
  -6   0   8       2887.53       3060.88        43.21 o                         
  -4   0   8        418.03        520.23        21.11 o                         
  -2   0   8        945.36        783.54         6.53 o                         
   0   0   8      11997.54      12381.74       161.48 o                         
   2   0   8      11310.18      12383.53       155.10 o                         
   4   0   8        959.59        859.50         9.24 o                         
   6   0   8        415.32        498.32         6.91 o                         
   8   0   8      14290.68      14821.90       203.15 o                         
  10   0   8      17841.40      18671.08       363.31 o                         
  12   0   8      14132.31      14255.45       259.77 o                         
  14   0   8        701.63        783.28        16.56 o                         
  16   0   8       1558.34       1600.01        31.32 o                         
  18   0   8       5803.37       5675.68       185.91 o                         
  20   0   8       1643.07       1561.80        51.88 o                         
  22   0   8         43.46         25.26        31.05 o                         
  24   0   8        362.61        415.93        23.06 o                         
  26   0   8        121.76        149.23        23.63 o                         
 -29   1   8        888.31        919.16        23.65 o                         
 -27   1   8       1545.43       1500.08        42.93 o                         
 -25   1   8        475.43        442.53        19.13 o                         
 -23   1   8        181.59        177.75         7.55 o                         
 -21   1   8       4716.56       4605.12       193.21 o                         
 -19   1   8       3112.58       3085.23        98.39 o                         
 -17   1   8       2134.11       2090.06        68.61 o                         
 -15   1   8         80.54         53.05         4.51 o                         
 -13   1   8        233.57        277.88         6.03 o                         
 -11   1   8        207.66        183.50        10.22 o                         
  -9   1   8      13240.32      13116.28       248.15 o                         
  -7   1   8      15682.15      17206.26       142.64 o                         
  -5   1   8       1721.96       1725.60        20.73 o                         
  -3   1   8       4686.30       4648.36        51.34 o                         
  -1   1   8      12379.07      13167.21        86.33 o                         
   1   1   8       3101.88       2741.90        20.18 o                         
   3   1   8        517.31        402.65         3.97 o                         
   5   1   8       1630.03       1364.24         9.72 o                         
   7   1   8       3368.48       3075.53        24.60 o                         
   9   1   8      17419.35      17060.15       155.56 o                         
  11   1   8      11439.53      10795.78       106.62 o                         
  13   1   8        629.14        550.32        11.11 o                         
  15   1   8       2032.99       1861.94        30.37 o                         
  17   1   8       2691.96       2586.04        29.16 o                         
  19   1   8       2038.43       1984.39        26.50 o                         
  21   1   8        300.38        325.64        12.15 o                         
  23   1   8         10.43         12.37         6.63 o                         
  25   1   8         10.15         12.14         8.08 o                         
 -30   2   8        139.85        156.19        14.49 o                         
 -28   2   8        118.03        120.73         7.87 o                         
 -26   2   8        583.29        587.82        12.58 o                         
 -24   2   8        480.46        481.42        26.00 o                         
 -22   2   8        251.48        273.28         8.81 o                         
 -20   2   8       1393.40       1408.67        40.02 o                         
 -18   2   8       1451.04       1442.98        51.05 o                         
 -16   2   8        238.16        304.02         5.95 o                         
 -14   2   8       6665.36       6618.10       184.14 o                         
 -12   2   8       6188.88       5944.72       186.78 o                         
 -10   2   8       3292.24       2979.64        47.22 o                         
  -8   2   8       3209.82       2900.89        36.04 o                         
  -6   2   8      18668.98      20319.90       349.08 o                         
  -4   2   8      15265.70      17105.11       215.29 o                         
  -2   2   8      13634.45      14651.62       206.67 o                         
   0   2   8       1080.42       1023.52         7.59 o                         
   2   2   8       3492.31       3359.30        21.38 o                         
   4   2   8        579.50        504.94         5.75 o                         
   6   2   8       1382.55       1333.55        13.01 o                         
   8   2   8         52.35         36.22         2.95 o                         
  10   2   8       2181.88       2078.14        21.42 o                         
  12   2   8       6318.40       6081.30        52.04 o                         
  14   2   8       2730.24       2683.07        28.03 o                         
  16   2   8         48.67         76.37         6.29 o                         
  18   2   8        691.30        740.96        14.59 o                         
  20   2   8       1015.12       1005.70        17.63 o                         
  22   2   8       1577.74       1526.18        26.21 o                         
  24   2   8        282.20        313.05        15.82 o                         
 -29   3   8          2.50          4.00         4.24 o                         
 -27   3   8        105.94        111.40         8.72 o                         
 -25   3   8        514.62        492.20        17.93 o                         
 -23   3   8       2209.77       2158.52        98.30 o                         
 -21   3   8        480.82        497.17        21.05 o                         
 -19   3   8         12.75         19.61         3.89 o                         
 -17   3   8       1782.71       1746.46        50.28 o                         
 -15   3   8       6114.25       5994.45       123.36 o                         
 -13   3   8       9715.74       9779.68       161.83 o                         
 -11   3   8      11017.71      11227.95       138.59 o                         
  -9   3   8       2579.88       2377.26        52.32 o                         
  -7   3   8      17084.37      18035.80       154.56 o                         
  -5   3   8      42443.50      43731.95       755.70 o                         
  -3   3   8       4288.93       3872.65        37.18 o                         
  -1   3   8        465.29        318.15         7.65 o                         
   1   3   8       3083.14       3085.85        20.65 o                         
   3   3   8        907.73        907.79         6.27 o                         
   5   3   8       3539.16       3448.56        35.70 o                         
   7   3   8       2152.74       2155.96        19.65 o                         
   9   3   8       1776.79       1679.25        19.62 o                         
  11   3   8       2705.73       2618.96        29.01 o                         
  13   3   8       2505.05       2748.68        28.66 o                         
  15   3   8       2390.89       2488.97        26.85 o                         
  17   3   8          9.73         16.27         4.93 o                         
  19   3   8        690.84        705.19        13.57 o                         
  21   3   8        709.99        716.20        15.18 o                         
  23   3   8        988.89       1044.90        25.05 o                         
 -28   4   8         80.59         88.84         7.06 o                         
 -26   4   8        561.73        532.52        22.54 o                         
 -24   4   8       2508.80       2551.04       115.01 o                         
 -22   4   8       2892.39       2820.32       107.25 o                         
 -20   4   8       1805.36       1816.38        55.13 o                         
 -18   4   8        986.35        947.27        28.92 o                         
 -16   4   8       3867.73       3776.90        50.30 o                         
 -14   4   8      11581.52      11903.81       211.65 o                         
 -12   4   8      12710.46      13087.64       233.60 o                         
 -10   4   8        596.26        646.04        12.19 o                         
  -8   4   8       2459.75       2383.43        27.43 o                         
  -6   4   8       4762.39       4744.77        47.36 o                         
  -4   4   8      17798.98      18926.70       222.62 o                         
  -2   4   8       5156.46       5594.30        45.82 o                         
   0   4   8          8.43          9.05         1.07 o                         
   2   4   8       2624.30       2517.27        18.32 o                         
   4   4   8      14146.53      14663.35       259.00 o                         
   6   4   8       5142.24       5229.74        55.68 o                         
   8   4   8          8.57         11.54         2.74 o                         
  10   4   8         12.37         20.41         4.31 o                         
  12   4   8       2085.58       2023.58        23.17 o                         
  14   4   8       1331.71       1415.24        18.27 o                         
  16   4   8       1030.55       1075.67        18.98 o                         
  18   4   8        399.22        436.42        10.02 o                         
  20   4   8         30.49         42.32         6.44 o                         
  22   4   8       1005.22        999.38        18.40 o                         
 -25   5   8        439.55        487.57        11.39 o                         
 -23   5   8       1924.84       1936.05        67.77 o                         
 -21   5   8       1961.97       2053.12        64.94 o                         
 -19   5   8        757.55        742.77        17.16 o                         
 -17   5   8       1168.83       1208.59        32.43 o                         
 -15   5   8       4074.24       4165.65        59.37 o                         
 -13   5   8          9.56          9.56         4.37 o                         
 -11   5   8        930.90        887.33        11.17 o                         
  -9   5   8        268.34        265.17         5.50 o                         
  -7   5   8        175.78        210.99         7.13 o                         
  -5   5   8        798.08        673.52        21.00 o                         
  -3   5   8       1304.79       1274.13        31.01 o                         
  -1   5   8        768.41        715.28         5.67 o                         
   1   5   8        153.89        120.26         3.95 o                         
   3   5   8       7651.00       7419.33        48.31 o                         
   5   5   8      12046.61      11883.72        91.01 o                         
   7   5   8       8185.95       8537.20        70.87 o                         
   9   5   8       8877.26       8957.58        88.45 o                         
  11   5   8       3369.26       3393.50        36.46 o                         
  13   5   8       3261.12       3359.06        40.15 o                         
  15   5   8       3512.71       3540.91        47.11 o                         
  17   5   8        438.22        429.74        12.61 o                         
  19   5   8         76.40         89.27         7.46 o                         
  21   5   8        114.65        126.56         9.46 o                         
 -24   6   8        400.00        396.31        18.87 o                         
 -22   6   8       1354.42       1371.41        73.92 o                         
 -20   6   8        795.73        837.32        35.18 o                         
 -18   6   8        923.56       1006.29        25.89 o                         
 -16   6   8        476.02        414.54        12.60 o                         
 -14   6   8        318.46        320.58         8.52 o                         
 -12   6   8        408.85        450.84         9.60 o                         
 -10   6   8         30.63         35.04         3.04 o                         
  -8   6   8          9.40         10.03         1.97 o                         
  -6   6   8         97.72         99.66         4.38 o                         
  -4   6   8         43.98         73.70         5.90 o                         
  -2   6   8        682.09        741.98        14.49 o                         
   0   6   8       1481.55       1581.20        16.32 o                         
   2   6   8       5381.21       4950.63        39.89 o                         
   4   6   8       6438.77       6449.10        61.05 o                         
   6   6   8       8038.74       8081.11        64.66 o                         
   8   6   8       2772.76       2813.89        22.51 o                         
  10   6   8       4014.70       4033.63        37.93 o                         
  12   6   8       4123.08       4039.91        36.66 o                         
  14   6   8       1312.76       1357.15        22.25 o                         
  16   6   8        470.86        473.77        13.21 o                         
  18   6   8        521.84        550.00        14.26 o                         
  20   6   8        264.30        269.55        12.08 o                         
 -21   7   8         29.49         27.61         6.89 o                         
 -19   7   8        702.72        753.07        21.94 o                         
 -17   7   8        494.45        505.35        10.88 o                         
 -15   7   8       1002.39        929.04        14.79 o                         
 -13   7   8       1210.09       1171.85        20.86 o                         
 -11   7   8       2019.16       2007.64        24.45 o                         
  -9   7   8       4115.31       3987.01        57.93 o                         
  -7   7   8       3872.03       3885.98        53.35 o                         
  -5   7   8        612.10        614.83        18.30 o                         
  -3   7   8        173.16        148.16        10.62 o                         
  -1   7   8       4031.77       4088.44        51.56 o                         
   1   7   8       3942.80       3936.82        34.72 o                         
   3   7   8        676.50        687.64         8.12 o                         
   5   7   8        177.48        164.28         3.39 o                         
   7   7   8        477.51        503.86         5.87 o                         
   9   7   8        543.20        571.33         8.29 o                         
  11   7   8        230.55        236.77         7.34 o                         
  13   7   8        172.55        137.13         5.61 o                         
  15   7   8         10.76         10.51         3.38 o                         
  17   7   8        504.78        497.88        13.21 o                         
 -18   8   8        797.01        782.47        18.79 o                         
 -16   8   8        507.42        450.47        12.99 o                         
 -14   8   8        120.14        126.76         7.49 o                         
 -12   8   8       1455.39       1388.91        19.14 o                         
 -10   8   8       3654.38       3721.72        57.92 o                         
  -8   8   8       4153.30       4074.37        70.59 o                         
  -6   8   8       3094.06       3124.12        50.95 o                         
  -4   8   8       2013.53       2096.06        37.02 o                         
  -2   8   8       1648.53       1723.05        26.43 o                         
   0   8   8       1903.09       1843.77        78.84 o                         
   2   8   8        477.18        514.85         7.98 o                         
   4   8   8        222.61        252.70         8.09 o                         
   6   8   8        391.54        416.51         6.25 o                         
   8   8   8         52.24         37.26         3.01 o                         
  10   8   8        288.34        279.91         8.11 o                         
  12   8   8          3.73          2.57         3.75 o                         
  14   8   8          4.11          6.33         3.55 o                         
 -15   9   8        299.75        280.68        12.93 o                         
 -13   9   8        409.91        392.99        14.31 o                         
 -11   9   8       1678.20       1672.55        29.86 o                         
  -9   9   8       3429.29       3394.35        86.11 o                         
  -7   9   8       1372.32       1438.62        35.43 o                         
  -5   9   8        185.89        205.06        16.11 o                         
  -3   9   8        685.72        741.80        20.75 o                         
  -1   9   8       2128.76       2295.29        32.94 o                         
   1   9   8       2125.36       2167.22        32.58 o                         
   3   9   8         79.63         90.28        10.76 o                         
   5   9   8        193.26        208.14        11.35 o                         
   7   9   8        348.38        331.40        12.71 o                         
   9   9   8        775.38        793.40        11.61 o                         
  -6  10   8          3.56          3.69         8.58 o                         
  -4  10   8          5.37         -1.53         6.88 o                         
  -2  10   8        257.65        257.82        11.84 o                         
   0  10   8        803.42        827.34        18.24 o                         
   2  10   8        377.43        410.27        17.11 o                         
 -29   1   9        191.56        199.38        17.48 o                         
 -27   1   9        519.64        478.06        19.12 o                         
 -25   1   9         91.79        104.20         7.68 o                         
 -23   1   9         75.24         87.03         4.97 o                         
 -21   1   9       3466.57       3435.66       139.63 o                         
 -19   1   9        121.03        122.61         6.60 o                         
 -17   1   9        875.02        879.10        39.28 o                         
 -15   1   9       1085.75        850.50        26.07 o                         
 -13   1   9          3.51          6.72         2.11 o                         
 -11   1   9       5795.42       6144.38        91.88 o                         
  -9   1   9       7684.07       7837.43        59.41 o                         
  -7   1   9       3627.76       3465.23        33.74 o                         
  -5   1   9        382.99        440.32         7.36 o                         
  -3   1   9       1889.06       1997.04        24.54 o                         
  -1   1   9       4379.67       4569.78        37.62 o                         
   1   1   9        335.81        440.73         4.44 o                         
   3   1   9        300.98        287.30         3.85 o                         
   5   1   9       4784.95       4956.07        34.38 o                         
   7   1   9      11831.78      11821.46       102.30 o                         
   9   1   9        472.94        375.74         6.81 o                         
  11   1   9        355.72        324.67         6.77 o                         
  13   1   9         23.60         15.93         4.28 o                         
  15   1   9          3.08         -0.38         3.22 o                         
  17   1   9         27.87         22.81         5.33 o                         
  19   1   9        105.76         96.71         8.31 o                         
  21   1   9        956.99        972.81        21.53 o                         
  23   1   9         82.58         52.53        15.41 o                         
  25   1   9         55.08         43.60        13.64 o                         
 -28   2   9         57.11         46.82         5.44 o                         
 -26   2   9         12.78          6.79         3.81 o                         
 -24   2   9        768.44        694.49        32.24 o                         
 -22   2   9        636.51        618.21        27.61 o                         
 -20   2   9       1195.38       1017.40        43.11 o                         
 -18   2   9        923.02        969.81        33.62 o                         
 -16   2   9       5477.37       5425.91       146.10 o                         
 -14   2   9        168.86        205.48         7.80 o                         
 -12   2   9        332.62        302.46         6.94 o                         
 -10   2   9        707.65        678.88         9.28 o                         
  -8   2   9      10354.80      10497.78       102.00 o                         
  -6   2   9       3375.86       3353.41        24.76 o                         
  -4   2   9         26.69         41.94         1.33 o                         
  -2   2   9       1489.14       1359.11        13.78 o                         
   0   2   9       3713.43       3907.23        29.59 o                         
   2   2   9       4839.36       5011.08        35.36 o                         
   4   2   9       1358.96       1365.45        14.60 o                         
   6   2   9       7902.12       7915.25        72.25 o                         
   8   2   9        534.78        458.90         7.71 o                         
  10   2   9       1066.78       1110.57        12.12 o                         
  12   2   9       1528.99       1497.74        15.71 o                         
  14   2   9        180.77        130.59         6.05 o                         
  16   2   9         62.74         40.91         5.09 o                         
  18   2   9         14.03          8.88         4.98 o                         
  20   2   9       1000.42       1064.29        20.73 o                         
  22   2   9       1372.82       1392.43        24.00 o                         
  24   2   9         34.16         40.31         8.69 o                         
 -27   3   9          0.64          4.02         3.40 o                         
 -25   3   9        233.54        223.79        16.80 o                         
 -23   3   9        122.93        132.59         6.85 o                         
 -21   3   9       1111.38       1092.64        40.81 o                         
 -19   3   9        374.91        384.34        17.19 o                         
 -17   3   9          8.90         13.10         2.56 o                         
 -15   3   9        140.74        164.57         8.16 o                         
 -13   3   9       1664.19       1600.31        19.21 o                         
 -11   3   9       5678.88       5758.44        59.65 o                         
  -9   3   9       1026.19       1080.33        19.93 o                         
  -7   3   9        435.43        428.45         4.12 o                         
  -5   3   9          6.25         18.29         1.10 o                         
  -3   3   9      14171.79      15330.06       203.73 o                         
  -1   3   9        694.20        703.62         7.90 o                         
   1   3   9        636.71        687.63         6.23 o                         
   3   3   9          0.07          2.39         0.80 o                         
   5   3   9        363.63        377.21         6.22 o                         
   7   3   9       1829.50       1769.24        17.83 o                         
   9   3   9         15.36         45.54         4.30 o                         
  11   3   9       3413.57       3315.30        34.46 o                         
  13   3   9       2065.93       1901.28        20.51 o                         
  15   3   9         90.58        105.02         6.60 o                         
  17   3   9        919.74        926.64        14.01 o                         
  19   3   9        333.11        323.38         9.89 o                         
  21   3   9          9.84         14.55         7.87 o                         
  23   3   9         40.05         32.58         7.23 o                         
 -26   4   9        214.68        205.87        12.12 o                         
 -24   4   9         16.63         11.80         3.66 o                         
 -22   4   9          7.70          9.98         2.58 o                         
 -20   4   9         97.13         84.61         5.00 o                         
 -18   4   9        333.88        330.67        13.95 o                         
 -16   4   9        422.70        435.05         8.18 o                         
 -14   4   9        240.35        224.78         6.35 o                         
 -12   4   9        839.95        816.12        15.00 o                         
 -10   4   9       8909.70       8974.06       140.13 o                         
  -8   4   9        236.80        235.34         7.38 o                         
  -6   4   9         45.53         42.86         1.65 o                         
  -4   4   9       3743.79       3925.86        49.82 o                         
  -2   4   9          7.42         41.11         6.67 o                         
   0   4   9        535.97        510.28         9.87 o                         
   2   4   9       1849.15       1770.07        13.99 o                         
   4   4   9       3000.81       2957.75        19.69 o                         
   6   4   9       1625.75       1575.37        20.78 o                         
   8   4   9          0.80         13.56         3.00 o                         
  10   4   9         90.20         71.27         4.54 o                         
  12   4   9        486.95        516.30         9.82 o                         
  14   4   9        832.13        793.82        15.88 o                         
  16   4   9        140.77        138.35         6.59 o                         
  18   4   9          2.04          3.01         4.01 o                         
  20   4   9        339.42        363.56        11.12 o                         
  22   4   9       1011.53       1069.34        23.66 o                         
 -25   5   9          5.29         10.84         8.48 o                         
 -23   5   9          9.15         11.47         7.63 o                         
 -21   5   9         53.05         46.04         2.58 o                         
 -19   5   9          1.08          1.23         1.79 o                         
 -17   5   9        862.85        850.83        29.85 o                         
 -15   5   9         76.16         70.61         7.03 o                         
 -13   5   9        143.60        133.32        12.48 o                         
 -11   5   9        125.39        110.76         5.60 o                         
  -9   5   9        693.72        656.12         7.94 o                         
  -7   5   9       2611.34       2564.28        37.82 o                         
  -5   5   9        317.29        304.78        10.41 o                         
  -3   5   9        174.05        196.56         8.06 o                         
  -1   5   9       1392.48       1288.08        25.66 o                         
   1   5   9        652.03        545.44         5.91 o                         
   3   5   9        189.10        228.83         4.51 o                         
   5   5   9         14.87         34.65         2.30 o                         
   7   5   9        264.83        259.88         4.10 o                         
   9   5   9        249.58        220.82         8.19 o                         
  11   5   9        480.43        464.33         9.11 o                         
  13   5   9       1341.75       1319.89        20.63 o                         
  15   5   9        120.72        117.27         6.76 o                         
  17   5   9         33.74         44.73         6.70 o                         
  19   5   9        403.93        481.55        15.27 o                         
  21   5   9        610.28        608.34        15.66 o                         
 -24   6   9        489.01        522.85        25.02 o                         
 -22   6   9        180.74        189.96        12.83 o                         
 -20   6   9          3.64          0.09         4.60 o                         
 -18   6   9        483.47        481.26        18.32 o                         
 -16   6   9          8.42         12.70         3.83 o                         
 -14   6   9        731.92        750.00        13.70 o                         
 -12   6   9          0.22         -0.35         1.88 o                         
 -10   6   9          0.48          7.45         6.76 o                         
  -8   6   9       2318.69       2307.32        37.94 o                         
  -6   6   9       1641.85       1667.77        41.20 o                         
  -4   6   9          5.42          8.62         4.33 o                         
  -2   6   9        183.45        197.72         9.03 o                         
   0   6   9        919.94        808.46         8.49 o                         
   2   6   9       2175.84       2147.60        18.19 o                         
   4   6   9       6694.50       6624.74        68.46 o                         
   6   6   9        970.11        956.09         8.78 o                         
   8   6   9         12.07          6.69         1.78 o                         
  10   6   9       2501.75       2451.23        23.28 o                         
  12   6   9       4794.58       4752.82        44.15 o                         
  14   6   9        519.69        513.91        14.00 o                         
  16   6   9        100.35        111.33         7.18 o                         
  18   6   9        482.28        507.44        13.07 o                         
 -21   7   9        128.94        134.98         8.17 o                         
 -19   7   9         57.66         52.36         6.21 o                         
 -17   7   9        106.07        102.05         7.15 o                         
 -15   7   9         19.07         27.11         5.66 o                         
 -13   7   9        887.36        833.66        14.46 o                         
 -11   7   9       1360.54       1277.73        35.25 o                         
  -9   7   9         76.76         99.33         5.81 o                         
  -7   7   9        902.49        869.90        20.40 o                         
  -5   7   9        482.07        513.87        15.76 o                         
  -3   7   9         95.02        151.75        10.96 o                         
  -1   7   9        444.25        453.85        14.23 o                         
   1   7   9        328.55        319.26         6.30 o                         
   3   7   9       1742.48       1721.14        26.41 o                         
   5   7   9       1357.34       1320.04        14.35 o                         
   7   7   9        890.13        815.18         7.70 o                         
   9   7   9        640.24        588.94         7.12 o                         
  11   7   9       1188.80       1261.38        18.25 o                         
  13   7   9       1873.30       1946.51        25.80 o                         
  15   7   9        293.51        322.02        13.81 o                         
  17   7   9       1164.65       1199.79        21.35 o                         
 -18   8   9          5.90         10.72         4.49 o                         
 -16   8   9         45.75         43.82         7.66 o                         
 -14   8   9         32.83         31.89         6.21 o                         
 -12   8   9        113.49        126.30         7.48 o                         
 -10   8   9        529.63        509.15        10.93 o                         
  -8   8   9        110.17        119.89        11.43 o                         
  -6   8   9        108.09        109.92        10.95 o                         
  -4   8   9         17.59         22.14         8.06 o                         
  -2   8   9         24.09         34.51         7.00 o                         
   0   8   9         66.79         63.73         7.18 o                         
   2   8   9        389.57        407.82        11.90 o                         
   4   8   9         11.56         11.73         2.94 o                         
   6   8   9         36.24         42.77         7.60 o                         
   8   8   9        181.74        165.72         6.02 o                         
  10   8   9       1413.79       1435.83        17.36 o                         
  12   8   9        647.66        679.00        11.12 o                         
 -13   9   9        635.48        658.46        27.99 o                         
 -11   9   9       1906.88       2054.04        48.19 o                         
  -9   9   9       2287.81       2347.64        50.93 o                         
  -7   9   9        539.32        540.45        23.27 o                         
  -5   9   9         20.18         18.40         8.16 o                         
  -3   9   9         94.17        104.18        11.41 o                         
  -1   9   9        104.04         87.81         9.72 o                         
   1   9   9        285.25        325.30        11.43 o                         
   3   9   9        346.57        325.35        15.38 o                         
   5   9   9         89.45         74.25        27.83 o                         
   7   9   9          0.98          1.41         5.80 o                         
   9   9   9         54.52         57.16        23.58 o                         
 -28   0  10        539.25        517.70        60.38 o                         
 -26   0  10        923.43        870.20        60.98 o                         
 -24   0  10       1402.39       1318.91       105.18 o                         
 -22   0  10        599.26        538.86        43.06 o                         
 -20   0  10        283.80        338.95        17.54 o                         
 -18   0  10         27.07         38.97         4.55 o                         
 -16   0  10         12.74         11.81         3.41 o                         
 -14   0  10       2145.77       1915.68        79.25 o                         
 -12   0  10      13169.37      13955.47       487.89 o                         
 -10   0  10       6308.16       6316.15        62.22 o                         
  -8   0  10        187.35        163.95         4.54 o                         
  -6   0  10       7365.27       7032.21       275.83 o                         
  -4   0  10      11854.90      12485.48       206.28 o                         
  -2   0  10       2407.11       2439.03        19.32 o                         
   0   0  10       9350.55       9776.38        96.94 o                         
   2   0  10      19581.57      21065.29       295.03 o                         
   4   0  10      27111.99      29111.96       364.81 o                         
   6   0  10      20974.23      21778.15       272.72 o                         
   8   0  10      12034.36      11888.99       132.40 o                         
  10   0  10        451.30        388.96        10.54 o                         
  12   0  10        216.98        207.73         9.77 o                         
  14   0  10       4387.01       4367.14        68.05 o                         
  16   0  10         96.22        108.78        11.87 o                         
  18   0  10        336.85        357.02        21.88 o                         
  20   0  10        300.79        336.55        24.08 o                         
  22   0  10          5.25          2.99         7.47 o                         
  24   0  10        796.55        728.40        33.75 o                         
 -29   1  10        437.53        433.50        16.62 o                         
 -27   1  10         98.74        105.71        10.22 o                         
 -25   1  10       1113.13       1115.31        36.08 o                         
 -23   1  10        165.36        172.31         7.93 o                         
 -21   1  10        114.65        118.76         8.33 o                         
 -19   1  10        639.49        611.69        23.60 o                         
 -17   1  10       1830.98       1822.22        76.22 o                         
 -15   1  10       3500.84       3735.26       125.96 o                         
 -13   1  10       2599.77       2508.72        54.12 o                         
 -11   1  10       1860.19       2013.18        22.69 o                         
  -9   1  10       4470.77       4780.93        35.89 o                         
  -7   1  10       4562.36       4482.82        83.78 o                         
  -5   1  10       5704.56       5408.24        89.18 o                         
  -3   1  10       9923.60       9509.38       118.34 o                         
  -1   1  10       3126.91       2982.10        30.60 o                         
   1   1  10       2466.81       2285.74        16.66 o                         
   3   1  10       6924.42       6763.28        78.79 o                         
   5   1  10      20747.98      22336.94       206.68 o                         
   7   1  10      22757.37      24377.46       214.46 o                         
   9   1  10       2116.91       2250.23        20.82 o                         
  11   1  10       1587.75       1743.76        18.39 o                         
  13   1  10       1979.60       2026.87        26.27 o                         
  15   1  10       4111.67       3965.25        38.88 o                         
  17   1  10        508.16        482.20        11.98 o                         
  19   1  10        212.54        103.97        47.89 o                         
  21   1  10       1112.36       1168.44        26.95 o                         
  23   1  10       1174.08       1190.75        24.75 o                         
 -28   2  10        637.25        626.28        23.24 o                         
 -26   2  10        853.98        847.98        46.27 o                         
 -24   2  10        348.52        372.33        14.17 o                         
 -22   2  10       1236.87       1257.22        49.28 o                         
 -20   2  10       1572.81       1493.76        60.80 o                         
 -18   2  10       2061.30       2084.23        74.44 o                         
 -16   2  10       3958.92       3803.30       134.05 o                         
 -14   2  10       9809.94       9507.82       232.15 o                         
 -12   2  10       9207.13       8907.80       158.59 o                         
 -10   2  10       2379.49       2176.01        34.03 o                         
  -8   2  10       1879.96       1673.94        20.67 o                         
  -6   2  10       1932.57       1753.54        29.25 o                         
  -4   2  10         85.04         73.67         3.09 o                         
  -2   2  10        403.10        379.45         8.50 o                         
   0   2  10         44.18         23.83         2.05 o                         
   2   2  10        311.72        325.65         3.67 o                         
   4   2  10       1471.93       1292.27        10.90 o                         
   6   2  10        157.66        121.92         3.70 o                         
   8   2  10        273.98        246.53         7.23 o                         
  10   2  10       2669.52       2598.61        24.57 o                         
  12   2  10       4413.64       4245.39        40.16 o                         
  14   2  10       2088.55       1948.10        22.62 o                         
  16   2  10        733.60        761.42        12.64 o                         
  18   2  10       1614.58       1587.61        21.07 o                         
  20   2  10        691.22        685.12        18.14 o                         
  22   2  10       1422.13       1454.43        30.14 o                         
 -27   3  10        454.75        491.78        22.41 o                         
 -25   3  10        287.47        297.55        15.18 o                         
 -23   3  10        673.27        634.30        24.21 o                         
 -21   3  10        659.78        665.51        28.11 o                         
 -19   3  10       2058.48       2083.62        72.42 o                         
 -17   3  10       3192.39       3237.81        62.47 o                         
 -15   3  10       4152.73       4120.67        80.48 o                         
 -13   3  10       1271.34       1195.48        21.05 o                         
 -11   3  10       5235.96       5174.73       100.22 o                         
  -9   3  10      15555.13      16205.15       155.33 o                         
  -7   3  10       5040.23       5112.62        47.70 o                         
  -5   3  10         59.36         59.12         2.74 o                         
  -3   3  10        175.31        129.08         2.17 o                         
  -1   3  10         18.40         14.44         1.81 o                         
   1   3  10        538.33        585.90         7.58 o                         
   3   3  10        110.32         92.51         4.62 o                         
   5   3  10         60.90         74.35         2.64 o                         
   7   3  10         61.78         73.05         3.82 o                         
   9   3  10        320.55        401.97         8.29 o                         
  11   3  10        162.73        175.11         7.80 o                         
  13   3  10         75.39         98.91         5.67 o                         
  15   3  10        518.29        535.68        11.82 o                         
  17   3  10       2066.66       2053.30        24.33 o                         
  19   3  10       1777.97       1775.40        27.43 o                         
  21   3  10       1599.38       1646.03        23.96 o                         
 -26   4  10        617.23        672.35        31.90 o                         
 -24   4  10          3.62          6.97         2.90 o                         
 -22   4  10        189.54        193.44         6.12 o                         
 -20   4  10       1222.41       1280.50        32.41 o                         
 -18   4  10        870.31        899.55        15.79 o                         
 -16   4  10        513.57        474.69         9.07 o                         
 -14   4  10         12.32         17.66         1.90 o                         
 -12   4  10       1549.32       1539.34        30.13 o                         
 -10   4  10       7670.45       7511.13       107.44 o                         
  -8   4  10       4134.84       4019.34        55.40 o                         
  -6   4  10        687.22        631.98        19.54 o                         
  -4   4  10        545.82        549.57        18.60 o                         
  -2   4  10       6232.49       6002.61        52.31 o                         
   0   4  10       6249.33       6056.24        49.59 o                         
   2   4  10       7761.70       7818.51        87.34 o                         
   4   4  10        512.00        531.78         6.87 o                         
   6   4  10        288.47        282.36         6.69 o                         
   8   4  10       2772.78       2723.80        33.70 o                         
  10   4  10       4731.10       4933.00        48.69 o                         
  12   4  10        166.57        187.43         8.47 o                         
  14   4  10          7.34          9.60         4.26 o                         
  16   4  10        294.22        296.55        10.59 o                         
  18   4  10       1417.70       1375.23        24.39 o                         
  20   4  10       1133.53       1118.69        19.05 o                         
 -25   5  10        811.58        849.95        29.31 o                         
 -23   5  10        266.99        259.16        17.03 o                         
 -21   5  10         55.26         50.51         9.21 o                         
 -19   5  10       2943.19       2978.85        47.59 o                         
 -17   5  10       1920.29       1896.14        30.71 o                         
 -15   5  10       1446.95       1494.14        25.19 o                         
 -13   5  10        408.84        514.39        21.05 o                         
 -11   5  10         42.40         39.06         2.92 o                         
  -9   5  10       1546.15       1486.22        14.94 o                         
  -7   5  10        397.58        356.91        11.83 o                         
  -5   5  10        954.73        986.82        21.64 o                         
  -3   5  10        905.33        907.06        18.23 o                         
  -1   5  10      14281.92      14438.76       139.49 o                         
   1   5  10      10766.81      11035.88       108.01 o                         
   3   5  10        320.87        431.50         6.59 o                         
   5   5  10        181.97        199.49         5.74 o                         
   7   5  10       4281.47       4275.47        33.52 o                         
   9   5  10       3602.38       3695.33        36.84 o                         
  11   5  10        762.30        763.96        12.47 o                         
  13   5  10         87.32        111.89         8.00 o                         
  15   5  10         13.39         22.82         5.59 o                         
  17   5  10        106.12         85.25        15.24 o                         
  19   5  10        729.93        723.54        17.83 o                         
 -22   6  10        559.44        591.08        27.69 o                         
 -20   6  10       1252.11       1271.08        30.33 o                         
 -18   6  10         88.79        102.35         9.40 o                         
 -16   6  10          4.88          3.81         4.05 o                         
 -14   6  10          4.91          4.63         2.69 o                         
 -12   6  10        646.49        620.17        13.49 o                         
 -10   6  10        650.27        610.55         9.37 o                         
  -8   6  10        780.63        707.79        11.77 o                         
  -6   6  10       1331.09       1312.39        28.49 o                         
  -4   6  10       2115.78       2133.21        30.37 o                         
  -2   6  10       5093.45       5027.31        60.01 o                         
   0   6  10       6689.81       6648.97        66.43 o                         
   2   6  10       7068.17       7192.90        67.94 o                         
   4   6  10       2951.13       2912.49        48.61 o                         
   6   6  10       2683.40       2647.11        37.52 o                         
   8   6  10       3299.06       3309.96        26.09 o                         
  10   6  10       1286.06       1300.24        13.97 o                         
  12   6  10        630.78        609.33         9.05 o                         
  14   6  10         45.15         35.17         5.56 o                         
  16   6  10        737.98        745.40        15.91 o                         
  18   6  10       1162.45       1261.24        26.47 o                         
 -21   7  10        394.73        381.96        13.11 o                         
 -19   7  10        143.09        130.61         9.08 o                         
 -17   7  10        143.08        144.70         8.90 o                         
 -15   7  10       2578.52       2643.12        69.84 o                         
 -13   7  10       2147.11       2077.70        63.11 o                         
 -11   7  10       1067.40       1063.36        27.21 o                         
  -9   7  10       1585.10       1623.86        38.38 o                         
  -7   7  10       2403.86       2512.24        43.44 o                         
  -5   7  10       2316.55       2397.84        54.88 o                         
  -3   7  10       3346.76       3301.69        46.07 o                         
  -1   7  10       1531.29       1505.09        23.85 o                         
   1   7  10        770.61        758.11         7.31 o                         
   3   7  10       1213.69       1132.92        12.35 o                         
   5   7  10       3522.10       3305.40        46.64 o                         
   7   7  10        867.08        829.59        10.77 o                         
   9   7  10        460.24        459.01        13.19 o                         
  11   7  10         42.20         33.98         4.93 o                         
  13   7  10       1255.18       1222.06        25.22 o                         
  15   7  10       1523.38       1463.17        21.77 o                         
 -16   8  10       2612.58       2630.53        60.74 o                         
 -14   8  10       5038.78       5215.92        92.77 o                         
 -12   8  10       2950.64       3086.43        48.05 o                         
 -10   8  10        114.11        107.34        11.85 o                         
  -8   8  10        220.52        251.58        14.19 o                         
  -6   8  10       3709.64       3682.84       103.22 o                         
  -4   8  10       3427.79       3407.61        57.82 o                         
  -2   8  10         30.72         43.08         9.42 o                         
   0   8  10        665.34        659.29        14.26 o                         
   2   8  10         29.14         32.35         6.76 o                         
   4   8  10        387.52        380.76        16.41 o                         
   6   8  10        550.16        364.85        85.20 o                         
   8   8  10        140.93        178.78         6.43 o                         
  10   8  10         60.34         58.93        11.76 o                         
  12   8  10       1589.87       1649.18        22.62 o                         
 -11   9  10        375.70        377.01        22.67 o                         
  -9   9  10        134.17        164.27        14.11 o                         
  -7   9  10        172.80        203.18        14.53 o                         
  -5   9  10        858.22        899.52        25.16 o                         
  -3   9  10        302.00        307.88        16.68 o                         
  -1   9  10         41.61         52.16         8.08 o                         
   1   9  10        154.60        191.73        10.09 o                         
   3   9  10        867.82        857.99        19.51 o                         
   5   9  10        488.31        488.38        20.18 o                         
   7   9  10        158.06        207.64        16.17 o                         
 -29   1  11          0.30          1.41         3.84 o                         
 -27   1  11         55.21         46.09         6.25 o                         
 -25   1  11         94.16         89.15         8.00 o                         
 -23   1  11        750.12        747.52        36.28 o                         
 -21   1  11        438.64        464.37        12.74 o                         
 -19   1  11       1951.48       1867.82        73.11 o                         
 -17   1  11        103.92         87.57         5.92 o                         
 -15   1  11        198.57        192.16         8.90 o                         
 -13   1  11       2581.48       2468.52        44.95 o                         
 -11   1  11       6012.33       6357.02        49.56 o                         
  -9   1  11         31.15         40.48         2.61 o                         
  -7   1  11        890.64        822.20        21.25 o                         
  -5   1  11       1209.87       1127.11        13.56 o                         
  -3   1  11        257.76        205.02         3.52 o                         
  -1   1  11          3.75          5.77         1.34 o                         
   1   1  11          3.95         15.59         1.96 o                         
   3   1  11       3624.87       3381.61        29.80 o                         
   5   1  11        568.90        536.16         6.69 o                         
   7   1  11       3155.12       3146.67        23.87 o                         
   9   1  11        471.16        408.47         6.04 o                         
  11   1  11          9.49         10.28         3.01 o                         
  13   1  11         11.82         28.49         5.40 o                         
  15   1  11        250.21        268.01         8.51 o                         
  17   1  11       2041.60       2031.11        24.89 o                         
  19   1  11        414.79        417.81        11.55 o                         
  21   1  11        245.32        245.80        10.77 o                         
  23   1  11         48.35         25.76        13.77 o                         
 -28   2  11          8.98         12.37         4.37 o                         
 -26   2  11        239.37        223.73        16.00 o                         
 -24   2  11        835.50        762.14        41.19 o                         
 -22   2  11        548.31        554.34        25.20 o                         
 -20   2  11       4770.68       4722.77       191.30 o                         
 -18   2  11         11.65         15.65         2.79 o                         
 -16   2  11        343.84        301.30         8.36 o                         
 -14   2  11        253.73        245.80        10.18 o                         
 -12   2  11        881.48        866.09        17.43 o                         
 -10   2  11        606.60        627.20         7.98 o                         
  -8   2  11       2065.37       1980.25        29.73 o                         
  -6   2  11       4895.06       4918.24        87.67 o                         
  -4   2  11        127.40        121.29         3.76 o                         
  -2   2  11       1303.05       1375.10        12.77 o                         
   0   2  11       1675.75       1626.19        13.63 o                         
   2   2  11       6312.31       6452.63        65.79 o                         
   4   2  11         82.53         45.74         2.55 o                         
   6   2  11        133.16        135.92         5.00 o                         
   8   2  11       4416.76       4315.60        36.59 o                         
  10   2  11        535.68        525.39         9.20 o                         
  12   2  11        234.73        213.75         6.82 o                         
  14   2  11        319.35        302.33         9.63 o                         
  16   2  11       2187.78       2171.63        25.18 o                         
  18   2  11        492.33        505.58        13.09 o                         
  20   2  11         19.75         16.19         6.83 o                         
  22   2  11         10.67          9.86         5.95 o                         
 -27   3  11          3.45          7.55         3.96 o                         
 -25   3  11         85.58         86.67         5.24 o                         
 -23   3  11        317.43        305.98        16.94 o                         
 -21   3  11        666.78        628.43        16.76 o                         
 -19   3  11        262.42        251.65         6.31 o                         
 -17   3  11        293.01        281.92         7.06 o                         
 -15   3  11        238.17        230.17         6.53 o                         
 -13   3  11       2332.29       2298.82        69.31 o                         
 -11   3  11         16.78         17.22         3.00 o                         
  -9   3  11        138.65        146.99         3.20 o                         
  -7   3  11       1767.51       1706.54        22.83 o                         
  -5   3  11          5.16          9.36         1.82 o                         
  -3   3  11       2363.67       2361.10        18.56 o                         
  -1   3  11        720.87        712.96         8.08 o                         
   1   3  11        205.12        169.91         4.13 o                         
   3   3  11        996.73        899.46         7.53 o                         
   5   3  11        412.24        443.21         5.48 o                         
   7   3  11        702.36        649.43         8.24 o                         
   9   3  11        118.85        180.98         6.00 o                         
  11   3  11          1.84          7.30         3.50 o                         
  13   3  11        249.60        296.94        10.32 o                         
  15   3  11         29.91         44.24         6.19 o                         
  17   3  11         27.11         24.29         6.77 o                         
  19   3  11        383.06        431.42        12.84 o                         
  21   3  11        563.15        599.57        14.56 o                         
 -26   4  11        160.81        174.55        17.66 o                         
 -24   4  11         33.74         31.30         3.89 o                         
 -22   4  11         40.52         45.62         4.82 o                         
 -20   4  11        725.57        724.83        20.17 o                         
 -18   4  11       2528.65       2519.93        79.45 o                         
 -16   4  11       1714.12       1603.68        34.74 o                         
 -14   4  11       2706.95       2590.36        69.29 o                         
 -12   4  11        421.84        444.61        12.23 o                         
 -10   4  11        293.25        273.80         8.61 o                         
  -8   4  11       1195.23       1101.47        23.84 o                         
  -6   4  11       2880.23       2855.76       111.98 o                         
  -4   4  11        726.34        648.28        11.43 o                         
  -2   4  11        185.60        137.49         5.82 o                         
   0   4  11          2.94          9.48         3.01 o                         
   2   4  11        364.93        390.85         6.28 o                         
   4   4  11       2331.29       2368.31        20.23 o                         
   6   4  11       1238.55       1254.23        16.19 o                         
   8   4  11        239.85        281.02         7.23 o                         
  10   4  11       1927.26       1903.75        27.15 o                         
  12   4  11        759.97        773.11        12.60 o                         
  14   4  11        249.27        258.06        12.07 o                         
  16   4  11       1343.45       1338.42        20.87 o                         
  18   4  11        839.68        845.76        18.12 o                         
  20   4  11        464.99        494.49        19.01 o                         
 -25   5  11         83.57         94.55        12.58 o                         
 -23   5  11          8.35          6.81         7.31 o                         
 -21   5  11       1278.88       1385.28        49.73 o                         
 -19   5  11       1243.57       1306.10        24.06 o                         
 -17   5  11       1380.83       1306.23        28.15 o                         
 -15   5  11        937.21        902.51        17.80 o                         
 -13   5  11        717.26        743.41        17.07 o                         
 -11   5  11       2124.38       2070.15        35.99 o                         
  -9   5  11        427.74        412.95         9.64 o                         
  -7   5  11         10.24          9.78         5.63 o                         
  -5   5  11        511.54        531.05        28.04 o                         
  -3   5  11        307.31        274.68        10.03 o                         
  -1   5  11       1734.56       1676.56        26.81 o                         
   1   5  11         78.94         56.79         2.61 o                         
   3   5  11        428.73        483.90         8.18 o                         
   5   5  11        831.30        828.58        10.03 o                         
   7   5  11       1741.29       1703.92        12.92 o                         
   9   5  11        670.23        656.01        11.86 o                         
  11   5  11         15.23         19.59         5.06 o                         
  13   5  11         60.73         66.02         6.94 o                         
  15   5  11        217.01        208.51         8.75 o                         
  17   5  11       2435.25       2499.21        39.44 o                         
  19   5  11       1364.06       1472.21        25.36 o                         
 -22   6  11        116.90        123.92        12.70 o                         
 -20   6  11        102.47        116.94        10.84 o                         
 -18   6  11        381.06        396.48        15.83 o                         
 -16   6  11        589.59        590.44        18.76 o                         
 -14   6  11        205.44        200.85         9.23 o                         
 -12   6  11        688.46        671.55        23.88 o                         
 -10   6  11        686.20        659.69        17.00 o                         
  -8   6  11         32.79         41.51        13.07 o                         
  -6   6  11        306.26        332.75        13.82 o                         
  -4   6  11        520.18        497.30        13.18 o                         
  -2   6  11       4404.60       4514.65        82.28 o                         
   0   6  11       3159.49       3013.71        26.04 o                         
   2   6  11       2433.33       2293.03        34.73 o                         
   4   6  11        830.80        772.67         8.64 o                         
   6   6  11       3554.28       3407.73        36.31 o                         
   8   6  11       2025.06       1958.04        31.25 o                         
  10   6  11          0.40          5.09         3.00 o                         
  12   6  11        691.44        704.97        12.33 o                         
  14   6  11        105.22        123.18         8.87 o                         
  16   6  11        193.84        187.77         9.80 o                         
 -19   7  11          4.63          6.65         5.32 o                         
 -17   7  11          6.56         -1.21         5.90 o                         
 -15   7  11          5.46         16.34         9.14 o                         
 -13   7  11         74.96         75.88         8.71 o                         
 -11   7  11        186.92        167.85        10.38 o                         
  -9   7  11         18.58         17.95         8.26 o                         
  -7   7  11          1.33          0.32         8.33 o                         
  -5   7  11       1556.08       1486.84        47.19 o                         
  -3   7  11       3593.60       3687.79        55.55 o                         
  -1   7  11       3127.74       3284.83        39.05 o                         
   1   7  11       1221.96       1312.52        13.66 o                         
   3   7  11       1012.58       1025.09        13.10 o                         
   5   7  11       2617.96       2569.40        36.00 o                         
   7   7  11       1974.06       1879.29        21.11 o                         
   9   7  11        149.05        150.51         6.39 o                         
  11   7  11       1049.23       1019.05        16.39 o                         
  13   7  11        827.93        857.56        18.23 o                         
 -16   8  11        165.34        212.78        18.04 o                         
 -14   8  11        169.95        182.96        19.98 o                         
 -12   8  11        505.75        488.56        19.35 o                         
 -10   8  11          1.81          1.26         8.56 o                         
  -8   8  11        222.46        228.47        14.99 o                         
  -6   8  11        134.73        151.54        13.15 o                         
  -4   8  11         33.01         28.80        11.11 o                         
  -2   8  11         13.92         20.45         6.50 o                         
   0   8  11         40.73         33.83         7.12 o                         
   2   8  11        127.22        122.71        11.05 o                         
   4   8  11          6.28          7.56         6.62 o                         
   6   8  11          2.13          1.74         6.24 o                         
   8   8  11        165.20        163.73        15.54 o                         
  10   8  11        156.98        163.18         6.13 o                         
  -9   9  11        116.21        122.02        13.86 o                         
  -7   9  11          1.38          9.22        13.39 o                         
  -5   9  11        215.07        198.02        15.17 o                         
  -3   9  11        963.69       1076.88        23.72 o                         
  -1   9  11       1062.15       1107.77        20.90 o                         
   1   9  11        259.02        214.81        60.12 o                         
   3   9  11         30.05         28.39        11.55 o                         
 -28   0  12        167.91        185.75        19.88 o                         
 -26   0  12        637.92        600.13        47.39 o                         
 -24   0  12        203.44        176.58        24.61 o                         
 -22   0  12        239.46        238.31        18.31 o                         
 -20   0  12       1176.64       1202.82        81.98 o                         
 -18   0  12       2915.54       3058.84       190.01 o                         
 -16   0  12          7.88         18.60         4.67 o                         
 -14   0  12        801.98        807.05        13.30 o                         
 -12   0  12       2215.39       2500.12        25.83 o                         
 -10   0  12      10974.95      10832.78       140.50 o                         
  -8   0  12      14175.39      13795.13       390.90 o                         
  -6   0  12       6203.28       6043.82       236.35 o                         
  -4   0  12       3618.82       3303.53        42.08 o                         
  -2   0  12      17887.78      18746.77       254.93 o                         
   0   0  12      49474.79      54617.35       960.55 o                         
   2   0  12      33003.36      35353.56       563.72 o                         
   4   0  12       2681.74       2593.36        32.57 o                         
   6   0  12        769.37        785.55        12.60 o                         
   8   0  12        947.53        980.30        22.19 o                         
  10   0  12       9789.92       9747.91       182.08 o                         
  12   0  12        562.23        517.30        11.92 o                         
  14   0  12       1815.57       1599.21        23.61 o                         
  16   0  12        567.62        645.46        17.01 o                         
  18   0  12       2121.97       2242.51        36.67 o                         
  20   0  12       1517.84       1566.50        30.75 o                         
  22   0  12        127.62         45.74        40.56 o                         
 -27   1  12        347.14        365.00        15.38 o                         
 -25   1  12          6.06          7.34         4.11 o                         
 -23   1  12        137.80        156.31         6.63 o                         
 -21   1  12        675.76        650.99        23.57 o                         
 -19   1  12       2835.83       2734.04        95.80 o                         
 -17   1  12       7143.05       6849.54       136.98 o                         
 -15   1  12        985.62        994.26        15.10 o                         
 -13   1  12        247.82        245.79         5.81 o                         
 -11   1  12       2777.29       2593.62        20.33 o                         
  -9   1  12       5368.82       5474.86        47.38 o                         
  -7   1  12       3027.81       2826.69        47.83 o                         
  -5   1  12       1173.66       1161.15        18.83 o                         
  -3   1  12       4989.27       5206.37        43.55 o                         
  -1   1  12      11177.24      11294.49        95.50 o                         
   1   1  12       9665.09      10040.94        91.02 o                         
   3   1  12       6041.59       5989.33        54.30 o                         
   5   1  12        111.96         74.07         3.75 o                         
   7   1  12       1501.79       1500.95        16.64 o                         
   9   1  12       3176.88       3175.27        25.66 o                         
  11   1  12         31.63         37.69         4.66 o                         
  13   1  12         25.25         25.31         4.41 o                         
  15   1  12         43.87         46.98         4.62 o                         
  17   1  12       1214.56       1193.69        19.36 o                         
  19   1  12       2175.06       2278.40        29.72 o                         
  21   1  12        749.05        789.62        18.82 o                         
 -28   2  12        288.69        284.92        21.47 o                         
 -26   2  12        266.45        286.02        10.85 o                         
 -24   2  12       1052.25       1116.62        54.96 o                         
 -22   2  12       2076.71       2122.48        94.62 o                         
 -20   2  12       2905.41       2911.04       123.93 o                         
 -18   2  12       1410.08       1380.69        31.57 o                         
 -16   2  12       5858.19       6031.84       142.24 o                         
 -14   2  12       7335.79       7498.88       132.71 o                         
 -12   2  12       1933.51       1970.49        33.28 o                         
 -10   2  12         18.36         15.04         2.15 o                         
  -8   2  12        279.35        224.22         4.93 o                         
  -6   2  12        222.35        194.90         3.51 o                         
  -4   2  12       1014.91        946.68         7.15 o                         
  -2   2  12         20.51         27.57         2.26 o                         
   0   2  12       4269.48       3953.83        32.58 o                         
   2   2  12       1363.57       1334.62        12.25 o                         
   4   2  12        564.71        637.58         7.39 o                         
   6   2  12        237.65        251.73         4.46 o                         
   8   2  12        495.06        510.79         8.02 o                         
  10   2  12       3410.96       3278.80        29.50 o                         
  12   2  12       3587.68       3500.23        30.10 o                         
  14   2  12       1152.42       1135.33        19.40 o                         
  16   2  12       1539.20       1593.61        27.90 o                         
  18   2  12       1197.49       1208.73        19.67 o                         
  20   2  12        917.34        851.82        17.62 o                         
 -27   3  12         50.26         56.06         6.86 o                         
 -25   3  12       1423.46       1474.33        51.89 o                         
 -23   3  12       1339.37       1427.72        56.23 o                         
 -21   3  12       1017.07        998.18        23.39 o                         
 -19   3  12       1124.19       1035.56        31.08 o                         
 -17   3  12        849.31        815.66        17.30 o                         
 -15   3  12       2246.76       2209.81        74.27 o                         
 -13   3  12       4246.32       4071.99       174.94 o                         
 -11   3  12         12.13         13.40         1.85 o                         
  -9   3  12        128.39        114.94         3.47 o                         
  -7   3  12       1924.69       1942.03        26.81 o                         
  -5   3  12        122.26        121.08         3.04 o                         
  -3   3  12         33.21         38.73         2.28 o                         
  -1   3  12         11.51         11.32         2.26 o                         
   1   3  12        918.74        921.81        11.44 o                         
   3   3  12       1581.93       1535.97        16.07 o                         
   5   3  12      10052.14      10281.15        93.70 o                         
   7   3  12       3656.22       3557.17        29.07 o                         
   9   3  12        119.97         98.31         4.00 o                         
  11   3  12       1994.38       1929.57        24.33 o                         
  13   3  12       4835.58       4720.54        52.97 o                         
  15   3  12       2913.97       2978.55        37.46 o                         
  17   3  12       2371.93       2365.19        29.94 o                         
  19   3  12        439.55        454.78        12.54 o                         
 -26   4  12         14.24         16.61         7.83 o                         
 -24   4  12        451.78        542.51        28.07 o                         
 -22   4  12        425.65        495.49        32.04 o                         
 -20   4  12         56.35         73.11         5.93 o                         
 -18   4  12        498.74        516.49        24.56 o                         
 -16   4  12        146.66        144.78         5.71 o                         
 -14   4  12       2808.54       2608.62       101.32 o                         
 -12   4  12        513.34        537.55        13.46 o                         
 -10   4  12         19.09         20.89         3.62 o                         
  -8   4  12        561.73        554.98        14.44 o                         
  -6   4  12       2922.84       2822.55        57.19 o                         
  -4   4  12       3660.72       3814.19        45.94 o                         
  -2   4  12         13.00         24.84         2.37 o                         
   0   4  12        131.55        107.97         4.72 o                         
   2   4  12       1347.14       1400.41        13.37 o                         
   4   4  12       1995.07       2085.64        28.65 o                         
   6   4  12       1363.04       1388.22        17.47 o                         
   8   4  12        490.17        472.83         6.96 o                         
  10   4  12        128.91         95.39         6.22 o                         
  12   4  12        591.31        630.55        12.73 o                         
  14   4  12       3760.82       3882.18        46.46 o                         
  16   4  12        739.63        742.95        16.79 o                         
  18   4  12          9.44          2.37         7.12 o                         
 -23   5  12        140.03        162.69        19.07 o                         
 -21   5  12         13.29         15.22         7.06 o                         
 -19   5  12         11.55          9.32         7.15 o                         
 -17   5  12       1489.29       1546.40        31.22 o                         
 -15   5  12        880.17        893.75        22.35 o                         
 -13   5  12       1865.33       1899.07        47.96 o                         
 -11   5  12       2499.95       2429.82        60.88 o                         
  -9   5  12       1881.68       1866.52        39.59 o                         
  -7   5  12       3695.43       3697.76        61.15 o                         
  -5   5  12      10233.13      10292.69       233.12 o                         
  -3   5  12      10236.39      10602.42       137.54 o                         
  -1   5  12       1653.47       1811.19        41.27 o                         
   1   5  12       1370.81       1393.55        22.29 o                         
   3   5  12        920.05        917.58        10.05 o                         
   5   5  12       1651.34       1774.41        17.65 o                         
   7   5  12        821.83        783.94        11.40 o                         
   9   5  12         16.68         20.10         1.52 o                         
  11   5  12         20.05         21.46         4.29 o                         
  13   5  12        832.65        845.12        17.54 o                         
  15   5  12        754.90        776.14        15.21 o                         
  17   5  12          4.94          1.78         4.90 o                         
 -22   6  12        186.40        193.30        19.26 o                         
 -20   6  12        312.23        318.04        16.43 o                         
 -18   6  12         10.65          6.48         3.72 o                         
 -16   6  12        375.69        360.93        20.34 o                         
 -14   6  12       1131.27       1166.38        26.78 o                         
 -12   6  12       1624.72       1509.17        60.60 o                         
 -10   6  12       2910.77       2850.83       129.20 o                         
  -8   6  12       4057.67       4057.49       113.80 o                         
  -6   6  12       4281.81       4188.19       161.61 o                         
  -4   6  12       3078.96       3098.59        41.80 o                         
  -2   6  12       2655.83       2724.33        36.47 o                         
   0   6  12        952.67        856.79        11.44 o                         
   2   6  12       1366.25       1325.30        28.28 o                         
   4   6  12       2191.34       2075.40        21.91 o                         
   6   6  12          6.15         10.23         2.70 o                         
   8   6  12         54.71         48.83         5.35 o                         
  10   6  12        259.23        229.19         7.93 o                         
  12   6  12        121.12        135.98         7.84 o                         
  14   6  12          9.45          5.21         4.92 o                         
 -19   7  12        641.59        746.85        23.04 o                         
 -17   7  12        681.47        715.84        22.34 o                         
 -15   7  12        394.09        396.70        16.71 o                         
 -13   7  12        263.93        268.85        21.08 o                         
 -11   7  12        860.55        837.45        50.27 o                         
  -9   7  12       3240.70       3383.58        73.23 o                         
  -7   7  12       1020.21       1037.25        38.02 o                         
  -5   7  12        178.00        181.46        14.03 o                         
  -3   7  12        675.84        666.85        19.71 o                         
  -1   7  12       1017.96       1017.53        20.42 o                         
   1   7  12       1229.48       1184.70        19.55 o                         
   3   7  12        950.86        883.41        21.83 o                         
   5   7  12       1300.72       1282.96        25.72 o                         
   7   7  12        701.89        678.56         9.61 o                         
   9   7  12       1176.67       1178.21        15.43 o                         
  11   7  12       1883.84       1837.97        26.18 o                         
 -14   8  12        495.80        516.56        20.49 o                         
 -12   8  12        633.15        639.90        23.21 o                         
 -10   8  12        247.84        231.06        16.00 o                         
  -8   8  12        393.36        411.69        18.87 o                         
  -6   8  12        460.05        409.83        34.10 o                         
  -4   8  12          3.93          8.27         7.85 o                         
  -2   8  12        203.02        189.52        11.01 o                         
   0   8  12       1234.03       1240.12        24.35 o                         
   2   8  12        982.25       1012.76        27.40 o                         
   4   8  12        222.41        235.38        13.31 o                         
   6   8  12        692.74        663.49        21.25 o                         
   8   8  12       2347.03       2267.73        39.17 o                         
  -5   9  12         59.83         69.09        12.46 o                         
  -3   9  12          5.27         12.65         7.29 o                         
  -1   9  12        356.03        341.88        15.81 o                         
 -27   1  13        452.25        460.91        19.86 o                         
 -25   1  13       1491.92       1496.05        57.58 o                         
 -23   1  13        203.01        194.98         9.29 o                         
 -21   1  13         50.15         45.62         4.51 o                         
 -19   1  13         78.73         78.95         5.88 o                         
 -17   1  13        416.11        410.12         9.35 o                         
 -15   1  13       1162.81       1118.76        18.15 o                         
 -13   1  13        870.94        887.40        14.82 o                         
 -11   1  13        813.00        827.97        10.32 o                         
  -9   1  13        378.73        382.82         6.48 o                         
  -7   1  13        139.40        126.15         3.66 o                         
  -5   1  13        332.82        394.49         6.47 o                         
  -3   1  13       3419.93       3424.29        22.99 o                         
  -1   1  13        504.71        474.98         6.51 o                         
   1   1  13       1720.38       1589.06        14.72 o                         
   3   1  13       2675.25       2511.31        23.13 o                         
   5   1  13         93.52         95.24         3.62 o                         
   7   1  13       1949.54       1914.89        18.96 o                         
   9   1  13       1012.95       1003.53        12.81 o                         
  11   1  13        997.22       1030.28        15.97 o                         
  13   1  13       1062.65       1154.73        13.67 o                         
  15   1  13        537.21        548.42        10.33 o                         
  17   1  13         69.72         49.31         9.84 o                         
  19   1  13        248.52        295.91         9.15 o                         
 -26   2  13        455.08        506.03        21.40 o                         
 -24   2  13       1065.07       1039.03        52.09 o                         
 -22   2  13        202.12        199.79         7.93 o                         
 -20   2  13         26.45         25.23         3.51 o                         
 -18   2  13       1954.42       1878.27        41.45 o                         
 -16   2  13        757.06        716.03        15.23 o                         
 -14   2  13        400.68        412.62         7.87 o                         
 -12   2  13       1892.61       1920.35        16.98 o                         
 -10   2  13        498.63        520.98         7.87 o                         
  -8   2  13        241.89        260.96         7.56 o                         
  -6   2  13         95.93        100.21         2.65 o                         
  -4   2  13        578.37        482.23         6.69 o                         
  -2   2  13       3735.28       3737.19        27.47 o                         
   0   2  13        238.20        282.55         5.86 o                         
   2   2  13        856.65        857.64         9.96 o                         
   4   2  13          0.09          0.52         1.89 o                         
   6   2  13        310.89        303.85         5.10 o                         
   8   2  13          6.71          5.63         2.37 o                         
  10   2  13         10.24         14.95         3.43 o                         
  12   2  13        591.01        586.60        11.37 o                         
  14   2  13        139.68        128.06         8.46 o                         
  16   2  13        571.89        588.72        13.37 o                         
  18   2  13        264.26        269.74        10.94 o                         
  20   2  13        120.58        112.85        17.52 o                         
 -25   3  13         55.83         42.56         4.10 o                         
 -23   3  13         70.82         78.73         4.28 o                         
 -21   3  13        227.04        244.11         7.89 o                         
 -19   3  13        277.20        259.95         9.51 o                         
 -17   3  13        271.92        294.03        13.49 o                         
 -15   3  13        352.12        332.14        13.14 o                         
 -13   3  13          1.33          3.68         2.42 o                         
 -11   3  13        130.09        122.73         3.39 o                         
  -9   3  13        388.15        348.96         6.98 o                         
  -7   3  13       3799.39       3611.86        51.53 o                         
  -5   3  13         26.82         33.49         4.17 o                         
  -3   3  13        213.37        209.29         3.60 o                         
  -1   3  13        276.99        295.16         6.28 o                         
   1   3  13        380.70        336.14         6.05 o                         
   3   3  13        268.11        246.51         8.08 o                         
   5   3  13         80.94         86.82         3.22 o                         
   7   3  13       3401.90       3340.62        29.37 o                         
   9   3  13        605.20        585.91         9.57 o                         
  11   3  13        125.57        103.42         6.79 o                         
  13   3  13         43.01         42.05         4.43 o                         
  15   3  13        535.89        511.99        14.11 o                         
  17   3  13        119.16        127.70        10.87 o                         
  19   3  13         55.07         47.75        14.78 o                         
 -24   4  13        144.14        188.89        15.60 o                         
 -22   4  13        320.89        351.82        15.74 o                         
 -20   4  13        503.71        513.78        15.08 o                         
 -18   4  13       1110.01       1042.28        58.15 o                         
 -16   4  13        167.32        170.88         7.15 o                         
 -14   4  13          1.60          2.02         1.48 o                         
 -12   4  13       1162.75       1240.57        19.73 o                         
 -10   4  13       1489.95       1459.73        16.56 o                         
  -8   4  13       1727.43       1574.23        76.08 o                         
  -6   4  13        201.49        195.90         6.64 o                         
  -4   4  13         78.08         94.56         4.64 o                         
  -2   4  13          7.44          1.77         1.24 o                         
   0   4  13        409.29        391.41         7.61 o                         
   2   4  13         40.01         51.72         8.17 o                         
   4   4  13         12.70          5.54         2.47 o                         
   6   4  13        235.32        244.07         8.12 o                         
   8   4  13       1455.82       1541.52        19.40 o                         
  10   4  13       1014.63       1073.30        12.68 o                         
  12   4  13       1560.87       1634.33        19.57 o                         
  14   4  13       1260.46       1314.08        21.12 o                         
  16   4  13        176.55        162.62         9.75 o                         
  18   4  13         15.54         14.62         7.71 o                         
 -23   5  13        300.53        329.76        16.84 o                         
 -21   5  13        256.54        229.76        12.87 o                         
 -19   5  13       1136.72       1114.59        40.26 o                         
 -17   5  13        368.23        355.61        15.01 o                         
 -15   5  13        837.39        838.45        18.33 o                         
 -13   5  13          6.69          9.14         6.63 o                         
 -11   5  13        265.09        275.42         5.71 o                         
  -9   5  13         41.51         46.98         8.63 o                         
  -7   5  13        618.64        639.22        18.91 o                         
  -5   5  13        958.06        922.55        46.45 o                         
  -3   5  13         61.94         48.77         1.51 o                         
  -1   5  13        277.20        308.98         4.71 o                         
   1   5  13        328.75        288.17         9.61 o                         
   3   5  13       1249.15       1223.65        15.72 o                         
   5   5  13        681.36        597.99        10.44 o                         
   7   5  13         82.15         80.43         5.14 o                         
   9   5  13         15.85         14.64         4.02 o                         
  11   5  13        713.23        668.18        12.35 o                         
  13   5  13        411.80        367.55        10.23 o                         
  15   5  13         41.70         35.87         6.80 o                         
 -20   6  13        122.32        157.73        13.66 o                         
 -18   6  13        107.13        112.45        12.26 o                         
 -16   6  13        606.34        652.58        25.89 o                         
 -14   6  13        119.13        139.11        13.66 o                         
 -12   6  13        211.50        222.12        66.00 o                         
 -10   6  13         44.19         53.11        16.25 o                         
  -8   6  13       1217.22       1193.09        66.40 o                         
  -6   6  13       3020.67       3155.50       114.60 o                         
  -4   6  13        865.97        881.08        18.95 o                         
  -2   6  13         99.35         81.55         7.85 o                         
   0   6  13         99.76        109.87         4.79 o                         
   2   6  13       2347.40       2045.74       393.93 o                         
   4   6  13        698.84        666.20        10.09 o                         
   6   6  13       1322.66       1284.48        17.26 o                         
   8   6  13       1640.18       1636.39        24.93 o                         
  10   6  13         24.92         28.61         4.85 o                         
  12   6  13        227.40        223.94         7.71 o                         
  14   6  13        110.67        109.21         7.20 o                         
 -17   7  13        137.97        141.31        12.20 o                         
 -15   7  13        284.26        314.91        22.07 o                         
 -13   7  13         23.54         31.51        10.43 o                         
 -11   7  13        529.54        558.41        32.31 o                         
  -9   7  13        373.19        375.71        21.43 o                         
  -7   7  13       4073.96       4258.83       169.67 o                         
  -5   7  13       3218.37       3210.29        57.00 o                         
  -3   7  13       1156.26       1193.18        20.61 o                         
  -1   7  13        460.58        492.20        14.42 o                         
   1   7  13        703.54        730.15        15.73 o                         
   3   7  13        650.21        729.88        20.60 o                         
   5   7  13          9.70         10.24         8.02 o                         
   7   7  13       1381.01       1407.39        17.94 o                         
   9   7  13        932.31        942.46        14.91 o                         
 -12   8  13         48.10         56.03        14.71 o                         
 -10   8  13         18.47         13.72        10.85 o                         
  -8   8  13         73.37         64.13        11.97 o                         
  -6   8  13        320.14        307.72        17.55 o                         
  -4   8  13         49.72         57.52         9.54 o                         
  -2   8  13        109.25        101.17         9.77 o                         
   0   8  13        519.88        487.86        17.37 o                         
   2   8  13         38.56         28.52        10.67 o                         
   4   8  13         95.59         97.79        11.30 o                         
   6   8  13        949.98        971.72        43.75 o                         
 -26   0  14        588.30        550.97        23.24 o                         
 -24   0  14       1353.02       1300.45        96.79 o                         
 -22   0  14       1348.22       1393.44        55.23 o                         
 -20   0  14        591.70        608.93        25.76 o                         
 -18   0  14          5.08          5.81         3.23 o                         
 -16   0  14        169.24        174.28         8.49 o                         
 -14   0  14       3791.33       4113.90        61.97 o                         
 -12   0  14       8618.64       8649.20       115.11 o                         
 -10   0  14        360.81        352.72        11.79 o                         
  -8   0  14       5915.46       5672.62       267.19 o                         
  -6   0  14       9979.43      10059.64       210.82 o                         
  -4   0  14       5068.59       4995.63        90.13 o                         
  -2   0  14       2128.71       2221.40        23.54 o                         
   0   0  14          6.67         13.65         2.75 o                         
   2   0  14        153.75        119.91         5.32 o                         
   4   0  14          9.62         12.42         4.63 o                         
   6   0  14       1929.55       1943.92        29.90 o                         
   8   0  14        229.37        228.23         8.52 o                         
  10   0  14        720.82        684.59        14.36 o                         
  12   0  14       2438.73       2526.27        78.17 o                         
  14   0  14       1652.27       1808.83        32.91 o                         
  16   0  14       2244.18       2340.63        35.52 o                         
  18   0  14        492.21        538.39        16.78 o                         
 -25   1  14        550.38        562.95        20.93 o                         
 -23   1  14        590.77        618.04        26.02 o                         
 -21   1  14       1249.35       1288.49        48.00 o                         
 -19   1  14       1589.24       1581.74        26.15 o                         
 -17   1  14        534.86        534.04        10.62 o                         
 -15   1  14       1854.30       1862.16        16.18 o                         
 -13   1  14       2050.40       2029.30        20.92 o                         
 -11   1  14       3913.95       3871.37        34.59 o                         
  -9   1  14       1589.16       1525.08        15.09 o                         
  -7   1  14       3685.73       3535.84        57.06 o                         
  -5   1  14      15911.41      15844.20       148.54 o                         
  -3   1  14       6298.92       6391.87        54.47 o                         
  -1   1  14        825.33        845.19         9.24 o                         
   1   1  14        244.96        222.51         5.23 o                         
   3   1  14        150.19        145.25         6.03 o                         
   5   1  14       3409.65       3351.36        31.88 o                         
   7   1  14         36.29         43.05         3.73 o                         
   9   1  14         24.93         21.59         3.55 o                         
  11   1  14          5.66          7.74         4.03 o                         
  13   1  14       3005.31       3043.15        34.96 o                         
  15   1  14       1623.06       1593.87        20.02 o                         
  17   1  14          8.82         10.00         4.69 o                         
  19   1  14        308.61        330.77         9.66 o                         
 -26   2  14        208.74        230.10         8.41 o                         
 -24   2  14        720.85        702.80        18.92 o                         
 -22   2  14       2100.98       2026.90        82.01 o                         
 -20   2  14        142.04        170.05         6.94 o                         
 -18   2  14         59.81         64.47         8.85 o                         
 -16   2  14       1243.14       1188.35        24.09 o                         
 -14   2  14       1697.21       1709.22        17.58 o                         
 -12   2  14        274.83        290.79         5.52 o                         
 -10   2  14        164.30        167.15         3.90 o                         
  -8   2  14        947.03        964.95        13.38 o                         
  -6   2  14        620.87        629.00        11.46 o                         
  -4   2  14       4453.83       4475.76        47.75 o                         
  -2   2  14       3798.93       3826.38        31.60 o                         
   0   2  14        475.80        547.62        10.16 o                         
   2   2  14       5628.22       5555.55        45.95 o                         
   4   2  14       2226.52       2246.20        23.27 o                         
   6   2  14        692.96        697.49        13.02 o                         
   8   2  14       1246.40       1326.81        15.06 o                         
  10   2  14       2889.15       2916.19        32.75 o                         
  12   2  14       2613.45       2566.78        26.63 o                         
  14   2  14       1190.18       1260.76        18.37 o                         
  16   2  14        562.00        585.07        12.28 o                         
  18   2  14         73.52         64.44        15.34 o                         
 -25   3  14        722.79        688.44        27.79 o                         
 -23   3  14        531.86        498.67        14.00 o                         
 -21   3  14        980.74        951.67        35.37 o                         
 -19   3  14        889.84        878.11        26.14 o                         
 -17   3  14        613.86        591.16        25.77 o                         
 -15   3  14        132.86        130.00         4.22 o                         
 -13   3  14        689.56        689.05        10.40 o                         
 -11   3  14         83.71         83.79         2.26 o                         
  -9   3  14        554.46        555.96         5.59 o                         
  -7   3  14         53.16         72.27         4.47 o                         
  -5   3  14        307.52        311.13         9.34 o                         
  -3   3  14        204.92        208.22         4.38 o                         
  -1   3  14       1149.27       1135.43        13.51 o                         
   1   3  14       1223.85       1169.14        29.80 o                         
   3   3  14       6009.72       5901.82        60.00 o                         
   5   3  14       5857.80       5697.00        51.27 o                         
   7   3  14       3006.89       2950.71        27.20 o                         
   9   3  14       4632.41       4604.14        47.27 o                         
  11   3  14       4165.50       4148.41        42.23 o                         
  13   3  14        817.26        764.38        11.32 o                         
  15   3  14        367.51        367.75         8.78 o                         
  17   3  14        214.09        204.85        10.58 o                         
 -24   4  14        391.37        360.77        19.92 o                         
 -22   4  14        439.44        432.15        15.36 o                         
 -20   4  14        745.47        851.96        24.36 o                         
 -18   4  14       1900.47       2058.59        37.55 o                         
 -16   4  14        322.81        344.24        17.90 o                         
 -14   4  14         72.81         63.99         6.43 o                         
 -12   4  14        730.16        745.39        10.72 o                         
 -10   4  14       1716.39       1638.13        67.98 o                         
  -8   4  14       1342.32       1313.53        35.70 o                         
  -6   4  14        187.22        221.52         3.19 o                         
  -4   4  14         13.91         19.19         1.89 o                         
  -2   4  14        360.12        368.48         6.08 o                         
   0   4  14       6370.59       6447.34        57.05 o                         
   2   4  14       3666.47       3634.27        39.53 o                         
   4   4  14         54.72         44.52         5.82 o                         
   6   4  14        570.17        529.81         9.75 o                         
   8   4  14       4040.05       3876.99        64.71 o                         
  10   4  14       2657.53       2687.88        35.19 o                         
  12   4  14       1125.38       1103.52        17.46 o                         
  14   4  14         54.65         66.07         6.70 o                         
  16   4  14         22.71         19.58         6.62 o                         
 -21   5  14        143.57        201.84        14.36 o                         
 -19   5  14       2309.86       2510.15        43.01 o                         
 -17   5  14       1154.14       1225.93        26.51 o                         
 -15   5  14        745.43        802.34        18.45 o                         
 -13   5  14       1039.38       1132.92        21.80 o                         
 -11   5  14       3787.61       3910.03        95.73 o                         
  -9   5  14       4101.48       4106.99       124.05 o                         
  -7   5  14       2309.89       2421.69        61.22 o                         
  -5   5  14         13.58          6.45         8.16 o                         
  -3   5  14       2067.41       2047.18        23.88 o                         
  -1   5  14       3588.43       3365.49        51.42 o                         
   1   5  14       1251.51       1243.63        23.40 o                         
   3   5  14         72.93         83.28         5.84 o                         
   5   5  14         90.20        111.23         6.42 o                         
   7   5  14        157.15        166.46         6.75 o                         
   9   5  14        741.52        756.35        13.94 o                         
  11   5  14        257.08        277.97        12.21 o                         
  13   5  14          2.84          7.49         4.36 o                         
 -18   6  14        940.68        994.75        26.12 o                         
 -16   6  14        731.78        748.08        22.00 o                         
 -14   6  14       1915.35       2002.03        33.30 o                         
 -12   6  14       2641.28       2737.84        50.84 o                         
 -10   6  14       4015.23       4134.70        90.98 o                         
  -8   6  14       2940.36       2971.70        86.95 o                         
  -6   6  14       1622.79       1698.47        48.13 o                         
  -4   6  14        313.35        315.81        18.59 o                         
  -2   6  14        860.71        848.22        17.46 o                         
   0   6  14       1844.54       1883.75        31.69 o                         
   2   6  14         28.63         21.54         2.77 o                         
   4   6  14          9.17         13.41         4.57 o                         
   6   6  14        128.67        123.53         6.81 o                         
   8   6  14        367.46        374.25         8.12 o                         
  10   6  14        101.82        100.89         6.38 o                         
  12   6  14        148.94        166.35         7.29 o                         
 -15   7  14        312.27        214.65        79.67 o                         
 -13   7  14        697.17        695.96        29.33 o                         
 -11   7  14        473.16        474.36        24.17 o                         
  -9   7  14        236.28        231.67        27.97 o                         
  -7   7  14         53.40         54.98        11.51 o                         
  -5   7  14        394.96        404.27        22.22 o                         
  -3   7  14        844.92        856.39        18.73 o                         
  -1   7  14        151.52        156.30         9.54 o                         
   1   7  14         51.27         41.16         9.85 o                         
   3   7  14        924.44        878.09        27.89 o                         
   5   7  14       1802.94       1934.31        39.68 o                         
   7   7  14       1943.68       2097.48        39.97 o                         
 -10   8  14        365.24        378.11        30.04 o                         
  -8   8  14        153.30        181.21        19.54 o                         
  -6   8  14        171.46        132.07        16.68 o                         
  -4   8  14        712.28        679.36        20.11 o                         
  -2   8  14        287.63        297.20        21.75 o                         
   0   8  14         74.32         48.44         9.00 o                         
   2   8  14        639.03        687.41        22.86 o                         
 -25   1  15         52.68         41.54         5.76 o                         
 -23   1  15         62.69         54.92        11.15 o                         
 -21   1  15        740.15        717.49        20.34 o                         
 -19   1  15         10.37         16.00         3.45 o                         
 -17   1  15       2461.58       2567.88        21.27 o                         
 -15   1  15       1629.60       1675.58        21.11 o                         
 -13   1  15        539.94        530.83         8.98 o                         
 -11   1  15        517.97        536.35        12.15 o                         
  -9   1  15        119.33        115.52         6.26 o                         
  -7   1  15       1440.71       1405.78        16.12 o                         
  -5   1  15       2785.02       2696.08        34.69 o                         
  -3   1  15          2.20          0.98         2.03 o                         
  -1   1  15        564.10        565.93        52.95 o                         
   1   1  15        619.85        612.26        10.62 o                         
   3   1  15         24.71         23.85         2.84 o                         
   5   1  15        181.41        188.78         4.98 o                         
   7   1  15        724.81        677.31        11.68 o                         
   9   1  15        655.70        600.64        13.40 o                         
  11   1  15         34.81         36.49         4.59 o                         
  13   1  15       1166.66       1182.08        15.97 o                         
  15   1  15          0.02          2.79         3.29 o                         
  17   1  15        105.79        107.65         7.30 o                         
 -24   2  15        141.60        148.25         5.66 o                         
 -22   2  15         45.51         50.75         8.01 o                         
 -20   2  15         66.26         60.34        10.12 o                         
 -18   2  15          1.37          0.69         2.82 o                         
 -16   2  15        887.81        936.68        11.63 o                         
 -14   2  15        293.55        302.64         6.60 o                         
 -12   2  15        193.77        185.25         6.01 o                         
 -10   2  15         21.94         21.19         2.85 o                         
  -8   2  15        885.07        882.26        15.55 o                         
  -6   2  15        413.15        435.83         6.45 o                         
  -4   2  15        264.74        252.66         5.18 o                         
  -2   2  15       1409.25       1323.31        18.39 o                         
   0   2  15       1097.15       1003.83        14.72 o                         
   2   2  15        118.03        112.64         6.26 o                         
   4   2  15        358.67        381.55         6.77 o                         
   6   2  15        900.22        899.15        12.13 o                         
   8   2  15       1041.81       1036.83        13.82 o                         
  10   2  15          8.76          7.63         3.61 o                         
  12   2  15        372.55        353.72        10.31 o                         
  14   2  15        108.92        130.32         7.03 o                         
  16   2  15          0.16          2.67         3.91 o                         
 -23   3  15        135.35        142.17        46.91 o                         
 -21   3  15          6.62          5.19         5.40 o                         
 -19   3  15        499.85        468.75        16.92 o                         
 -17   3  15        355.21        357.79         8.22 o                         
 -15   3  15        236.91        214.90         9.27 o                         
 -13   3  15        103.11         82.61         3.52 o                         
 -11   3  15        639.13        613.47         8.31 o                         
  -9   3  15         69.03         63.69         1.94 o                         
  -7   3  15        505.09        484.32        13.23 o                         
  -5   3  15         94.81         91.13         4.25 o                         
  -3   3  15        290.33        296.27         5.19 o                         
  -1   3  15          1.10          4.74         2.29 o                         
   1   3  15        648.91        647.30        10.48 o                         
   3   3  15       1317.74       1324.37        19.28 o                         
   5   3  15       1102.21       1063.00        10.97 o                         
   7   3  15        377.25        362.68         6.96 o                         
   9   3  15        112.29        120.83         5.60 o                         
  11   3  15        332.61        336.82         7.23 o                         
  13   3  15        401.21        411.69         8.63 o                         
  15   3  15         82.73         85.47         7.73 o                         
 -22   4  15         27.63         24.47         7.89 o                         
 -20   4  15          1.41          5.79         6.43 o                         
 -18   4  15         70.74         82.17         9.94 o                         
 -16   4  15         90.85        113.76         4.96 o                         
 -14   4  15        745.94        751.63        13.11 o                         
 -12   4  15        261.81        244.10        11.94 o                         
 -10   4  15         21.47         13.57         2.51 o                         
  -8   4  15        464.74        469.95        10.68 o                         
  -6   4  15        194.83        216.66         5.76 o                         
  -4   4  15          0.70          3.21         2.19 o                         
  -2   4  15       1423.53       1371.54        19.04 o                         
   0   4  15       2516.03       2478.14        24.81 o                         
   2   4  15        860.43        811.01        13.51 o                         
   4   4  15         40.07         40.87         5.14 o                         
   6   4  15        754.50        781.28        16.82 o                         
   8   4  15        379.77        348.89        10.61 o                         
  10   4  15        415.94        426.63        10.34 o                         
  12   4  15         82.66         96.41         7.28 o                         
  14   4  15        100.75        117.00         8.85 o                         
 -21   5  15         76.69        103.89        11.25 o                         
 -19   5  15         28.66         41.47        11.87 o                         
 -17   5  15        213.43        239.88        14.27 o                         
 -15   5  15        564.29        609.74        19.04 o                         
 -13   5  15         82.51         92.21        11.37 o                         
 -11   5  15        147.92        183.14        13.23 o                         
  -9   5  15        650.71        628.18        19.76 o                         
  -7   5  15          1.02          7.65         8.36 o                         
  -5   5  15        115.52        134.58        14.77 o                         
  -3   5  15       1204.07       1246.03        13.35 o                         
  -1   5  15        345.79        364.51         6.74 o                         
   1   5  15        279.37        242.01        33.44 o                         
   3   5  15         11.96         16.19         5.12 o                         
   5   5  15        167.01        162.74         8.10 o                         
   7   5  15        492.64        484.92         9.46 o                         
   9   5  15        640.93        667.40        11.41 o                         
  11   5  15        204.59        215.62         9.35 o                         
 -18   6  15          9.89          8.56         9.68 o                         
 -16   6  15         15.63         33.77        11.47 o                         
 -14   6  15        206.71        216.16        19.19 o                         
 -12   6  15       2121.62       2227.75        72.04 o                         
 -10   6  15       2326.13       2359.98        54.05 o                         
  -8   6  15        219.81        232.64        15.44 o                         
  -6   6  15         37.69         56.85        12.62 o                         
  -4   6  15        209.69        248.05        12.37 o                         
  -2   6  15         60.81         66.51         9.04 o                         
   0   6  15         62.21         78.29         8.01 o                         
   2   6  15       1878.41       1886.49        34.15 o                         
   4   6  15        507.02        538.91        19.88 o                         
   6   6  15        181.71        176.88         6.91 o                         
   8   6  15        274.32        296.34        10.02 o                         
  10   6  15          3.52          5.14         4.22 o                         
 -13   7  15        909.56        920.77        29.70 o                         
 -11   7  15       1261.46       1364.32        72.56 o                         
  -9   7  15         26.10         22.47        10.15 o                         
  -7   7  15         40.90         44.17        15.62 o                         
  -5   7  15         89.75         89.12        11.69 o                         
  -3   7  15         43.16         44.67         8.89 o                         
  -1   7  15        329.75        358.03        15.54 o                         
   1   7  15       2015.66       2132.29        37.50 o                         
   3   7  15       1458.37       1510.21        30.72 o                         
   5   7  15        208.85        252.73        15.32 o                         
 -24   0  16        169.09        186.16        12.85 o                         
 -22   0  16        459.32        483.25        13.87 o                         
 -20   0  16       1841.64       1913.69        46.42 o                         
 -18   0  16       1688.53       1777.95        35.48 o                         
 -16   0  16       4043.74       4224.71        80.72 o                         
 -14   0  16         39.57         27.38         7.63 o                         
 -12   0  16       2664.98       2586.23        38.42 o                         
 -10   0  16       8697.98       8544.33       266.87 o                         
  -8   0  16       2859.00       2834.02        46.29 o                         
  -6   0  16        780.06        691.32        14.78 o                         
  -4   0  16       5074.18       4852.56        52.25 o                         
  -2   0  16        694.40        649.38        22.51 o                         
   0   0  16         76.07         98.61         5.46 o                         
   2   0  16        139.46        126.15         6.00 o                         
   4   0  16       1991.65       1917.52        33.70 o                         
   6   0  16        944.80        908.10        19.45 o                         
   8   0  16       6239.91       5918.40        83.92 o                         
  10   0  16       1124.28       1086.18        21.48 o                         
  12   0  16         13.01         20.29         6.10 o                         
  14   0  16         71.48         67.00         7.56 o                         
  16   0  16        180.14        192.05        11.06 o                         
 -23   1  16         22.91          8.39         3.20 o                         
 -21   1  16         10.94          8.02         3.16 o                         
 -19   1  16       3181.91       3289.56        31.82 o                         
 -17   1  16       1888.74       1983.73        24.61 o                         
 -15   1  16        126.60        146.44         4.98 o                         
 -13   1  16       1366.65       1388.19        15.45 o                         
 -11   1  16       2407.99       2437.63        32.80 o                         
  -9   1  16       4787.88       4860.89        80.21 o                         
  -7   1  16        691.06        695.83        10.70 o                         
  -5   1  16          9.22         14.26         2.64 o                         
  -3   1  16         11.88         11.37         2.74 o                         
  -1   1  16        455.27        448.88         9.12 o                         
   1   1  16       2014.12       2007.37        29.50 o                         
   3   1  16         23.54         18.51         3.19 o                         
   5   1  16        443.00        428.15         7.40 o                         
   7   1  16       1829.80       1839.19        20.92 o                         
   9   1  16       2064.04       2178.36        25.51 o                         
  11   1  16       1885.02       1929.58        22.49 o                         
  13   1  16         15.48         15.71         4.01 o                         
  15   1  16         82.54         69.63         6.19 o                         
 -24   2  16        172.14        166.94         6.51 o                         
 -22   2  16         35.23         27.03         4.61 o                         
 -20   2  16        164.78        142.03        18.69 o                         
 -18   2  16         10.36         10.97         2.91 o                         
 -16   2  16        701.66        644.79        13.33 o                         
 -14   2  16        798.45        777.21         9.65 o                         
 -12   2  16        639.87        637.90         8.26 o                         
 -10   2  16       1249.02       1190.60        17.92 o                         
  -8   2  16       1345.19       1296.22        22.66 o                         
  -6   2  16       1638.70       1700.04        20.15 o                         
  -4   2  16        349.78        383.79         6.93 o                         
  -2   2  16       6761.76       6688.75        60.29 o                         
   0   2  16       4625.15       4675.95        50.87 o                         
   2   2  16       3090.65       3133.27        34.25 o                         
   4   2  16       2648.99       2678.25        23.92 o                         
   6   2  16       1465.77       1502.25        17.58 o                         
   8   2  16       1717.00       1720.80        20.35 o                         
  10   2  16       1150.58       1152.30        15.45 o                         
  12   2  16        124.45        123.09         7.17 o                         
  14   2  16        161.08        186.09         9.03 o                         
 -23   3  16        855.57        898.04        25.40 o                         
 -21   3  16        660.77        663.86        16.77 o                         
 -19   3  16         23.00         19.18         5.48 o                         
 -17   3  16          3.52          4.41         2.29 o                         
 -15   3  16        617.57        624.26        17.47 o                         
 -13   3  16        243.73        272.76         7.33 o                         
 -11   3  16        159.88        156.87         4.52 o                         
  -9   3  16       1215.34       1119.30        36.40 o                         
  -7   3  16       1319.06       1303.64        29.50 o                         
  -5   3  16       5215.93       5283.54        61.25 o                         
  -3   3  16       5371.37       5435.26        44.58 o                         
  -1   3  16        549.06        539.06         8.24 o                         
   1   3  16       1128.28       1107.12        19.70 o                         
   3   3  16       4637.55       4825.27        51.27 o                         
   5   3  16       6213.08       6343.01        69.99 o                         
   7   3  16       2308.23       2360.90        34.88 o                         
   9   3  16        115.97        132.98         7.40 o                         
  11   3  16          8.57         11.70         4.70 o                         
  13   3  16         81.75         83.49         8.09 o                         
 -20   4  16        213.72        241.93        13.77 o                         
 -18   4  16        122.92        144.17        13.41 o                         
 -16   4  16        770.90        842.34        22.97 o                         
 -14   4  16       2100.95       2216.23        45.47 o                         
 -12   4  16       1974.96       2029.46        54.92 o                         
 -10   4  16         25.16         33.90         7.92 o                         
  -8   4  16        843.55        797.58         9.72 o                         
  -6   4  16       2929.67       2827.61        43.22 o                         
  -4   4  16       2323.05       2262.84        42.51 o                         
  -2   4  16       1384.94       1310.97        16.25 o                         
   0   4  16       1675.08       1579.14        26.26 o                         
   2   4  16        437.46        435.20        11.61 o                         
   4   4  16       2157.79       2144.57        26.32 o                         
   6   4  16       3168.18       3146.77        39.66 o                         
   8   4  16        346.75        316.24         9.75 o                         
  10   4  16          3.21          2.61         4.09 o                         
  12   4  16        826.90        837.58        17.01 o                         
 -19   5  16        872.18        926.52        26.18 o                         
 -17   5  16        679.92        744.73        19.89 o                         
 -15   5  16       1557.56       1678.87        60.32 o                         
 -13   5  16       2000.48       2050.67        41.61 o                         
 -11   5  16        839.97        851.87        37.77 o                         
  -9   5  16         27.10         37.59        14.22 o                         
  -7   5  16        388.28        412.63        41.03 o                         
  -5   5  16       1335.44       1272.68        23.89 o                         
  -3   5  16        960.11        942.33        17.11 o                         
  -1   5  16        130.43        118.65         8.75 o                         
   1   5  16         22.33         29.60         2.75 o                         
   3   5  16        395.40        395.16        13.22 o                         
   5   5  16        336.54        305.76        11.40 o                         
   7   5  16         25.26         17.12         6.18 o                         
   9   5  16          7.80          7.18         3.65 o                         
 -16   6  16        783.48        844.94        27.72 o                         
 -14   6  16        517.23        500.71        34.40 o                         
 -12   6  16        283.03        269.10        17.59 o                         
 -10   6  16        897.11        949.79        32.22 o                         
  -8   6  16        595.91        605.55        57.02 o                         
  -6   6  16        394.37        364.08        14.90 o                         
  -4   6  16        579.39        574.63        19.46 o                         
  -2   6  16          4.54          7.87         5.89 o                         
   0   6  16        114.95        117.62        10.16 o                         
   2   6  16        705.87        709.74        19.56 o                         
   4   6  16         72.09         81.68        11.13 o                         
   6   6  16         91.11        108.64        11.04 o                         
  -9   7  16        105.48        100.24        13.77 o                         
  -7   7  16        303.10        324.11        36.22 o                         
  -5   7  16        171.22        163.24        15.69 o                         
  -3   7  16         56.52         56.35        10.10 o                         
  -1   7  16        112.89        104.90        11.16 o                         
   1   7  16        438.73        439.13        21.79 o                         
 -23   1  17         72.12         85.06        13.23 o                         
 -21   1  17         90.63        138.15        19.85 o                         
 -19   1  17        108.24         85.47         5.20 o                         
 -17   1  17        164.98        162.29         6.08 o                         
 -15   1  17        158.97        158.82         5.96 o                         
 -13   1  17        115.22        108.97         5.27 o                         
 -11   1  17         66.83         71.55         4.08 o                         
  -9   1  17          0.06          1.40         2.13 o                         
  -7   1  17       1398.03       1343.54        22.96 o                         
  -5   1  17         70.95         84.83         5.05 o                         
  -3   1  17        220.69        230.00         8.63 o                         
  -1   1  17          3.93          8.03         3.91 o                         
   1   1  17        185.34        182.33         5.94 o                         
   3   1  17         15.89         17.30         2.79 o                         
   5   1  17          8.55          7.02         3.68 o                         
   7   1  17        192.38        206.34         7.90 o                         
   9   1  17        792.89        816.49        13.70 o                         
  11   1  17        319.02        302.47         9.73 o                         
  13   1  17         67.81         72.27         7.33 o                         
 -22   2  17       1107.82       1117.83        33.85 o                         
 -20   2  17        410.38        461.95        14.51 o                         
 -18   2  17         49.12         48.39        11.29 o                         
 -16   2  17        205.83        191.39         5.53 o                         
 -14   2  17        258.20        230.92         4.72 o                         
 -12   2  17        759.92        720.06         8.33 o                         
 -10   2  17       1161.12       1106.02        14.61 o                         
  -8   2  17         11.24         14.05         1.87 o                         
  -6   2  17        240.39        242.10         7.12 o                         
  -4   2  17        142.55        149.39         6.53 o                         
  -2   2  17        296.58        264.70         7.68 o                         
   0   2  17        133.65        128.08         5.91 o                         
   2   2  17        335.30        309.86         9.47 o                         
   4   2  17         64.86         63.37         4.07 o                         
   6   2  17         45.20         51.44         3.85 o                         
   8   2  17       1182.14       1125.40        23.23 o                         
  10   2  17         52.31         44.29         7.49 o                         
  12   2  17         23.26         24.24         6.27 o                         
 -21   3  17        111.03         83.99        18.48 o                         
 -19   3  17        108.62         97.94        19.51 o                         
 -17   3  17        116.17        113.99        12.55 o                         
 -15   3  17        144.74        135.29        10.80 o                         
 -13   3  17        224.15        213.81         5.07 o                         
 -11   3  17        264.39        242.57         5.58 o                         
  -9   3  17         19.40         17.63         2.49 o                         
  -7   3  17        401.85        384.89         7.94 o                         
  -5   3  17         27.74         22.93         3.18 o                         
  -3   3  17        251.74        243.88         6.58 o                         
  -1   3  17        807.72        781.53        28.67 o                         
   1   3  17         23.41         20.75         3.78 o                         
   3   3  17        876.09        818.48        15.29 o                         
   5   3  17        451.05        429.59        11.35 o                         
   7   3  17        286.32        265.63         8.98 o                         
   9   3  17          0.79          5.18         4.86 o                         
  11   3  17        196.62        206.14         9.03 o                         
 -18   4  17        332.23        313.64        90.82 o                         
 -16   4  17        247.88        230.89        14.42 o                         
 -14   4  17         82.09         75.43        10.31 o                         
 -12   4  17         18.19         14.33        11.93 o                         
 -10   4  17         22.06         25.14         7.99 o                         
  -8   4  17         32.67         53.60        11.70 o                         
  -6   4  17         56.75         67.19         9.12 o                         
  -4   4  17        205.80        206.36         4.86 o                         
  -2   4  17       2160.17       2118.98        25.45 o                         
   0   4  17       1921.41       1895.33        21.55 o                         
   2   4  17        712.78        685.84        14.27 o                         
   4   4  17         15.78         15.76         4.93 o                         
   6   4  17          3.07          2.19         3.56 o                         
   8   4  17          1.03         -2.11         4.63 o                         
  10   4  17        491.66        497.43        14.57 o                         
 -17   5  17         61.27         66.11        19.57 o                         
 -15   5  17          5.51         13.14        10.38 o                         
 -13   5  17        109.37        111.99        15.24 o                         
 -11   5  17         77.72         84.15        11.80 o                         
  -9   5  17         19.82         15.05         9.32 o                         
  -7   5  17        279.84        310.02        15.19 o                         
  -5   5  17        514.07        514.65        16.65 o                         
  -3   5  17        117.76        145.50        13.69 o                         
  -1   5  17          3.24          1.71         4.36 o                         
   1   5  17        525.65        555.31        23.96 o                         
   3   5  17        616.63        563.60        20.66 o                         
   5   5  17        102.64        106.88         6.73 o                         
   7   5  17          7.61          8.18         5.35 o                         
 -12   6  17          3.25          1.94         7.22 o                         
 -10   6  17        239.62        271.69        17.67 o                         
  -8   6  17         39.40         44.34        17.43 o                         
  -6   6  17         36.86         40.38         9.92 o                         
  -4   6  17        925.26        953.62        27.68 o                         
  -2   6  17       1705.10       1733.92        34.23 o                         
   0   6  17        383.60        436.36        18.41 o                         
   2   6  17        185.09        175.99        15.95 o                         
 -20   0  18       2398.80       2444.04        39.67 o                         
 -18   0  18        104.26         94.33         8.89 o                         
 -16   0  18       1494.94       1545.85        25.76 o                         
 -14   0  18       3675.35       3949.35        64.65 o                         
 -12   0  18         14.53         12.32         4.35 o                         
 -10   0  18         39.84         32.89         4.62 o                         
  -8   0  18         18.53         25.05         6.04 o                         
  -6   0  18          5.47          5.68         3.58 o                         
  -4   0  18        269.25        280.64        10.03 o                         
  -2   0  18        416.79        425.87        12.09 o                         
   0   0  18        112.95        124.71         8.23 o                         
   2   0  18        100.87         97.01         5.39 o                         
   4   0  18       2970.82       2992.37       105.82 o                         
   6   0  18       1985.48       1990.69        34.61 o                         
   8   0  18        225.38        214.55         9.52 o                         
  10   0  18        346.78        321.61        12.01 o                         
 -21   1  18        827.60        842.02        16.47 o                         
 -19   1  18        236.72        202.25         7.68 o                         
 -17   1  18        583.98        580.53        10.35 o                         
 -15   1  18        503.89        504.94        11.31 o                         
 -13   1  18       1342.93       1408.50        15.33 o                         
 -11   1  18        189.38        159.11         7.63 o                         
  -9   1  18        919.78        862.91        16.94 o                         
  -7   1  18        263.99        264.75         5.31 o                         
  -5   1  18        279.51        283.96         7.22 o                         
  -3   1  18        508.23        534.42        10.93 o                         
  -1   1  18         30.91         34.33         5.07 o                         
   1   1  18        145.50        142.77         5.41 o                         
   3   1  18       2048.86       2070.91        40.24 o                         
   5   1  18       1596.72       1593.98        34.43 o                         
   7   1  18        351.95        358.02         9.49 o                         
   9   1  18          7.36          4.88         3.43 o                         
  11   1  18        356.17        364.35        10.88 o                         
 -20   2  18         65.48         35.94         5.86 o                         
 -18   2  18        152.88        179.36         6.29 o                         
 -16   2  18       1065.50       1086.08        12.28 o                         
 -14   2  18        850.37        856.25        12.06 o                         
 -12   2  18        693.26        682.18         8.33 o                         
 -10   2  18        771.29        795.51        13.56 o                         
  -8   2  18         94.15        107.18         4.92 o                         
  -6   2  18       1950.05       1965.90        21.54 o                         
  -4   2  18       2674.32       2641.58        29.12 o                         
  -2   2  18        763.27        782.34        12.87 o                         
   0   2  18       3999.93       3881.60        41.30 o                         
   2   2  18       2968.04       2991.05        33.75 o                         
   4   2  18        814.83        806.92        14.57 o                         
   6   2  18         89.99         98.83         8.58 o                         
   8   2  18         52.24         51.24         8.37 o                         
  10   2  18         82.27         63.73         8.43 o                         
 -19   3  18        639.86        680.80        21.09 o                         
 -17   3  18       1123.04       1167.52        26.91 o                         
 -15   3  18        626.62        640.33        19.15 o                         
 -13   3  18        687.60        672.20        19.45 o                         
 -11   3  18       1988.11       1948.89        38.83 o                         
  -9   3  18       2996.88       2949.95        59.09 o                         
  -7   3  18       5034.89       4991.71       102.95 o                         
  -5   3  18       4530.16       4467.75        67.03 o                         
  -3   3  18       2322.74       2221.67        41.30 o                         
  -1   3  18        362.07        375.03         7.42 o                         
   1   3  18       2385.44       2417.54        30.47 o                         
   3   3  18       2301.86       2239.68        29.67 o                         
   5   3  18          3.46          7.63         5.14 o                         
   7   3  18         16.63         21.83         5.89 o                         
   9   3  18        634.60        620.39        15.51 o                         
 -16   4  18        603.86        597.72        24.36 o                         
 -14   4  18        559.47        548.51        19.53 o                         
 -12   4  18        681.04        678.63        30.89 o                         
 -10   4  18       1925.25       1934.49        49.56 o                         
  -8   4  18       2865.51       2867.72        42.88 o                         
  -6   4  18        444.43        414.56        14.02 o                         
  -4   4  18          4.14          6.50         9.10 o                         
  -2   4  18        971.72        935.59        13.69 o                         
   0   4  18       1777.38       1718.47        23.26 o                         
   2   4  18        226.92        239.33         7.44 o                         
   4   4  18         42.24         36.98         5.21 o                         
   6   4  18          8.89          4.26         4.24 o                         
 -13   5  18        353.22        370.53        28.06 o                         
 -11   5  18        755.59        767.65        24.26 o                         
  -9   5  18        738.43        790.56        27.90 o                         
  -7   5  18         27.74         25.75         8.62 o                         
  -5   5  18          3.44          3.13         5.75 o                         
  -3   5  18         30.75         21.76         8.20 o                         
  -1   5  18       1558.93       1599.74        29.34 o                         
   1   5  18        779.71        757.64        21.80 o                         
   3   5  18        174.19        163.41        11.51 o                         
  -6   6  18        144.32        194.40        15.27 o                         
  -4   6  18          4.00         -1.53         6.47 o                         
 -19   1  19         15.69         13.17         4.42 o                         
 -17   1  19         17.10         18.39         5.13 o                         
 -15   1  19         77.51         57.27         5.04 o                         
 -13   1  19         35.89         29.87         3.80 o                         
 -11   1  19       1436.84       1478.58        15.52 o                         
  -9   1  19       1092.06       1066.84        11.82 o                         
  -7   1  19          2.82          7.70         3.61 o                         
  -5   1  19        224.80        212.48         5.94 o                         
  -3   1  19        850.79        859.80        18.87 o                         
  -1   1  19        226.44        213.38         7.24 o                         
   1   1  19         52.81         50.10         5.40 o                         
   3   1  19        864.16        842.89        12.78 o                         
   5   1  19        377.69        373.39        10.71 o                         
   7   1  19          0.04          2.10         4.11 o                         
   9   1  19         13.87          8.31         8.17 o                         
 -18   2  19        171.94        155.04        13.42 o                         
 -16   2  19        411.87        406.23         8.97 o                         
 -14   2  19         33.02         27.34         4.07 o                         
 -12   2  19         80.36         82.01         5.19 o                         
 -10   2  19         71.82         77.96         5.58 o                         
  -8   2  19          7.06         11.50         3.91 o                         
  -6   2  19        872.71        875.69        11.50 o                         
  -4   2  19          5.84          4.47         4.05 o                         
  -2   2  19       1089.25       1078.56        16.33 o                         
   0   2  19          4.86          4.36         3.38 o                         
   2   2  19        934.87        906.69        13.85 o                         
   4   2  19        712.83        702.89        14.15 o                         
   6   2  19        113.26        121.25         8.56 o                         
   8   2  19         65.54         49.99        10.83 o                         
 -17   3  19        167.90        158.99        12.63 o                         
 -15   3  19        375.25        377.86        16.38 o                         
 -13   3  19         33.76         27.29         8.37 o                         
 -11   3  19          0.09          4.75         7.50 o                         
  -9   3  19        433.42        407.18        15.12 o                         
  -7   3  19       1260.01       1247.81        24.12 o                         
  -5   3  19        169.27        163.79         9.65 o                         
  -3   3  19          7.39          9.15         3.64 o                         
  -1   3  19        299.65        309.79         8.76 o                         
   1   3  19          2.72          4.27         3.82 o                         
   3   3  19         45.78         37.69         5.29 o                         
   5   3  19         17.65         22.56         5.92 o                         
 -14   4  19        191.72        200.75        14.72 o                         
 -12   4  19        347.60        341.02        26.36 o                         
 -10   4  19        403.95        464.36        16.12 o                         
  -8   4  19        167.39        187.17        12.72 o                         
  -6   4  19          6.25         10.60         7.46 o                         
  -4   4  19         74.27         81.75         9.03 o                         
  -2   4  19        626.53        602.00        34.47 o                         
   0   4  19        212.89        194.90        13.27 o                         
   2   4  19         26.72         20.14         4.02 o                         
   4   4  19          0.06         -1.68         3.83 o                         
  -9   5  19         22.44         32.96         8.52 o                         
  -7   5  19         44.57         51.52         9.13 o                         
  -5   5  19        177.64        176.99        17.23 o                         
  -3   5  19        337.02        326.76        17.17 o                         
 -16   0  20        900.59        885.05        31.44 o                         
 -14   0  20        705.83        656.13        14.22 o                         
 -12   0  20         22.68         17.59         5.00 o                         
 -10   0  20        923.05        903.60        17.64 o                         
  -8   0  20        996.64       1033.08        15.76 o                         
  -6   0  20        264.49        289.85        25.13 o                         
  -4   0  20        532.76        517.53        22.76 o                         
  -2   0  20       2440.95       2449.23        41.21 o                         
   0   0  20       3407.90       3358.25        58.90 o                         
   2   0  20        744.53        713.45        19.15 o                         
   4   0  20         16.23         22.64         4.64 o                         
   6   0  20       1348.32       1333.11        28.10 o                         
 -15   1  20         14.65         13.16         3.95 o                         
 -13   1  20         30.52         26.39         4.14 o                         
 -11   1  20        617.27        673.42        11.29 o                         
  -9   1  20        747.51        760.34        10.89 o                         
  -7   1  20        820.49        810.44        12.68 o                         
  -5   1  20        570.16        559.50        12.49 o                         
  -3   1  20        747.79        748.19        13.70 o                         
  -1   1  20       1511.34       1466.27        21.99 o                         
   1   1  20        704.77        687.22        14.59 o                         
   3   1  20        420.26        400.94         9.42 o                         
   5   1  20         99.75         86.89         6.60 o                         
 -14   2  20        547.96        599.22        21.36 o                         
 -12   2  20       1031.41       1056.12        15.06 o                         
 -10   2  20        993.48       1020.63        14.42 o                         
  -8   2  20        535.46        568.17        10.92 o                         
  -6   2  20         24.77         22.14         5.76 o                         
  -4   2  20       1112.35       1112.91        15.70 o                         
  -2   2  20        516.64        511.71        12.65 o                         
   0   2  20        134.24        138.93         7.97 o                         
   2   2  20         49.29         41.06         4.93 o                         
   4   2  20          5.06          7.21         3.67 o                         
 -13   3  20       1151.76       1280.30        29.89 o                         
 -11   3  20        725.06        757.80        20.32 o                         
  -9   3  20        276.47        281.39        13.59 o                         
  -7   3  20       1611.08       1596.15        31.92 o                         
  -5   3  20       2531.72       2384.05        78.52 o                         
  -3   3  20        422.97        430.96        12.31 o                         
  -1   3  20          6.19          6.04         4.26 o                         
   1   3  20        223.38        213.28         7.89 o                         
  -8   4  20        381.57        366.10        16.37 o                         
  -6   4  20        338.69        357.50        21.37 o                         
  -4   4  20        934.92        894.71        36.36 o                         
 -11   1  21         48.10         47.57         9.67 o                         
  -9   1  21        470.94        451.70         8.79 o                         
  -7   1  21        287.12        288.73         8.23 o                         
  -5   1  21         10.56          8.44         4.20 o                         
  -3   1  21         77.50         57.27        12.43 o                         
  -1   1  21        125.65        120.72         8.51 o                         
 -10   2  21         18.33         10.71         3.48 o                         
  -8   2  21        477.77        483.69        13.11 o                         
  -6   2  21        267.21        284.73         8.75 o                         
  -4   2  21        171.36        171.45         7.72 o                         
  -2   2  21        129.04        129.97         9.41 o                         
                                                                                
