# Supplementary material for: Cis versus trans arrangement of di­thio­carbazate ligands in bis-chelated Ni and Cu complexes
Source: Acta Crystallogr E Crystallogr Commun. 2020 Apr 21;76(Pt 5):692–6. doi: 10.1107/S205698902000506X (PMC7199265; doi:10.1107/S205698902000506X)
Supplement: Supplementary file 3 [file e-76-00692-IIsup3.hkl]

data_II                                                                         
_shelx_title ' SH071 in space group C 1 c 1'                                    
_shelx_refln_list_code          4                                               
_shelx_F_calc_maximum      509.95                                               
_exptl_crystal_F_000      1372.00                                               
_reflns_d_resolution_high  0.7709                                               
                                                                                
loop_                                                                           
 _space_group_symop_operation_xyz                                               
 'x, y, z'                                                                      
 'x, -y, z+1/2'                                                                 
 'x+1/2, y+1/2, z'                                                              
 'x+1/2, -y+1/2, z+1/2'                                                         
                                                                                
_cell_length_a    22.7441                                                       
_cell_length_b     8.8636                                                       
_cell_length_c    17.0117                                                       
_cell_angle_alpha  90.000                                                       
_cell_angle_beta  109.158                                                       
_cell_angle_gamma  90.000                                                       
                                                                                
_shelx_F_squared_multiplier     1.000                                           
                                                                                
loop_                                                                           
 _refln_index_h                                                                 
 _refln_index_k                                                                 
 _refln_index_l                                                                 
 _refln_F_squared_calc                                                          
 _refln_F_squared_meas                                                          
 _refln_F_squared_sigma                                                         
 _refln_observed_status                                                         
   8   0 -22        262.33        279.45        54.53 o                         
  10   0 -22        143.83        174.12        52.66 o                         
   1   1 -21        115.98          1.35        22.44 o                         
   3   1 -21         17.79          6.57        23.87 o                         
   5   1 -21        120.29        111.11        45.28 o                         
   7   1 -21         49.16         69.83        33.15 o                         
   9   1 -21        108.17        121.05        28.21 o                         
  11   1 -21         56.62         84.85        35.92 o                         
  13   1 -21         68.69         84.46        27.94 o                         
  15   1 -21         69.53         98.71        35.31 o                         
  17   1 -21        233.36        208.05        36.65 o                         
   4   2 -21          1.94         -3.76        17.70 o                         
   6   2 -21        110.29         86.22        25.71 o                         
   8   2 -21         95.80         98.13        29.78 o                         
  10   2 -21         46.05         43.75        35.15 o                         
  12   2 -21         67.53         75.53        28.84 o                         
  14   2 -21         75.88         75.22        32.12 o                         
  16   2 -21         61.44         70.60        33.25 o                         
   5   3 -21         38.29         51.45        23.83 o                         
   7   3 -21         31.54         45.22        26.09 o                         
   9   3 -21         62.91         30.20        29.18 o                         
  11   3 -21         50.63         37.18        24.58 o                         
  13   3 -21          6.85          1.99        25.50 o                         
  -2   0 -20         43.45          4.54        27.78 o                         
   0   0 -20         57.63         30.26        40.84 o                         
   2   0 -20        426.05        521.13        61.04 o                         
   4   0 -20        907.01        937.60        55.24 o                         
   6   0 -20       1019.39       1073.12       137.12 o                         
   8   0 -20       1538.15       1637.21       103.71 o                         
  10   0 -20       1335.60       1523.97        70.13 o                         
  12   0 -20       1002.01       1346.00        79.82 o                         
  14   0 -20       1433.49       1428.25        70.32 o                         
  16   0 -20       1095.74       1285.59        67.83 o                         
  18   0 -20        386.40        357.68        80.44 o                         
  20   0 -20        414.09        420.20        65.34 o                         
  -1   1 -20        166.43        134.49        29.29 o                         
   1   1 -20        129.89        153.49        28.03 o                         
   3   1 -20        451.55        458.94        31.45 o                         
   5   1 -20        791.08        868.51        44.82 o                         
   7   1 -20       1177.83       1350.72        50.55 o                         
   9   1 -20        977.15       1058.40        45.78 o                         
  11   1 -20        886.17       1028.51        53.17 o                         
  13   1 -20        783.72        962.51        51.99 o                         
  15   1 -20        556.02        635.34        38.43 o                         
  17   1 -20        510.35        541.43        41.15 o                         
  19   1 -20         99.62         40.57        29.74 o                         
   0   2 -20         45.53         58.49        25.53 o                         
   2   2 -20        136.69        174.92        29.42 o                         
   4   2 -20        269.83        306.90        36.86 o                         
   6   2 -20        781.44        819.30        48.66 o                         
   8   2 -20       1274.47       1445.79        77.12 o                         
  10   2 -20        400.35        518.51        43.91 o                         
  12   2 -20        532.02        543.11        39.43 o                         
  14   2 -20        872.76        944.89        64.02 o                         
  16   2 -20        267.28        377.17        54.41 o                         
  18   2 -20         28.64         24.03        31.94 o                         
   1   3 -20         39.44         34.20        36.20 o                         
   3   3 -20        154.80        130.90        23.66 o                         
   5   3 -20       1082.96       1133.29        99.98 o                         
   7   3 -20        710.97        737.67        52.12 o                         
   9   3 -20        445.09        459.46        35.98 o                         
  11   3 -20        385.46        405.69        87.26 o                         
  13   3 -20        169.42        247.86        43.25 o                         
  15   3 -20        768.86        750.19        75.85 o                         
  17   3 -20        535.31        537.83        49.01 o                         
   4   4 -20        154.17        153.14        43.18 o                         
   6   4 -20        407.53        374.04        47.73 o                         
   8   4 -20         41.14         30.24        21.90 o                         
  10   4 -20        168.19        160.09        37.94 o                         
  12   4 -20        275.46        287.54        36.33 o                         
  14   4 -20        125.03         88.50        32.97 o                         
  -5   1 -19        233.26        200.53        30.90 o                         
  -3   1 -19         76.07         67.12        24.18 o                         
  -1   1 -19          5.13         -1.78        14.04 o                         
   1   1 -19         74.01         63.28        26.93 o                         
   3   1 -19        419.99        461.60        35.32 o                         
   5   1 -19        187.51        233.55        31.25 o                         
   7   1 -19        184.48        199.31        31.48 o                         
   9   1 -19        123.65        125.81        28.40 o                         
  11   1 -19          9.01          3.61        26.83 o                         
  13   1 -19          9.43        -12.93        19.20 o                         
  15   1 -19          7.27          7.84        21.66 o                         
  17   1 -19         22.72         29.22        34.06 o                         
  19   1 -19         34.40         18.94        25.71 o                         
  21   1 -19        283.54        315.32        43.29 o                         
  -4   2 -19        180.13        136.12        57.20 o                         
  -2   2 -19         90.01         84.19        26.50 o                         
   0   2 -19        186.42        216.21        23.93 o                         
   2   2 -19        256.70        221.08        36.54 o                         
   4   2 -19        383.62        412.57        32.33 o                         
   6   2 -19          7.90         13.74        21.44 o                         
   8   2 -19         89.10         95.62        27.08 o                         
  10   2 -19        253.89        287.69        34.38 o                         
  12   2 -19        764.78        775.27        47.53 o                         
  14   2 -19         39.58         43.15        34.54 o                         
  16   2 -19         34.58         35.22        25.82 o                         
  18   2 -19         29.28         12.57        33.17 o                         
  20   2 -19         60.12         74.70        34.80 o                         
  -3   3 -19         86.69         80.89        51.76 o                         
  -1   3 -19         25.79         52.25        31.41 o                         
   1   3 -19          9.11         -1.17        19.01 o                         
   3   3 -19         43.81         42.63        24.76 o                         
   5   3 -19          7.02         13.20        17.25 o                         
   7   3 -19         93.96         76.57        25.35 o                         
   9   3 -19        157.02        104.71        35.68 o                         
  11   3 -19        860.26        873.60        54.54 o                         
  13   3 -19        935.65        935.86        68.95 o                         
  15   3 -19        664.21        681.32        41.52 o                         
  17   3 -19        314.95        355.17        41.86 o                         
  19   3 -19        107.87         95.12        30.54 o                         
   0   4 -19         81.41         62.47        33.70 o                         
   2   4 -19         45.87         58.65        33.34 o                         
   4   4 -19         23.53         11.58        16.21 o                         
   6   4 -19        349.95        290.24        27.87 o                         
   8   4 -19        209.35        186.67        38.28 o                         
  10   4 -19        588.83        667.94        48.56 o                         
  12   4 -19        285.22        341.01        35.86 o                         
  14   4 -19        634.55        647.92        54.04 o                         
  16   4 -19        675.07        739.09        76.08 o                         
  18   4 -19        985.56        969.37        58.11 o                         
   3   5 -19         71.76         63.63        35.31 o                         
   5   5 -19        273.88        182.70        80.97 o                         
   7   5 -19        242.36        210.12        59.33 o                         
   9   5 -19        318.39        292.28        41.02 o                         
  11   5 -19        407.72        388.57        47.32 o                         
  13   5 -19        533.45        516.19        51.47 o                         
  15   5 -19        268.29        250.40        34.67 o                         
  -8   0 -18        336.52        363.11       218.91 o                         
  -6   0 -18          9.84         -0.41        24.57 o                         
  -4   0 -18        315.98        326.63        48.07 o                         
  -2   0 -18       1324.75       1414.27        58.57 o                         
   0   0 -18       1504.68       1792.55        88.70 o                         
   2   0 -18       1969.70       2041.69        67.73 o                         
   4   0 -18       1024.63       1092.87        52.97 o                         
   6   0 -18       1246.89       1344.93        85.93 o                         
   8   0 -18       1297.40       1528.08        63.73 o                         
  10   0 -18        480.13        557.39        70.02 o                         
  12   0 -18        308.01        376.35        51.17 o                         
  14   0 -18         81.51         30.70        35.53 o                         
  16   0 -18        960.68        999.25        64.74 o                         
  18   0 -18       2491.31       2610.97        81.31 o                         
  20   0 -18        720.00        752.45       127.69 o                         
  22   0 -18        326.34        174.84       155.74 o                         
  -7   1 -18         41.68         23.75        18.06 o                         
  -5   1 -18         37.85         23.57        21.88 o                         
  -3   1 -18        412.82        470.02        30.68 o                         
  -1   1 -18       1128.51       1190.98        43.34 o                         
   1   1 -18       1564.09       1732.41        46.76 o                         
   3   1 -18       1496.06       1581.25        49.04 o                         
   5   1 -18       1198.02       1335.39        44.49 o                         
   7   1 -18       1377.93       1479.84        42.27 o                         
   9   1 -18       2140.73       2235.55        74.31 o                         
  11   1 -18        490.30        509.87        30.96 o                         
  13   1 -18        124.69        133.59        24.07 o                         
  15   1 -18        554.36        513.38        37.43 o                         
  17   1 -18       1418.06       1439.78        56.34 o                         
  19   1 -18        687.91        808.13        44.33 o                         
  21   1 -18        192.99        196.04        46.54 o                         
  23   1 -18        376.33        292.29       101.69 o                         
  -6   2 -18        163.03        177.89        64.87 o                         
  -4   2 -18          4.71         14.64        15.42 o                         
  -2   2 -18        239.09        245.76        22.79 o                         
   0   2 -18       1813.32       1961.42        97.06 o                         
   2   2 -18       1419.90       1533.48        86.53 o                         
   4   2 -18        698.03        778.44        39.87 o                         
   6   2 -18        471.74        520.79        52.87 o                         
   8   2 -18       1299.31       1496.17        55.16 o                         
  10   2 -18       1736.29       1865.91        67.70 o                         
  12   2 -18        871.96        904.85        41.36 o                         
  14   2 -18        291.18        286.17        41.23 o                         
  16   2 -18        196.50        187.18        34.93 o                         
  18   2 -18        650.65        682.98        41.17 o                         
  20   2 -18       1238.34       1256.17        51.36 o                         
  22   2 -18        553.17        544.07        44.65 o                         
  -5   3 -18        241.88        144.48        80.77 o                         
  -3   3 -18         39.02         24.89        26.77 o                         
  -1   3 -18        302.37        211.03        33.63 o                         
   1   3 -18       1591.47       1782.01        61.82 o                         
   3   3 -18        835.28        878.34        40.61 o                         
   5   3 -18        436.96        470.93        46.09 o                         
   7   3 -18        620.86        583.76        58.75 o                         
   9   3 -18        535.78        538.72        42.00 o                         
  11   3 -18        487.50        518.62        39.44 o                         
  13   3 -18        133.80        130.67        36.71 o                         
  15   3 -18         92.96        124.68        28.70 o                         
  17   3 -18        854.74        854.05        53.71 o                         
  19   3 -18       1233.95       1263.68        70.89 o                         
  21   3 -18        749.14        738.63        65.82 o                         
  -4   4 -18         11.93         12.29        31.99 o                         
  -2   4 -18        166.91        114.62        57.98 o                         
   0   4 -18        665.83        777.56        65.56 o                         
   2   4 -18        538.54        643.91        56.61 o                         
   4   4 -18        185.27        157.05        38.26 o                         
   6   4 -18        294.10        331.92        57.01 o                         
   8   4 -18        164.76        153.43        29.32 o                         
  10   4 -18        870.88        854.14        55.79 o                         
  12   4 -18        967.05        983.13        54.96 o                         
  14   4 -18         18.34         17.59        22.23 o                         
  16   4 -18        162.97        174.17        34.98 o                         
  18   4 -18        431.22        455.55        37.68 o                         
  20   4 -18        527.55        490.20        42.02 o                         
  -1   5 -18         87.94         47.78        34.20 o                         
   1   5 -18        107.27         74.78        40.39 o                         
   3   5 -18        155.22        182.75        42.11 o                         
   5   5 -18         72.75         66.22        27.38 o                         
   7   5 -18         10.43         18.35        16.95 o                         
   9   5 -18        340.47        273.73        31.84 o                         
  11   5 -18        850.77        886.43        88.39 o                         
  13   5 -18        308.91        318.95        43.37 o                         
  15   5 -18        388.92        435.58        36.07 o                         
  17   5 -18        208.29        235.42        32.88 o                         
   2   6 -18        115.40         72.94        44.01 o                         
   4   6 -18         53.81         59.60        52.54 o                         
   6   6 -18         35.06         60.62        49.29 o                         
   8   6 -18        167.01        160.25        32.67 o                         
  10   6 -18        364.86        368.28        32.48 o                         
  12   6 -18        169.10        167.75        31.33 o                         
  14   6 -18        307.88        259.61        56.43 o                         
  -9   1 -17         67.85         28.48        31.54 o                         
  -7   1 -17         83.20        106.32        29.06 o                         
  -5   1 -17         78.77         97.13        20.85 o                         
  -3   1 -17        271.99        321.15        30.77 o                         
  -1   1 -17        197.02        212.76        28.54 o                         
   1   1 -17        240.47        263.03        23.98 o                         
   3   1 -17       1432.21       1490.05        43.60 o                         
   5   1 -17        484.99        489.66        30.17 o                         
   7   1 -17         49.97         27.80        20.79 o                         
   9   1 -17        799.38        844.67        36.28 o                         
  11   1 -17        450.09        445.48        50.14 o                         
  13   1 -17        467.82        451.78        33.24 o                         
  15   1 -17        281.81        299.93        31.38 o                         
  17   1 -17        334.42        349.69        43.38 o                         
  19   1 -17         20.01         23.19        28.93 o                         
  21   1 -17         33.27         28.86        23.84 o                         
  23   1 -17         33.42          9.45        26.50 o                         
  25   1 -17        102.00        114.28        32.67 o                         
  -8   2 -17         68.47         39.47        26.10 o                         
  -6   2 -17         25.25         36.86        28.44 o                         
  -4   2 -17         31.48         28.54        18.70 o                         
  -2   2 -17        331.06        360.79        27.16 o                         
   0   2 -17        318.68        335.64        31.48 o                         
   2   2 -17        440.85        472.47        37.79 o                         
   4   2 -17       1252.66       1266.51        44.56 o                         
   6   2 -17         17.79         52.56        18.97 o                         
   8   2 -17       1010.64       1013.34        64.66 o                         
  10   2 -17       1005.76       1007.39        44.68 o                         
  12   2 -17        254.53        187.30        27.16 o                         
  14   2 -17         53.17         36.30        37.41 o                         
  16   2 -17        640.36        714.76        42.95 o                         
  18   2 -17        146.32        139.34        28.65 o                         
  20   2 -17         46.92         58.70        27.93 o                         
  22   2 -17         73.55         88.27        34.51 o                         
  24   2 -17         46.33         79.80        44.10 o                         
  -7   3 -17         87.17         85.28        47.66 o                         
  -5   3 -17          1.78          2.99        21.27 o                         
  -3   3 -17         58.58         49.60        19.24 o                         
  -1   3 -17        177.53        187.58        32.77 o                         
   1   3 -17        257.09        235.09        20.38 o                         
   3   3 -17         15.14          8.77        21.52 o                         
   5   3 -17        779.22        725.06        37.34 o                         
   7   3 -17       1016.82       1035.65        60.51 o                         
   9   3 -17        506.02        510.27        34.16 o                         
  11   3 -17        513.53        470.06        49.86 o                         
  13   3 -17        560.64        504.49        34.34 o                         
  15   3 -17         69.28        102.52        26.05 o                         
  17   3 -17        291.07        322.76        38.38 o                         
  19   3 -17        193.81        189.04        36.84 o                         
  21   3 -17         47.20         23.81        23.81 o                         
  23   3 -17         35.73         29.29        25.39 o                         
  -6   4 -17         70.59         56.57        36.86 o                         
  -4   4 -17        243.63        220.81        94.16 o                         
  -2   4 -17         44.96         25.94        30.13 o                         
   0   4 -17        290.21        256.58        39.27 o                         
   2   4 -17        294.00        259.35        60.07 o                         
   4   4 -17        551.68        455.98        76.33 o                         
   6   4 -17       2356.69       2181.50       198.83 o                         
   8   4 -17        673.18        692.46        69.79 o                         
  10   4 -17        932.22        987.98        67.89 o                         
  12   4 -17        526.01        539.40        39.01 o                         
  14   4 -17        392.62        427.71        38.72 o                         
  16   4 -17        275.77        269.65        31.60 o                         
  18   4 -17        420.33        357.73        34.16 o                         
  20   4 -17         72.63         70.61        26.76 o                         
  22   4 -17         40.97         22.62        23.37 o                         
  -5   5 -17        182.31        110.64        80.82 o                         
  -3   5 -17        651.42        709.86        68.19 o                         
  -1   5 -17        282.33        171.39       115.96 o                         
   1   5 -17        410.81        432.43        57.43 o                         
   3   5 -17        759.29        607.81       125.33 o                         
   5   5 -17       1345.06       1417.90       199.98 o                         
   7   5 -17        238.26        238.55        33.22 o                         
   9   5 -17        893.53        932.20       123.88 o                         
  11   5 -17        492.10        450.84        43.78 o                         
  13   5 -17       1152.91       1204.60        57.13 o                         
  15   5 -17        281.53        218.57        31.10 o                         
  17   5 -17         44.70         41.74        23.26 o                         
  19   5 -17        161.07        142.64        34.71 o                         
  -2   6 -17        596.04        681.63        50.26 o                         
   0   6 -17        217.04        127.28        84.89 o                         
   2   6 -17        222.75        250.25        54.42 o                         
   4   6 -17        294.44        311.94        69.26 o                         
   6   6 -17        196.51        135.26        23.24 o                         
   8   6 -17        584.37        564.10        58.04 o                         
  10   6 -17         31.88         21.99        27.39 o                         
  12   6 -17         94.89         54.31        43.64 o                         
  14   6 -17        616.48        559.28        57.42 o                         
  16   6 -17        457.80        399.10        55.98 o                         
   3   7 -17        206.85        228.76        56.32 o                         
   5   7 -17        192.78        183.96        68.22 o                         
   7   7 -17        145.95        156.42        55.57 o                         
   9   7 -17         90.95         52.51        38.60 o                         
  11   7 -17        275.17        284.29        48.64 o                         
 -12   0 -16         52.59         31.88        32.58 o                         
 -10   0 -16         75.30         43.43        27.72 o                         
  -8   0 -16        659.61        868.11        50.94 o                         
  -6   0 -16       2360.74       2469.30       106.48 o                         
  -4   0 -16       1492.45       1683.04        60.35 o                         
  -2   0 -16       1256.15       1482.47        50.34 o                         
   0   0 -16       1260.70       1285.23        70.02 o                         
   2   0 -16       4363.28       4625.46       164.49 o                         
   4   0 -16       2190.16       2399.04       104.91 o                         
   6   0 -16        592.23        656.88        39.90 o                         
   8   0 -16        168.21        173.91        30.51 o                         
  10   0 -16       2404.13       2350.35        73.00 o                         
  12   0 -16       4104.80       4427.63       130.83 o                         
  14   0 -16       1563.99       1641.79        80.11 o                         
  16   0 -16         49.35         73.84        44.21 o                         
  18   0 -16       1223.58       1193.20        82.81 o                         
  20   0 -16        557.94        575.61       114.45 o                         
  22   0 -16        934.90        869.37        85.95 o                         
  24   0 -16        473.14        485.63        81.01 o                         
  26   0 -16        375.81        578.98        89.54 o                         
 -11   1 -16         33.84         34.96        29.03 o                         
  -9   1 -16         85.21         64.51        21.76 o                         
  -7   1 -16       1165.82       1283.14        37.10 o                         
  -5   1 -16       2134.92       2402.59        61.36 o                         
  -3   1 -16       1328.07       1466.78        38.89 o                         
  -1   1 -16        509.58        573.28        25.99 o                         
   1   1 -16        558.71        622.64        36.08 o                         
   3   1 -16       1697.78       1934.43        41.23 o                         
   5   1 -16        768.54        807.23        32.42 o                         
   7   1 -16        310.79        333.48        25.38 o                         
   9   1 -16         42.75         29.71        19.17 o                         
  11   1 -16       1783.49       1744.33        49.79 o                         
  13   1 -16       3831.24       3855.72        69.63 o                         
  15   1 -16       2411.56       2278.75        60.10 o                         
  17   1 -16        516.42        575.28        43.08 o                         
  19   1 -16       1040.27       1028.64        48.76 o                         
  21   1 -16        719.77        772.68        41.34 o                         
  23   1 -16        544.78        516.80        46.98 o                         
  25   1 -16        152.51        136.73        31.13 o                         
 -10   2 -16         34.16         35.53        24.87 o                         
  -8   2 -16        147.61        126.09        62.90 o                         
  -6   2 -16        767.26        807.73        35.70 o                         
  -4   2 -16       2711.65       2807.48       120.62 o                         
  -2   2 -16       1907.69       1962.71        45.23 o                         
   0   2 -16        736.80        752.92        32.59 o                         
   2   2 -16        360.39        350.88        24.79 o                         
   4   2 -16       1368.04       1465.45        40.32 o                         
   6   2 -16        415.39        443.42        25.47 o                         
   8   2 -16        405.42        436.53        41.11 o                         
  10   2 -16        202.63        200.24        29.43 o                         
  12   2 -16       1140.19       1070.52        47.00 o                         
  14   2 -16       1491.91       1537.50        60.97 o                         
  16   2 -16       1381.91       1353.63        44.72 o                         
  18   2 -16        384.79        383.01        38.36 o                         
  20   2 -16        623.80        626.13        49.20 o                         
  22   2 -16       1097.32       1177.81        46.87 o                         
  24   2 -16        599.39        614.51        52.90 o                         
  -9   3 -16          8.38        -15.61        23.76 o                         
  -7   3 -16        445.84        581.71       167.82 o                         
  -5   3 -16       1953.08       2209.69        88.99 o                         
  -3   3 -16       2257.59       2536.25        71.89 o                         
  -1   3 -16        799.37        794.87        65.75 o                         
   1   3 -16        348.75        376.90        30.45 o                         
   3   3 -16       1226.60       1188.06        57.51 o                         
   5   3 -16       4263.19       4213.74       135.74 o                         
   7   3 -16        999.82        995.47        49.51 o                         
   9   3 -16        100.90        118.51        27.25 o                         
  11   3 -16        875.62        845.31        39.13 o                         
  13   3 -16       2019.74       2043.58        69.00 o                         
  15   3 -16       2301.79       2333.71        92.90 o                         
  17   3 -16       1055.05        908.08        39.96 o                         
  19   3 -16        133.08        126.51        26.69 o                         
  21   3 -16        810.33        699.07        51.99 o                         
  23   3 -16        820.05        804.41        46.90 o                         
  -8   4 -16          9.68         13.49        37.64 o                         
  -6   4 -16        198.99        178.33        64.76 o                         
  -4   4 -16       1107.62       1224.99        67.83 o                         
  -2   4 -16        120.81        148.82        36.85 o                         
   0   4 -16        411.25        380.57        56.23 o                         
   2   4 -16        598.74        656.24       104.13 o                         
   4   4 -16       1247.42       1183.28       145.20 o                         
   6   4 -16       1654.18       1609.65       105.80 o                         
   8   4 -16        949.41        966.09        46.58 o                         
  10   4 -16        559.04        605.34        43.35 o                         
  12   4 -16       1389.27       1293.87        56.83 o                         
  14   4 -16       2013.51       2034.09        58.18 o                         
  16   4 -16        627.85        638.73        39.28 o                         
  18   4 -16         12.29          2.83        16.03 o                         
  20   4 -16        157.87        134.90        26.17 o                         
  22   4 -16        283.27        228.72        46.80 o                         
  -7   5 -16         96.49         74.65        49.65 o                         
  -5   5 -16         79.39         16.65        38.17 o                         
  -3   5 -16        279.48        161.06        91.84 o                         
  -1   5 -16         19.25         16.47        27.22 o                         
   1   5 -16        417.27        462.39        65.40 o                         
   3   5 -16        418.30        374.09        74.69 o                         
   5   5 -16        702.50        663.52        84.64 o                         
   7   5 -16       1511.16       1433.77        93.78 o                         
   9   5 -16        955.42        910.20        65.96 o                         
  11   5 -16        935.32        902.38        39.36 o                         
  13   5 -16       1350.16       1259.78        51.24 o                         
  15   5 -16        430.74        443.72        32.88 o                         
  17   5 -16         15.93          5.90        20.14 o                         
  19   5 -16         53.71         44.60        21.42 o                         
  21   5 -16         96.17         53.08        22.49 o                         
  -4   6 -16        133.33         86.19        52.10 o                         
  -2   6 -16        334.04        370.64        72.45 o                         
   0   6 -16        149.69        208.61        49.95 o                         
   2   6 -16        157.80        179.64        48.88 o                         
   4   6 -16        301.28        353.41        59.28 o                         
   6   6 -16        894.61        768.98       107.02 o                         
   8   6 -16       1011.93        941.13        54.04 o                         
  10   6 -16        787.14        707.59        45.97 o                         
  12   6 -16        318.76        240.18       104.50 o                         
  14   6 -16         52.99         55.79        33.61 o                         
  16   6 -16         58.75         21.16        24.55 o                         
  18   6 -16         41.26         29.82        26.39 o                         
  -1   7 -16        128.43         57.32        57.45 o                         
   1   7 -16         40.73         20.84        38.48 o                         
   3   7 -16        222.92        218.09        51.99 o                         
   5   7 -16        506.86        508.19        69.58 o                         
   7   7 -16        126.04         93.28        51.28 o                         
   9   7 -16        380.82        418.44        49.91 o                         
  11   7 -16        153.33        124.34        39.44 o                         
  13   7 -16        187.84        189.20        56.66 o                         
  15   7 -16         37.69         33.38        31.39 o                         
 -13   1 -15          6.83         34.99        29.62 o                         
 -11   1 -15         32.42         21.69        14.82 o                         
  -9   1 -15        111.27        105.10        23.18 o                         
  -7   1 -15        237.74        269.09        26.17 o                         
  -5   1 -15        269.85        286.59        25.08 o                         
  -3   1 -15        516.29        555.20        27.82 o                         
  -1   1 -15       1133.88       1216.74        35.03 o                         
   1   1 -15        180.12        212.91        21.98 o                         
   3   1 -15       1881.78       2007.64        47.75 o                         
   5   1 -15       1228.34       1271.07        33.81 o                         
   7   1 -15        523.27        499.02        24.60 o                         
   9   1 -15         73.09         67.43        26.52 o                         
  11   1 -15        609.31        643.21        36.91 o                         
  13   1 -15       1223.82       1161.55        42.98 o                         
  15   1 -15         27.88         43.15        20.43 o                         
  17   1 -15        159.52        162.04        25.88 o                         
  19   1 -15         95.07         85.44        29.26 o                         
  21   1 -15        228.59        281.30        50.61 o                         
  23   1 -15         91.38        105.05        42.13 o                         
  25   1 -15         32.16         32.38        25.51 o                         
 -12   2 -15        174.88          3.28        30.27 o                         
 -10   2 -15        120.38        169.97        38.17 o                         
  -8   2 -15        205.97        205.65        18.76 o                         
  -6   2 -15        247.86        248.51        30.84 o                         
  -4   2 -15        478.55        508.77        37.11 o                         
  -2   2 -15       1892.83       1958.89        52.67 o                         
   0   2 -15       1592.26       1623.73        36.85 o                         
   2   2 -15        204.67        199.47        23.38 o                         
   4   2 -15        968.52        978.89        35.30 o                         
   6   2 -15        125.74         86.49        19.77 o                         
   8   2 -15        101.59         81.00        19.68 o                         
  10   2 -15        747.72        723.63        41.09 o                         
  12   2 -15       2115.91       2036.88        52.47 o                         
  14   2 -15        166.10        158.46        35.01 o                         
  16   2 -15        156.79        178.10        40.76 o                         
  18   2 -15         35.64         65.48        22.66 o                         
  20   2 -15        298.69        285.33        30.05 o                         
  22   2 -15        457.34        514.54        34.69 o                         
  24   2 -15        600.07        516.26        36.17 o                         
  26   2 -15        740.93        594.64        81.04 o                         
 -11   3 -15         58.06         78.37        32.53 o                         
  -9   3 -15         63.16         87.21        32.25 o                         
  -7   3 -15        145.54        166.71        44.34 o                         
  -5   3 -15        106.59         95.34        29.29 o                         
  -3   3 -15         27.60         31.82        11.16 o                         
  -1   3 -15        306.87        254.11        21.88 o                         
   1   3 -15        569.98        583.75        34.22 o                         
   3   3 -15        776.05        790.18        36.01 o                         
   5   3 -15        286.47        295.45        26.62 o                         
   7   3 -15         52.95         68.87        26.02 o                         
   9   3 -15        360.70        460.60        58.90 o                         
  11   3 -15        431.92        445.85        33.08 o                         
  13   3 -15        746.59        746.16        34.22 o                         
  15   3 -15         83.55        125.10        37.34 o                         
  17   3 -15         79.59         58.89        22.29 o                         
  19   3 -15        121.64        115.28        26.65 o                         
  21   3 -15        340.39        271.91        29.11 o                         
  23   3 -15        470.18        370.91        33.04 o                         
  25   3 -15        206.72        153.00        28.31 o                         
 -10   4 -15        206.70        237.21        40.64 o                         
  -8   4 -15         98.45         67.99        29.09 o                         
  -6   4 -15        260.15        320.45        52.10 o                         
  -4   4 -15        374.99        446.55        36.34 o                         
  -2   4 -15        211.75        203.42        32.84 o                         
   0   4 -15        257.30        226.76        19.01 o                         
   2   4 -15        825.55        930.93        64.22 o                         
   4   4 -15       2210.09       2113.89       141.13 o                         
   6   4 -15       1039.01       1116.08        73.88 o                         
   8   4 -15        857.22        874.71        39.44 o                         
  10   4 -15        677.58        688.76        32.65 o                         
  12   4 -15        300.54        311.71        31.24 o                         
  14   4 -15        364.79        359.02        29.01 o                         
  16   4 -15         81.27         84.45        22.82 o                         
  18   4 -15        230.42        235.00        29.26 o                         
  20   4 -15        195.56        157.85        25.13 o                         
  22   4 -15        192.49        116.63        25.15 o                         
  24   4 -15        195.65        192.56        49.35 o                         
  -9   5 -15        635.39        734.32       122.97 o                         
  -7   5 -15        262.88        270.27        44.73 o                         
  -5   5 -15        487.35        474.33        48.04 o                         
  -3   5 -15        304.91        285.51        35.86 o                         
  -1   5 -15        600.31        607.51        50.14 o                         
   1   5 -15       1256.76       1405.07        66.51 o                         
   3   5 -15        422.30        369.59        29.42 o                         
   5   5 -15        529.25        505.97        33.18 o                         
   7   5 -15        444.30        427.69        37.19 o                         
   9   5 -15       2326.41       2207.58       117.00 o                         
  11   5 -15       1994.02       1857.75        70.76 o                         
  13   5 -15        549.94        521.27        31.93 o                         
  15   5 -15        141.91        132.87        24.89 o                         
  17   5 -15        201.17        184.18        27.92 o                         
  19   5 -15        595.39        583.97        68.91 o                         
  21   5 -15        124.77         86.10        22.58 o                         
  23   5 -15         89.81        106.63        44.18 o                         
  -6   6 -15        721.31        733.54        92.01 o                         
  -4   6 -15        239.13        228.81        42.71 o                         
  -2   6 -15        563.64        656.23        44.44 o                         
   0   6 -15       1078.00       1285.73        83.36 o                         
   2   6 -15        376.85        449.36        61.15 o                         
   4   6 -15        309.29        415.86        60.59 o                         
   6   6 -15         47.00         23.42        16.42 o                         
   8   6 -15        657.03        644.43        87.72 o                         
  10   6 -15        708.82        610.05        35.20 o                         
  12   6 -15        943.36        921.31        73.50 o                         
  14   6 -15        990.64        952.63        73.32 o                         
  16   6 -15        823.96        840.50        45.00 o                         
  18   6 -15       1209.28       1120.62       106.87 o                         
  20   6 -15        626.00        675.37        57.65 o                         
  -3   7 -15        377.66        434.65        46.35 o                         
  -1   7 -15        415.20        474.18       134.87 o                         
   1   7 -15        659.01        792.28        70.58 o                         
   3   7 -15        488.00        459.64        67.39 o                         
   5   7 -15          9.66         12.56        33.19 o                         
   7   7 -15        291.52        317.23        57.79 o                         
   9   7 -15        661.40        610.43        64.85 o                         
  11   7 -15        590.14        629.25        67.10 o                         
  13   7 -15        776.91        788.90       152.38 o                         
  15   7 -15        613.29        555.55        88.64 o                         
  17   7 -15        551.53        464.75        43.98 o                         
   2   8 -15        499.33        595.81        95.38 o                         
   4   8 -15        244.32        237.43        78.99 o                         
   6   8 -15         55.04         44.43       107.49 o                         
   8   8 -15        136.32        180.43       124.99 o                         
  10   8 -15        192.89        156.64        70.69 o                         
  12   8 -15        626.33        816.41        94.71 o                         
 -14   0 -14         48.41         28.89        19.71 o                         
 -12   0 -14       1202.47       1308.58        63.06 o                         
 -10   0 -14       1459.08       1664.79        52.51 o                         
  -8   0 -14        596.14        631.99        54.98 o                         
  -6   0 -14        201.38        183.64        34.74 o                         
  -4   0 -14        170.58        217.17        25.79 o                         
  -2   0 -14       2927.61       3138.79        79.10 o                         
   0   0 -14       1085.85       1104.85        40.01 o                         
   2   0 -14         17.87         29.65        22.24 o                         
   4   0 -14        701.88        716.88        35.31 o                         
   6   0 -14      10602.34      10802.70       156.12 o                         
   8   0 -14      15974.48      15434.16       236.08 o                         
  10   0 -14       6836.99       6940.37       153.72 o                         
  12   0 -14        237.76        221.72        66.20 o                         
  14   0 -14       5347.69       5422.00       175.94 o                         
  16   0 -14        986.67       1034.98        67.32 o                         
  18   0 -14        804.34        810.79        66.65 o                         
  20   0 -14        367.49        388.46        61.71 o                         
  22   0 -14        775.72        833.23        80.56 o                         
  24   0 -14        844.16        894.06       136.22 o                         
  26   0 -14        461.36        489.21        85.72 o                         
 -15   1 -14         10.33          3.21        16.31 o                         
 -13   1 -14        476.81        530.66        24.83 o                         
 -11   1 -14       1512.58       1546.46        40.43 o                         
  -9   1 -14       1786.56       1957.96        43.69 o                         
  -7   1 -14        896.56        942.57        32.71 o                         
  -5   1 -14        812.70        851.30        30.94 o                         
  -3   1 -14       1545.94       1638.59        46.74 o                         
  -1   1 -14       1738.92       1947.27        35.83 o                         
   1   1 -14        645.16        706.41        26.14 o                         
   3   1 -14       1352.15       1385.05        30.83 o                         
   5   1 -14       1578.06       1637.85        35.32 o                         
   7   1 -14       5077.89       5088.03        71.74 o                         
   9   1 -14       2878.85       2937.43        52.32 o                         
  11   1 -14       1118.04       1117.72        41.13 o                         
  13   1 -14       1942.49       1944.02        50.42 o                         
  15   1 -14       1868.19       1890.41        45.11 o                         
  17   1 -14       1587.37       1640.89        58.06 o                         
  19   1 -14        616.30        623.05        57.04 o                         
  21   1 -14        538.01        542.12        58.93 o                         
  23   1 -14        253.33        273.12        46.65 o                         
  25   1 -14        696.79        659.77        60.30 o                         
  27   1 -14        244.93        280.21        55.29 o                         
 -14   2 -14         27.70         21.14        21.79 o                         
 -12   2 -14        646.61        752.93        42.42 o                         
 -10   2 -14       2444.42       2530.26        97.45 o                         
  -8   2 -14       2029.80       2245.02        50.92 o                         
  -6   2 -14        376.70        423.15        23.75 o                         
  -4   2 -14        395.12        427.76        19.89 o                         
  -2   2 -14       2075.71       2102.01        42.11 o                         
   0   2 -14       2934.30       2965.81        44.43 o                         
   2   2 -14        925.74        866.78        29.26 o                         
   4   2 -14        427.81        449.48        31.79 o                         
   6   2 -14        344.08        349.08        25.34 o                         
   8   2 -14       4200.07       4219.66        69.81 o                         
  10   2 -14       3960.69       3880.98        73.02 o                         
  12   2 -14       1554.17       1436.99        61.81 o                         
  14   2 -14        256.24        239.09        32.08 o                         
  16   2 -14       1987.12       1949.46        50.50 o                         
  18   2 -14       2141.07       2162.55        55.03 o                         
  20   2 -14        662.99        586.77        33.33 o                         
  22   2 -14        471.54        431.20        42.81 o                         
  24   2 -14        622.33        603.08        43.19 o                         
  26   2 -14        527.36        423.36        43.40 o                         
 -13   3 -14        100.26        127.77        31.44 o                         
 -11   3 -14        422.15        491.29        61.02 o                         
  -9   3 -14       2436.40       2519.90        92.19 o                         
  -7   3 -14        844.54        985.81        53.74 o                         
  -5   3 -14        543.10        546.82        54.34 o                         
  -3   3 -14        362.61        389.66        26.79 o                         
  -1   3 -14       1785.67       1838.47        77.48 o                         
   1   3 -14       1225.36       1109.84        43.24 o                         
   3   3 -14       1338.27       1378.34        43.60 o                         
   5   3 -14        654.73        605.32        37.00 o                         
   7   3 -14        498.59        535.96        34.50 o                         
   9   3 -14       4266.29       4389.24        67.88 o                         
  11   3 -14       1953.90       1975.83        49.89 o                         
  13   3 -14        106.05         96.76        24.27 o                         
  15   3 -14        879.34        875.86        49.88 o                         
  17   3 -14       2313.08       2422.75        52.39 o                         
  19   3 -14       1634.97       1652.98        77.34 o                         
  21   3 -14       1489.66       1348.60        54.87 o                         
  23   3 -14        376.29        292.97        27.61 o                         
  25   3 -14        703.83        679.80        74.48 o                         
 -12   4 -14        172.80        184.29        50.38 o                         
 -10   4 -14        669.91        673.87        84.80 o                         
  -8   4 -14        607.97        542.96        45.33 o                         
  -6   4 -14        396.17        416.79        34.10 o                         
  -4   4 -14        929.95       1018.24        55.75 o                         
  -2   4 -14        880.82        902.71        45.91 o                         
   0   4 -14       2420.63       2454.34        72.75 o                         
   2   4 -14       2051.34       2216.93       100.10 o                         
   4   4 -14        631.70        553.68        45.85 o                         
   6   4 -14        552.95        538.96        36.04 o                         
   8   4 -14       2777.51       2686.26        90.02 o                         
  10   4 -14       1996.52       2019.89        45.59 o                         
  12   4 -14        835.57        801.87        51.80 o                         
  14   4 -14         81.31         71.74        21.01 o                         
  16   4 -14       1098.96       1068.01        58.33 o                         
  18   4 -14        662.94        622.41        39.01 o                         
  20   4 -14        925.35        847.33        35.14 o                         
  22   4 -14        690.99        605.71        75.58 o                         
  24   4 -14        260.93        190.73        47.75 o                         
 -11   5 -14        208.20        210.63        51.73 o                         
  -9   5 -14         52.77         73.61        28.55 o                         
  -7   5 -14         63.50          6.34        25.09 o                         
  -5   5 -14         88.92         90.83        37.34 o                         
  -3   5 -14        856.35        927.33        47.72 o                         
  -1   5 -14       1948.88       2036.73        87.38 o                         
   1   5 -14       2951.57       3009.68       170.66 o                         
   3   5 -14       1825.07       1684.95       128.62 o                         
   5   5 -14       2394.58       2167.07       157.43 o                         
   7   5 -14       2244.38       2103.03       164.69 o                         
   9   5 -14        574.70        526.02        31.70 o                         
  11   5 -14        277.44        239.89        25.11 o                         
  13   5 -14        112.62         85.65        21.62 o                         
  15   5 -14         90.73         60.44        23.12 o                         
  17   5 -14        311.66        297.94        27.86 o                         
  19   5 -14        235.63        164.80        27.65 o                         
  21   5 -14         96.29         72.41        28.49 o                         
  23   5 -14        204.67        239.56        48.66 o                         
  -8   6 -14        136.92        133.16        41.63 o                         
  -6   6 -14         49.35         28.38        35.85 o                         
  -4   6 -14         52.43         55.34        26.91 o                         
  -2   6 -14        774.87        836.59        66.20 o                         
   0   6 -14       1307.85       1520.81        82.89 o                         
   2   6 -14       1142.37       1140.58        73.27 o                         
   4   6 -14       1476.29       1481.42        77.08 o                         
   6   6 -14       2475.94       2698.56       111.70 o                         
   8   6 -14       1592.10       1465.85        60.93 o                         
  10   6 -14         31.97         38.20        17.82 o                         
  12   6 -14        252.88        257.41        26.62 o                         
  14   6 -14          8.93         14.08        15.81 o                         
  16   6 -14        224.98        206.90        25.74 o                         
  18   6 -14        165.00        142.40        35.84 o                         
  20   6 -14         41.44         31.81        41.85 o                         
  22   6 -14        138.83        128.81        56.10 o                         
  -7   7 -14        189.74        136.51        37.88 o                         
  -5   7 -14        132.20        105.00        45.61 o                         
  -3   7 -14        182.51        235.18       119.83 o                         
  -1   7 -14        117.70        188.28        68.00 o                         
   1   7 -14        151.17        202.42       107.49 o                         
   3   7 -14        383.34        417.02        50.16 o                         
   5   7 -14        260.30        244.18        44.32 o                         
   7   7 -14        183.62        204.07        40.06 o                         
   9   7 -14        116.92        114.07        35.36 o                         
  11   7 -14          3.78         24.03        44.29 o                         
  13   7 -14         34.49         36.76        45.72 o                         
  15   7 -14        102.26        122.95        31.42 o                         
  17   7 -14         67.81         58.78        25.92 o                         
  19   7 -14         78.59         30.75        69.12 o                         
  -2   8 -14         75.15         79.89        69.57 o                         
   0   8 -14         43.52         14.58       100.76 o                         
   2   8 -14        119.93        157.09        66.43 o                         
   4   8 -14        199.53        208.25        72.94 o                         
   6   8 -14        534.93        817.75       140.93 o                         
   8   8 -14        111.94        210.50        65.08 o                         
  10   8 -14          4.83         33.88        51.39 o                         
  12   8 -14         35.55         75.41        56.10 o                         
  14   8 -14        279.16        205.56        72.71 o                         
 -15   1 -13        231.53        250.93        52.74 o                         
 -13   1 -13        164.40        179.58        21.40 o                         
 -11   1 -13        279.39        279.81        26.09 o                         
  -9   1 -13        210.02        235.99        18.43 o                         
  -7   1 -13       1317.35       1298.51        34.91 o                         
  -5   1 -13        369.54        383.53        21.12 o                         
  -3   1 -13       1075.67       1022.72        28.30 o                         
  -1   1 -13        933.23        917.35        24.35 o                         
   1   1 -13        153.55        170.77        15.98 o                         
   3   1 -13        238.06        284.54        19.28 o                         
   5   1 -13       2337.40       2315.38        42.44 o                         
   7   1 -13       1781.73       1731.61        40.47 o                         
   9   1 -13        120.24        118.19        18.83 o                         
  11   1 -13        342.11        326.10        23.37 o                         
  13   1 -13        177.47        163.43        24.58 o                         
  15   1 -13        254.58        188.03        31.36 o                         
  17   1 -13       1348.36       1299.70        52.03 o                         
  19   1 -13       1912.61       1911.75        65.04 o                         
  21   1 -13        180.02        201.98        46.21 o                         
  23   1 -13        276.01        245.19        52.95 o                         
  25   1 -13         81.47         87.98        49.21 o                         
  27   1 -13          2.63        -28.12        44.60 o                         
 -16   2 -13          1.53         23.10        27.77 o                         
 -14   2 -13        154.75         86.12        38.41 o                         
 -12   2 -13        443.90        457.57        46.66 o                         
 -10   2 -13        220.04        240.15        15.55 o                         
  -8   2 -13        290.67        300.07        17.69 o                         
  -6   2 -13       1012.55        991.04        24.18 o                         
  -4   2 -13        149.21        151.47        18.01 o                         
  -2   2 -13       2337.07       2434.96        46.00 o                         
   0   2 -13       2652.33       2578.40        48.03 o                         
   2   2 -13         70.86         58.80        16.27 o                         
   4   2 -13       1524.58       1613.21        39.63 o                         
   6   2 -13       3654.09       3569.94        63.07 o                         
   8   2 -13       5482.66       5342.62        85.01 o                         
  10   2 -13        187.83        180.64        22.98 o                         
  12   2 -13        245.67        269.17        29.05 o                         
  14   2 -13        289.22        279.90        30.96 o                         
  16   2 -13       2076.89       1993.09        48.86 o                         
  18   2 -13       1094.35        990.41        54.26 o                         
  20   2 -13        280.98        296.15        37.83 o                         
  22   2 -13        113.80        111.92        31.13 o                         
  24   2 -13         35.56         38.33        27.65 o                         
  26   2 -13          2.62          8.06        22.39 o                         
 -15   3 -13         53.88         50.90        26.96 o                         
 -13   3 -13          5.62          5.45        28.15 o                         
 -11   3 -13        244.84        240.46        33.92 o                         
  -9   3 -13         21.44         17.37         6.32 o                         
  -7   3 -13        246.58        216.53        25.60 o                         
  -5   3 -13        691.84        642.26        49.76 o                         
  -3   3 -13       1007.67        985.98        49.59 o                         
  -1   3 -13       1444.43       1388.40        39.78 o                         
   1   3 -13        255.24        270.24        18.34 o                         
   3   3 -13        335.13        340.13        25.23 o                         
   5   3 -13       1280.99       1207.44        31.51 o                         
   7   3 -13       3372.98       3338.90        53.48 o                         
   9   3 -13       1053.43       1086.87        32.44 o                         
  11   3 -13         66.26         93.52        18.96 o                         
  13   3 -13        152.89        132.60        28.47 o                         
  15   3 -13        475.84        428.65        26.69 o                         
  17   3 -13        354.90        332.85        33.91 o                         
  19   3 -13        150.23        134.67        27.68 o                         
  21   3 -13        362.16        311.19        57.72 o                         
  23   3 -13         39.91         16.94        23.25 o                         
  25   3 -13        488.53        473.18        55.54 o                         
 -14   4 -13        533.06        549.87        92.35 o                         
 -12   4 -13         74.32         68.72        38.37 o                         
 -10   4 -13        440.99        475.39        62.60 o                         
  -8   4 -13        250.45        317.22        36.44 o                         
  -6   4 -13         49.04         39.48        21.82 o                         
  -4   4 -13       1054.79       1120.13        60.43 o                         
  -2   4 -13         36.85         41.22         7.87 o                         
   0   4 -13       1663.61       1428.35       110.66 o                         
   2   4 -13       1567.57       1598.37        91.48 o                         
   4   4 -13       4134.97       4183.84       135.54 o                         
   6   4 -13       1922.33       1919.95        83.17 o                         
   8   4 -13        705.53        714.96        28.26 o                         
  10   4 -13         54.63         45.40        20.84 o                         
  12   4 -13        378.72        332.94        28.70 o                         
  14   4 -13       1932.88       1968.31        57.33 o                         
  16   4 -13         53.92         42.81        19.39 o                         
  18   4 -13         18.01         17.06        16.40 o                         
  20   4 -13        132.98        109.70        21.16 o                         
  22   4 -13        608.44        489.07        49.39 o                         
  24   4 -13       1147.49       1003.79        89.09 o                         
  26   4 -13        993.03       1127.07        71.19 o                         
 -13   5 -13        829.67        838.89       172.68 o                         
 -11   5 -13        257.32        199.95        41.96 o                         
  -9   5 -13        151.28        143.05        40.28 o                         
  -7   5 -13        248.12        267.55        39.87 o                         
  -5   5 -13        575.16        620.30        41.11 o                         
  -3   5 -13        650.90        674.48        37.44 o                         
  -1   5 -13        531.48        570.00        49.45 o                         
   1   5 -13        681.74        642.73        71.88 o                         
   3   5 -13       1295.78       1191.77        68.68 o                         
   5   5 -13       1854.83       1702.73        75.92 o                         
   7   5 -13        889.39        840.38        29.96 o                         
   9   5 -13        584.81        615.81        28.19 o                         
  11   5 -13       1108.30       1140.11        50.70 o                         
  13   5 -13       2028.90       1979.16        62.40 o                         
  15   5 -13        457.61        463.24        44.05 o                         
  17   5 -13         84.93         70.19        19.21 o                         
  19   5 -13        393.70        429.24        35.87 o                         
  21   5 -13        370.78        408.57        48.64 o                         
  23   5 -13        461.40        471.78        53.89 o                         
 -10   6 -13        231.71        188.90        52.29 o                         
  -8   6 -13        322.40        317.92        47.24 o                         
  -6   6 -13        630.47        631.97        98.62 o                         
  -4   6 -13       1041.43        969.51        50.24 o                         
  -2   6 -13        657.70        635.93        82.13 o                         
   0   6 -13        212.33        260.48        59.13 o                         
   2   6 -13        363.59        328.61        44.43 o                         
   4   6 -13       2646.21       2647.43       132.74 o                         
   6   6 -13       2280.62       2159.47        69.04 o                         
   8   6 -13        689.78        705.64        36.26 o                         
  10   6 -13        748.46        713.57        72.19 o                         
  12   6 -13       1281.02       1284.18        57.79 o                         
  14   6 -13       2292.62       2213.64        87.53 o                         
  16   6 -13        662.12        690.81        44.13 o                         
  18   6 -13        208.92         99.06        61.49 o                         
  20   6 -13         78.58         83.26        48.03 o                         
  22   6 -13        280.65        223.97        60.36 o                         
  -9   7 -13        753.06        680.47       197.03 o                         
  -7   7 -13        416.67        489.22       114.56 o                         
  -5   7 -13        459.91        402.46        44.36 o                         
  -3   7 -13        842.59        867.58        92.68 o                         
  -1   7 -13        429.44        535.44       123.42 o                         
   1   7 -13        176.71        193.67        64.41 o                         
   3   7 -13        315.53        452.64        67.55 o                         
   5   7 -13       1146.35       1132.84        58.98 o                         
   7   7 -13       2373.46       2433.07       117.71 o                         
   9   7 -13       2021.09       2101.07       200.18 o                         
  11   7 -13        979.32        980.05       117.93 o                         
  13   7 -13       1550.81       1430.57       231.59 o                         
  15   7 -13       1761.96       2021.04       155.74 o                         
  17   7 -13        429.96        473.51       105.92 o                         
  19   7 -13        149.83         34.33        64.63 o                         
  -4   8 -13        549.27        559.68        95.15 o                         
  -2   8 -13        574.59        620.27       145.86 o                         
   0   8 -13         65.43         83.93        63.73 o                         
   2   8 -13        238.66        285.00        73.84 o                         
   4   8 -13        186.61        147.21       107.94 o                         
   6   8 -13        802.25        986.06        91.34 o                         
   8   8 -13       1696.32       2089.71       114.68 o                         
  10   8 -13        379.29        386.43        76.52 o                         
  12   8 -13        432.56        546.67        78.09 o                         
  14   8 -13       1059.01       1257.38        94.71 o                         
  16   8 -13       1794.70       1983.12       113.78 o                         
   1   9 -13        143.58        154.40       117.60 o                         
   3   9 -13        227.71        233.83        80.79 o                         
   5   9 -13         53.47         56.10        61.49 o                         
   7   9 -13        282.19        346.94        77.87 o                         
   9   9 -13        130.34        134.20       109.51 o                         
  11   9 -13        258.25        177.74       111.31 o                         
 -18   0 -12        949.03       1136.71        40.61 o                         
 -16   0 -12       1278.44       1156.06        47.02 o                         
 -14   0 -12       1494.65       1566.03        42.92 o                         
 -12   0 -12        854.45        852.14        36.22 o                         
 -10   0 -12       1580.35       1476.86        52.44 o                         
  -8   0 -12       2298.17       2338.86        52.86 o                         
  -6   0 -12       2984.45       3213.54        61.58 o                         
  -4   0 -12       3671.77       3709.95        66.43 o                         
  -2   0 -12       5735.98       5855.75        89.02 o                         
   0   0 -12       5667.68       5864.56        88.97 o                         
   2   0 -12      11376.22      11258.49       160.63 o                         
   4   0 -12       7838.40       7877.75       119.67 o                         
   6   0 -12       2604.05       2585.79        51.68 o                         
   8   0 -12       3454.87       3412.85        84.38 o                         
  10   0 -12       5312.43       5368.15       117.60 o                         
  12   0 -12       1338.75       1305.18        57.45 o                         
  14   0 -12       1108.39       1065.28        57.89 o                         
  16   0 -12       1252.33       1269.72        67.55 o                         
  18   0 -12        374.95        503.58        57.00 o                         
  20   0 -12       2346.73       2451.70       144.29 o                         
  22   0 -12       1904.99       1911.76        97.61 o                         
  24   0 -12        483.77        525.57        73.84 o                         
  26   0 -12        892.56        958.24        89.77 o                         
  28   0 -12       1282.92       1353.87       168.76 o                         
 -17   1 -12        898.14       1020.87        41.55 o                         
 -15   1 -12       1260.34       1324.84        29.24 o                         
 -13   1 -12        870.29        940.78        22.26 o                         
 -11   1 -12        153.74        143.09        20.66 o                         
  -9   1 -12        482.06        522.17        26.58 o                         
  -7   1 -12       2805.46       2842.80        44.22 o                         
  -5   1 -12       2547.88       2490.05        41.04 o                         
  -3   1 -12        614.74        574.38        27.22 o                         
  -1   1 -12       1339.53       1437.94        34.98 o                         
   1   1 -12      10738.55      10719.64       107.92 o                         
   3   1 -12      15538.45      15344.90       143.86 o                         
   5   1 -12       7401.51       7339.11        84.76 o                         
   7   1 -12        583.30        553.54        22.62 o                         
   9   1 -12       4847.10       4713.07        65.65 o                         
  11   1 -12       3173.03       3064.05        48.55 o                         
  13   1 -12       3314.78       3187.40        65.22 o                         
  15   1 -12       1264.00       1245.72        54.38 o                         
  17   1 -12        373.07        390.80        44.83 o                         
  19   1 -12       1614.37       1607.04        67.44 o                         
  21   1 -12       2305.08       2254.84        72.74 o                         
  23   1 -12        457.81        502.68        57.52 o                         
  25   1 -12        120.02        112.59        41.64 o                         
  27   1 -12        407.58        500.25       128.03 o                         
 -16   2 -12        744.00        771.18        39.70 o                         
 -14   2 -12       1586.77       1627.53        76.52 o                         
 -12   2 -12        524.09        524.12        21.19 o                         
 -10   2 -12        219.49        257.97        11.98 o                         
  -8   2 -12        181.17        222.09        14.45 o                         
  -6   2 -12       1556.37       1656.66        30.07 o                         
  -4   2 -12        883.25        922.67        35.04 o                         
  -2   2 -12        389.71        400.71        21.53 o                         
   0   2 -12       1561.97       1608.98        32.76 o                         
   2   2 -12       3262.85       3203.45        50.83 o                         
   4   2 -12       3373.84       3329.46        53.20 o                         
   6   2 -12       3157.06       3139.44        51.36 o                         
   8   2 -12       1667.08       1655.61        41.04 o                         
  10   2 -12       2649.94       2680.39        48.30 o                         
  12   2 -12       5321.36       5257.97        75.28 o                         
  14   2 -12       3458.59       3326.35        58.63 o                         
  16   2 -12       1865.42       1915.29        47.33 o                         
  18   2 -12       1135.67       1014.88        48.59 o                         
  20   2 -12       1057.68       1078.15        37.39 o                         
  22   2 -12        292.29        276.75        24.55 o                         
  24   2 -12        418.78        430.53        32.35 o                         
  26   2 -12        129.97         89.14        37.86 o                         
  28   2 -12         45.85         56.45        41.98 o                         
 -15   3 -12       1329.43       1403.46       145.98 o                         
 -13   3 -12        716.80        650.96        60.44 o                         
 -11   3 -12        506.33        468.32        31.27 o                         
  -9   3 -12       1053.55       1089.51        38.21 o                         
  -7   3 -12       1091.63       1012.97        43.99 o                         
  -5   3 -12       3132.01       3001.30        56.91 o                         
  -3   3 -12         74.70         65.58        12.67 o                         
  -1   3 -12        800.50        754.00        23.02 o                         
   1   3 -12        479.20        512.29        22.70 o                         
   3   3 -12       3115.24       3163.12        47.35 o                         
   5   3 -12       2562.74       2375.84        45.60 o                         
   7   3 -12       2178.68       2127.60        39.30 o                         
   9   3 -12        192.48        163.07        22.58 o                         
  11   3 -12       3050.94       2939.98        52.48 o                         
  13   3 -12       2658.82       2607.18        47.41 o                         
  15   3 -12       2173.87       2169.93        47.47 o                         
  17   3 -12       1059.48       1040.66        78.99 o                         
  19   3 -12       1522.15       1465.87        78.96 o                         
  21   3 -12        463.58        457.77        36.22 o                         
  23   3 -12       1079.06       1000.56       174.04 o                         
  25   3 -12        314.83        306.10        60.81 o                         
  27   3 -12         19.44         16.64        45.62 o                         
 -16   4 -12        192.98         50.13        58.34 o                         
 -14   4 -12        407.27        375.26        34.82 o                         
 -12   4 -12        320.80        328.42        36.14 o                         
 -10   4 -12        330.40        349.97        32.79 o                         
  -8   4 -12       1570.87       1534.80        64.84 o                         
  -6   4 -12       1872.41       1815.16        54.02 o                         
  -4   4 -12       1732.65       1702.95        65.98 o                         
  -2   4 -12       2442.12       2557.75        68.28 o                         
   0   4 -12       1078.62        961.94        73.97 o                         
   2   4 -12        821.65        826.81        44.52 o                         
   4   4 -12       3058.16       2986.05        96.69 o                         
   6   4 -12        852.32        834.64        26.91 o                         
   8   4 -12        104.58         91.12        21.66 o                         
  10   4 -12        970.66        865.75        29.96 o                         
  12   4 -12       2209.00       2128.18        62.34 o                         
  14   4 -12       1498.40       1397.25        40.02 o                         
  16   4 -12       2335.62       2158.13        88.98 o                         
  18   4 -12       1349.82       1213.67        78.48 o                         
  20   4 -12       1265.79       1209.96        85.65 o                         
  22   4 -12       1229.19       1116.11       132.58 o                         
  24   4 -12        616.64        712.42        70.70 o                         
  26   4 -12        165.79        165.67        61.24 o                         
 -13   5 -12        134.67         88.52        60.70 o                         
 -11   5 -12         20.50         24.90        21.24 o                         
  -9   5 -12        432.74        427.32        72.04 o                         
  -7   5 -12       1279.80       1323.26       112.32 o                         
  -5   5 -12       1117.70       1115.75        48.87 o                         
  -3   5 -12       2781.72       2907.81        94.41 o                         
  -1   5 -12       3863.54       3997.05        92.04 o                         
   1   5 -12       2571.43       2546.87       176.08 o                         
   3   5 -12       2337.41       2110.57        83.15 o                         
   5   5 -12       1281.04       1204.14        33.23 o                         
   7   5 -12        465.71        430.38        28.72 o                         
   9   5 -12        161.38        179.38        24.69 o                         
  11   5 -12        599.68        622.48        31.51 o                         
  13   5 -12        329.00        301.27        28.28 o                         
  15   5 -12        632.00        591.09        41.79 o                         
  17   5 -12       1274.61       1207.82        71.98 o                         
  19   5 -12       1138.94       1050.50        88.54 o                         
  21   5 -12       1555.19       1667.49        82.14 o                         
  23   5 -12        458.30        293.03       171.00 o                         
  25   5 -12         94.03        153.05        88.64 o                         
 -12   6 -12        300.94        264.86        45.33 o                         
 -10   6 -12         52.01         21.19        31.28 o                         
  -8   6 -12        543.46        553.48       128.14 o                         
  -6   6 -12        580.94        618.03        56.32 o                         
  -4   6 -12       1155.58       1214.96        84.38 o                         
  -2   6 -12       1367.02       1283.62        64.04 o                         
   0   6 -12       2548.47       2647.69        91.97 o                         
   2   6 -12       1961.53       2009.38        79.29 o                         
   4   6 -12        457.93        505.40        41.57 o                         
   6   6 -12        293.22        299.27        36.58 o                         
   8   6 -12         31.68         41.80        32.65 o                         
  10   6 -12         73.50         43.95        46.03 o                         
  12   6 -12        129.35         86.27        51.24 o                         
  14   6 -12         75.26         45.15        27.68 o                         
  16   6 -12        120.84        119.68        35.79 o                         
  18   6 -12        224.80        161.41        31.05 o                         
  22   6 -12        429.93        439.85       106.82 o                         
  -9   7 -12         97.40         52.28        25.09 o                         
  -7   7 -12        369.47        372.86        36.17 o                         
  -5   7 -12        248.60        296.67        72.94 o                         
  -3   7 -12         10.24        -23.34        68.00 o                         
  -1   7 -12        131.01        136.45        59.02 o                         
   1   7 -12        212.60        244.61        57.89 o                         
   3   7 -12        468.39        418.08        66.43 o                         
   5   7 -12         24.36         17.95        70.47 o                         
   7   7 -12         34.93         39.05        74.28 o                         
   9   7 -12        570.34        572.19        46.88 o                         
  11   7 -12        250.04        241.69        99.41 o                         
  13   7 -12        318.95        330.79        98.51 o                         
  15   7 -12        256.83        121.18        93.81 o                         
  17   7 -12        253.90        265.93        89.09 o                         
  19   7 -12        248.50        253.36        54.30 o                         
  21   7 -12         58.58         55.20        44.43 o                         
  -6   8 -12        169.57        142.29        31.82 o                         
  -4   8 -12         58.94         10.33       107.94 o                         
  -2   8 -12        293.33        297.12        74.06 o                         
   0   8 -12         78.26        131.28        61.49 o                         
   2   8 -12         59.76         68.90        94.03 o                         
   4   8 -12         38.23        -11.66        45.56 o                         
   6   8 -12        104.61        102.55        56.55 o                         
   8   8 -12        171.92        170.10        61.04 o                         
  10   8 -12        599.33        648.77        77.64 o                         
  12   8 -12        269.39        260.54        64.41 o                         
  14   8 -12        257.44        258.75        60.36 o                         
  16   8 -12        155.17        145.42        55.65 o                         
  18   8 -12        171.56        177.96        54.75 o                         
  -3   9 -12        206.92        214.31        81.01 o                         
  -1   9 -12        440.11        577.86       146.31 o                         
   1   9 -12        411.45        563.72        89.54 o                         
   3   9 -12        122.28        210.50        71.37 o                         
   5   9 -12         14.27         36.35        50.72 o                         
   7   9 -12        208.74        188.05       111.76 o                         
   9   9 -12        467.61        415.61       126.34 o                         
  11   9 -12        647.57        651.92        82.36 o                         
  13   9 -12        382.57        470.36        75.18 o                         
 -19   1 -11         88.98         18.86        26.53 o                         
 -17   1 -11         59.00         28.10        14.16 o                         
 -15   1 -11        313.93        365.81        20.03 o                         
 -13   1 -11        238.83        264.38        14.89 o                         
 -11   1 -11        157.28        177.27        19.16 o                         
  -9   1 -11        599.90        622.91        26.70 o                         
  -7   1 -11       1548.76       1563.51        34.91 o                         
  -5   1 -11       2166.52       2121.44        40.77 o                         
  -3   1 -11       1895.72       1906.10        30.67 o                         
  -1   1 -11       1170.82       1185.48        25.54 o                         
   1   1 -11       5623.79       5573.28        66.79 o                         
   3   1 -11      10903.04      11228.10       119.78 o                         
   5   1 -11        839.85        836.04        23.09 o                         
   7   1 -11        139.93        145.25        15.75 o                         
   9   1 -11       1185.92       1165.37        28.08 o                         
  11   1 -11       2747.18       2721.61        53.47 o                         
  13   1 -11       1672.78       1597.49        52.31 o                         
  15   1 -11       1291.43       1353.16        53.20 o                         
  17   1 -11        918.55        829.25        51.84 o                         
  19   1 -11        103.91         81.68        68.45 o                         
  21   1 -11        639.76        654.41        56.59 o                         
  23   1 -11        235.09        255.33        41.55 o                         
  25   1 -11         35.61         48.59        43.56 o                         
  27   1 -11        180.58        160.02        45.88 o                         
 -18   2 -11        125.99        143.06        38.00 o                         
 -16   2 -11        453.53        509.81        33.78 o                         
 -14   2 -11        113.24         86.61        11.91 o                         
 -12   2 -11        532.64        573.59        19.87 o                         
 -10   2 -11        245.94        275.27        13.11 o                         
  -8   2 -11       1072.00       1035.36        29.28 o                         
  -6   2 -11       1318.09       1337.99        29.13 o                         
  -4   2 -11        383.27        412.88        16.11 o                         
  -2   2 -11        337.47        367.46        20.55 o                         
   0   2 -11       2182.29       2127.40        37.59 o                         
   2   2 -11       6489.30       6473.65        78.53 o                         
   4   2 -11       2165.08       2072.72        34.24 o                         
   6   2 -11         57.20         60.46        13.58 o                         
   8   2 -11        465.03        520.91        28.11 o                         
  10   2 -11        769.06        715.65        30.81 o                         
  12   2 -11       2773.04       2635.98        49.98 o                         
  14   2 -11       3369.39       3410.10        57.82 o                         
  16   2 -11       1433.29       1392.17        38.02 o                         
  18   2 -11        989.96        916.32        30.78 o                         
  20   2 -11       2889.54       2852.01        51.89 o                         
  22   2 -11        404.04        397.08        40.60 o                         
  24   2 -11         58.40         74.30        20.99 o                         
  26   2 -11         31.56         16.41        34.88 o                         
  28   2 -11        138.77        159.77        55.06 o                         
 -17   3 -11        134.47        131.69        33.97 o                         
 -15   3 -11        488.25        453.96        39.64 o                         
 -13   3 -11         28.96         32.72        27.23 o                         
 -11   3 -11        184.71        157.00         7.91 o                         
  -9   3 -11        551.38        500.35        22.04 o                         
  -7   3 -11        930.34        945.68        47.55 o                         
  -5   3 -11       1237.29       1221.83        34.10 o                         
  -3   3 -11       1032.22       1018.24        38.19 o                         
  -1   3 -11       2978.67       2894.75        42.24 o                         
   1   3 -11       2225.78       2244.97        39.36 o                         
   3   3 -11       1743.07       1608.19        38.97 o                         
   5   3 -11         79.72        101.37        14.14 o                         
   7   3 -11        274.95        316.20        22.44 o                         
   9   3 -11       1419.84       1440.76        32.07 o                         
  11   3 -11       1768.19       1678.80        44.94 o                         
  13   3 -11        235.75        239.45        22.59 o                         
  15   3 -11        227.23        233.77        20.57 o                         
  17   3 -11       2466.30       2381.12        71.07 o                         
  19   3 -11       2355.24       2209.11        61.41 o                         
  21   3 -11        466.96        472.50        39.75 o                         
  23   3 -11        449.41        421.29        53.20 o                         
  25   3 -11         43.27         66.46        35.73 o                         
  27   3 -11         30.39         63.54        38.92 o                         
 -16   4 -11         54.82         43.28        29.20 o                         
 -14   4 -11        164.44        123.28        67.10 o                         
 -12   4 -11         11.08          2.10        16.27 o                         
 -10   4 -11        453.87        504.28        42.86 o                         
  -8   4 -11        878.77        852.95        37.61 o                         
  -6   4 -11       1385.15       1364.78        46.06 o                         
  -4   4 -11        641.94        607.19        30.51 o                         
  -2   4 -11        658.41        575.21        35.90 o                         
   0   4 -11       5448.33       5203.04       148.61 o                         
   2   4 -11       2734.33       2605.49        98.68 o                         
   4   4 -11        147.00        151.93        21.44 o                         
   6   4 -11       1047.11       1043.17        35.43 o                         
   8   4 -11       1446.10       1366.85        37.03 o                         
  10   4 -11        647.53        549.61        24.46 o                         
  12   4 -11         14.80         18.93        19.20 o                         
  14   4 -11         41.09         36.17        18.88 o                         
  16   4 -11         61.08         53.13        19.40 o                         
  18   4 -11        885.58        829.23        46.66 o                         
  20   4 -11        570.00        510.05        64.01 o                         
  22   4 -11        902.00        925.08        65.47 o                         
  24   4 -11        203.66        150.31        43.51 o                         
  26   4 -11        366.08        313.41       145.86 o                         
 -15   5 -11        111.01        177.29        59.02 o                         
 -13   5 -11        174.28        152.68        37.02 o                         
 -11   5 -11        113.56         99.46        33.10 o                         
  -9   5 -11        702.01        680.26       137.23 o                         
  -7   5 -11        196.35        186.07        36.47 o                         
  -5   5 -11        768.35        742.98        43.15 o                         
  -3   5 -11       1217.83       1188.38        65.98 o                         
  -1   5 -11       5460.32       5578.11       107.34 o                         
   1   5 -11       3681.85       3679.97        91.30 o                         
   3   5 -11        743.18        758.69        38.73 o                         
   5   5 -11        128.10        115.90        16.70 o                         
   7   5 -11        966.67        873.40        30.74 o                         
   9   5 -11       2651.67       2643.56        46.81 o                         
  11   5 -11        289.72        295.31        22.12 o                         
  13   5 -11         52.57         34.50        15.91 o                         
  15   5 -11        597.19        605.99        27.85 o                         
  17   5 -11        898.36        820.53        71.39 o                         
  19   5 -11       1836.64       1730.26       192.36 o                         
  21   5 -11        432.00        454.95       122.64 o                         
  23   5 -11         92.07        132.40        49.82 o                         
  25   5 -11        553.19        631.94        69.79 o                         
 -14   6 -11        169.93        186.48        68.67 o                         
 -12   6 -11         70.84         40.32        36.24 o                         
 -10   6 -11        377.16        341.15        88.19 o                         
  -8   6 -11        786.00        853.60        69.79 o                         
  -6   6 -11         96.08        145.79        74.06 o                         
  -4   6 -11          7.46          9.65        40.84 o                         
  -2   6 -11        724.82        763.90       113.55 o                         
   0   6 -11       1626.59       1665.47        64.97 o                         
   2   6 -11       2264.46       2274.77        66.80 o                         
   4   6 -11       1905.64       2060.21        71.24 o                         
   6   6 -11        945.85        985.36        57.56 o                         
   8   6 -11       1657.48       1603.94       116.25 o                         
  10   6 -11       2116.57       2113.14       202.98 o                         
  12   6 -11        255.84        225.78        26.98 o                         
  14   6 -11        334.08        332.48        26.43 o                         
  16   6 -11        458.97        422.95        54.98 o                         
  18   6 -11        679.29        811.69       100.76 o                         
  20   6 -11        507.60        540.83        60.81 o                         
  22   6 -11        335.18        325.17        55.20 o                         
  24   6 -11        451.44        377.24        63.06 o                         
 -11   7 -11        277.22        162.11        70.24 o                         
  -9   7 -11        886.04        835.69        69.23 o                         
  -7   7 -11        419.87        443.08        39.38 o                         
  -5   7 -11         13.63         28.28        48.92 o                         
  -3   7 -11        373.59        469.02        70.92 o                         
  -1   7 -11        391.13        427.50        66.43 o                         
   1   7 -11        884.02        965.64       118.04 o                         
   3   7 -11       1884.86       1902.33       141.82 o                         
   5   7 -11       1313.20       1339.74        82.58 o                         
   7   7 -11       2040.94       2064.35        96.28 o                         
   9   7 -11       4190.41       4368.84       135.55 o                         
  11   7 -11       4053.89       4594.82       189.40 o                         
  13   7 -11        850.38       1064.61       112.66 o                         
  15   7 -11        293.44        377.24        88.64 o                         
  17   7 -11        520.97        534.99        60.81 o                         
  19   7 -11        207.66        206.90        48.92 o                         
  21   7 -11        105.09        140.48        47.35 o                         
  -8   8 -11        789.92        799.39        77.42 o                         
  -6   8 -11        302.58        290.84        74.96 o                         
  -4   8 -11        329.66        398.33        77.42 o                         
  -2   8 -11        743.92        887.32        88.42 o                         
   0   8 -11        357.20        349.63        71.59 o                         
   2   8 -11       1325.89       1501.32        98.51 o                         
   4   8 -11        971.26       1139.33        85.50 o                         
   6   8 -11        572.16        566.64        71.14 o                         
   8   8 -11       2284.81       2360.81       111.76 o                         
  10   8 -11       1967.66       2177.01       105.25 o                         
  12   8 -11       1429.40       1613.51        93.58 o                         
  14   8 -11        593.02        644.28        70.24 o                         
  16   8 -11        436.23        502.68        62.39 o                         
  18   8 -11        170.27        119.38        49.15 o                         
  -5   9 -11        385.35        412.69        93.58 o                         
  -3   9 -11        392.21        396.54        88.19 o                         
  -1   9 -11        562.32        669.64        90.22 o                         
   1   9 -11       1487.12       1548.43       111.08 o                         
   3   9 -11        660.66        729.33        87.30 o                         
   5   9 -11        135.88        186.26        94.93 o                         
   7   9 -11        352.62        373.42        70.02 o                         
   9   9 -11        681.51        692.98        81.01 o                         
  11   9 -11       1264.80       1345.80        94.48 o                         
  13   9 -11        429.29        393.17        69.57 o                         
  15   9 -11         36.60         65.98        73.61 o                         
 -20   0 -10        902.51        968.90        45.99 o                         
 -18   0 -10        594.51        694.93        39.16 o                         
 -16   0 -10        157.45        145.98        25.45 o                         
 -14   0 -10       1035.55       1011.59        35.55 o                         
 -12   0 -10       2753.81       2726.18        66.65 o                         
 -10   0 -10       3170.28       3017.54        58.45 o                         
  -8   0 -10        402.57        469.33        31.34 o                         
  -6   0 -10       6894.01       7011.49       105.76 o                         
  -4   0 -10      18329.14      17990.57       232.11 o                         
  -2   0 -10      24204.04      23851.66       297.74 o                         
   0   0 -10       4978.62       4858.40        76.55 o                         
   2   0 -10       3542.86       3547.29        54.95 o                         
   4   0 -10      10652.24      10489.55       136.34 o                         
   6   0 -10       7888.48       7530.12       135.32 o                         
   8   0 -10       5756.48       5638.78       110.41 o                         
  10   0 -10       3540.52       3679.45       109.29 o                         
  12   0 -10       7167.58       7151.76       171.45 o                         
  14   0 -10       9776.95      10132.81       227.77 o                         
  16   0 -10       5725.47       5729.67       170.33 o                         
  18   0 -10        621.02        692.76        88.64 o                         
  20   0 -10       1991.31       1897.84        85.50 o                         
  22   0 -10       3438.38       3528.65       124.99 o                         
  24   0 -10       3395.35       3531.34       133.30 o                         
  26   0 -10       2027.67       2213.15       168.98 o                         
  28   0 -10        686.74        712.73        88.42 o                         
 -19   1 -10        764.09        787.57        25.65 o                         
 -17   1 -10        293.95        277.56        21.30 o                         
 -15   1 -10        475.07        466.43        20.41 o                         
 -13   1 -10        589.34        625.36        19.44 o                         
 -11   1 -10       2208.41       2240.77        40.02 o                         
  -9   1 -10       2610.11       2612.40        47.95 o                         
  -7   1 -10       1561.36       1566.98        30.76 o                         
  -5   1 -10       2088.77       2033.63        30.57 o                         
  -3   1 -10      13649.25      13150.11       124.80 o                         
  -1   1 -10       7922.01       7399.05        73.93 o                         
   1   1 -10       3316.39       3062.59        39.60 o                         
   3   1 -10       3564.85       3434.52        46.18 o                         
   5   1 -10       7009.58       6840.10        97.73 o                         
   7   1 -10       3515.32       3447.67        52.20 o                         
   9   1 -10       4658.61       4318.74        77.82 o                         
  11   1 -10       2648.87       2769.60        69.89 o                         
  13   1 -10       2680.34       2755.95        63.57 o                         
  15   1 -10       5449.20       5130.40       142.95 o                         
  17   1 -10       2521.54       2541.09        61.65 o                         
  19   1 -10       2927.18       3106.34        73.61 o                         
  21   1 -10       1681.06       1580.21        68.51 o                         
  23   1 -10       1843.61       1878.33        79.89 o                         
  25   1 -10       1175.15       1295.47        77.71 o                         
  27   1 -10        559.29        653.99        57.79 o                         
  29   1 -10        439.59        398.08        56.78 o                         
 -18   2 -10        533.17        559.32        68.45 o                         
 -16   2 -10        103.46         95.56        12.41 o                         
 -14   2 -10        323.24        361.52        17.85 o                         
 -12   2 -10       1560.24       1559.09        24.93 o                         
 -10   2 -10       1626.77       1533.36        26.18 o                         
  -8   2 -10        959.84        929.00        23.14 o                         
  -6   2 -10        508.21        502.78        14.90 o                         
  -4   2 -10       6223.60       6391.71        63.98 o                         
  -2   2 -10       8286.46       8354.24        81.78 o                         
   0   2 -10       3935.93       3781.20        52.96 o                         
   2   2 -10        970.45        893.00        21.22 o                         
   4   2 -10       2195.51       2108.56        32.56 o                         
   6   2 -10       5775.99       5568.80        63.26 o                         
   8   2 -10       7274.40       7067.54        81.73 o                         
  10   2 -10       3576.54       3451.23        51.50 o                         
  12   2 -10       1166.92       1238.10        28.96 o                         
  14   2 -10       2914.31       2971.72        45.93 o                         
  16   2 -10       5067.57       5178.58        68.63 o                         
  18   2 -10       2083.73       2099.14        71.06 o                         
  20   2 -10         63.35         26.44        17.89 o                         
  22   2 -10        225.63        252.61        47.71 o                         
  24   2 -10        954.06        941.96        65.14 o                         
  26   2 -10        393.67        521.76        57.11 o                         
  28   2 -10        284.81        327.17        51.97 o                         
 -19   3 -10        823.95        898.35        62.93 o                         
 -17   3 -10        430.64        461.73        39.64 o                         
 -15   3 -10        286.74        299.46        44.88 o                         
 -13   3 -10       1506.95       1334.83        78.43 o                         
 -11   3 -10       1522.49       1438.51        63.70 o                         
  -9   3 -10       1441.39       1235.91        30.61 o                         
  -7   3 -10       2443.55       2228.73        64.55 o                         
  -5   3 -10       7601.89       7323.35        87.77 o                         
  -3   3 -10         57.92         51.61         9.41 o                         
  -1   3 -10       5888.28       5584.27        68.49 o                         
   1   3 -10       5295.83       4977.68        57.64 o                         
   3   3 -10        360.00        330.34        19.77 o                         
   5   3 -10       2326.65       2244.07        46.96 o                         
   7   3 -10       9142.79       8795.39        94.01 o                         
   9   3 -10       7334.85       7303.41        86.59 o                         
  11   3 -10       7396.34       7253.94       141.73 o                         
  13   3 -10       3260.98       3128.44        51.07 o                         
  15   3 -10       1443.08       1401.70        32.56 o                         
  17   3 -10       1097.25       1042.58        55.05 o                         
  19   3 -10        270.21        300.22        25.30 o                         
  21   3 -10         86.44         81.59        19.78 o                         
  23   3 -10          5.78         -0.96        12.11 o                         
  25   3 -10        105.90         92.11        38.82 o                         
  27   3 -10        455.75        490.16        54.56 o                         
 -18   4 -10         41.20         31.06        36.77 o                         
 -16   4 -10        163.31        167.36        35.85 o                         
 -14   4 -10        776.33        766.54        36.49 o                         
 -12   4 -10        807.57        827.86        42.64 o                         
 -10   4 -10       1019.17       1002.02        55.28 o                         
  -8   4 -10       1117.67       1141.95        54.76 o                         
  -6   4 -10       1503.94       1565.24        56.39 o                         
  -4   4 -10       1324.41       1409.46        53.14 o                         
  -2   4 -10        903.58        757.92        28.71 o                         
   0   4 -10       3896.92       3522.95        52.56 o                         
   2   4 -10       1956.11       1816.81        65.97 o                         
   4   4 -10        447.95        429.89        19.45 o                         
   6   4 -10        628.21        610.75        23.03 o                         
   8   4 -10       1386.82       1357.17        38.33 o                         
  10   4 -10       2432.15       2362.20        40.77 o                         
  12   4 -10       3112.26       3044.61       104.62 o                         
  14   4 -10       1167.16       1079.70        37.44 o                         
  16   4 -10        847.62        805.90        33.52 o                         
  18   4 -10        813.16        822.47        55.11 o                         
  20   4 -10        319.48        305.39        28.94 o                         
  22   4 -10        152.26        141.06        36.82 o                         
  24   4 -10         80.22        111.14        36.31 o                         
  26   4 -10        136.83        172.12        53.19 o                         
 -17   5 -10         22.80         49.24        34.98 o                         
 -15   5 -10         35.03         18.13        24.62 o                         
 -13   5 -10        397.82        398.44        98.51 o                         
 -11   5 -10        491.42        434.96        45.94 o                         
  -9   5 -10       1501.13       1424.37        55.87 o                         
  -7   5 -10       1087.25       1109.18        40.39 o                         
  -5   5 -10       2959.13       3110.77        79.60 o                         
  -3   5 -10       2363.06       2539.72        82.63 o                         
  -1   5 -10        382.72        346.49        43.92 o                         
   1   5 -10        236.41        242.66        30.85 o                         
   3   5 -10        178.35        173.39        19.22 o                         
   5   5 -10        296.37        295.25        20.09 o                         
   7   5 -10        277.37        308.92        26.21 o                         
   9   5 -10       1499.22       1450.82        42.71 o                         
  11   5 -10        336.06        349.22        28.75 o                         
  13   5 -10       1621.02       1554.87        61.27 o                         
  15   5 -10       2024.61       2032.02       114.89 o                         
  17   5 -10       2202.98       2178.34        86.70 o                         
  19   5 -10       3107.83       2744.79       206.90 o                         
  21   5 -10       1425.12       1534.75        80.56 o                         
  23   5 -10         46.52         77.19        43.31 o                         
  25   5 -10         32.28         24.01        45.11 o                         
 -14   6 -10         69.64         62.61        55.87 o                         
 -12   6 -10        456.02        377.02        57.11 o                         
 -10   6 -10        389.60        449.10        89.43 o                         
  -8   6 -10        355.03        358.86        32.76 o                         
  -6   6 -10        779.80        937.59        75.63 o                         
  -4   6 -10       1778.20       1824.02        92.24 o                         
  -2   6 -10       2174.32       2011.40        92.46 o                         
   0   6 -10        534.18        444.11        57.22 o                         
   2   6 -10        116.80        119.93        31.87 o                         
   4   6 -10        272.19        283.29        46.90 o                         
   6   6 -10       2822.60       2892.92        76.04 o                         
   8   6 -10       1102.08       1123.33        50.93 o                         
  10   6 -10        384.17        427.17        39.94 o                         
  12   6 -10        784.65        833.33        61.37 o                         
  14   6 -10       2718.42       2587.56       283.10 o                         
  16   6 -10       1450.90       1523.31        76.74 o                         
  18   6 -10        642.68        655.96        62.16 o                         
  20   6 -10        364.32        442.09        55.65 o                         
  22   6 -10        477.46        586.84        61.04 o                         
  24   6 -10        298.27        317.54        51.84 o                         
 -13   7 -10        380.13        426.38        84.83 o                         
 -11   7 -10        336.28        368.39        60.48 o                         
  -9   7 -10         37.95         14.79        23.32 o                         
  -7   7 -10         43.93         29.82        36.24 o                         
  -5   7 -10        547.32        479.79        73.39 o                         
  -3   7 -10        732.72        727.54        72.94 o                         
  -1   7 -10        826.21        762.33       116.25 o                         
   1   7 -10         58.43         55.20        42.41 o                         
   3   7 -10        130.23        135.10        50.05 o                         
   5   7 -10       1183.45       1257.83        75.85 o                         
   7   7 -10        923.98        894.73        70.69 o                         
   9   7 -10        157.22        138.69        47.35 o                         
  11   7 -10        238.77        288.82        51.17 o                         
  13   7 -10        103.22        100.53        71.81 o                         
  15   7 -10        345.76        387.56        53.86 o                         
  17   7 -10        170.17        155.07        45.78 o                         
  19   7 -10        168.83        190.52        44.21 o                         
  21   7 -10         89.54        105.02        42.64 o                         
 -10   8 -10         92.92        181.33       126.57 o                         
  -8   8 -10        114.15         78.66        23.95 o                         
  -6   8 -10         72.08         71.59        59.24 o                         
  -4   8 -10         50.18         52.74        56.77 o                         
  -2   8 -10        165.28        118.72        59.02 o                         
   0   8 -10        491.40        475.98        71.14 o                         
   2   8 -10        617.26        627.68        71.81 o                         
   4   8 -10       1434.97       1458.45        88.64 o                         
   6   8 -10       1248.03       1103.88       125.67 o                         
   8   8 -10        390.91        390.03        99.19 o                         
  10   8 -10        374.31        421.66        61.49 o                         
  12   8 -10          5.92          9.21        29.85 o                         
  14   8 -10        147.95        162.92        49.37 o                         
  16   8 -10         80.70        138.69        44.88 o                         
  18   8 -10         77.49         51.39        41.52 o                         
  -7   9 -10        379.15        452.64        93.58 o                         
  -5   9 -10        120.09        114.68        69.35 o                         
  -3   9 -10        266.79        359.95        79.21 o                         
  -1   9 -10         20.75         64.85        52.97 o                         
   1   9 -10        212.80        273.55        68.67 o                         
   3   9 -10       1259.41       1454.19       146.31 o                         
   5   9 -10        733.14        727.76        79.66 o                         
   7   9 -10        509.81        657.30        73.61 o                         
   9   9 -10        522.46        670.99        73.16 o                         
  11   9 -10        238.35        381.27        59.69 o                         
  13   9 -10         76.14         68.45        76.74 o                         
  15   9 -10        133.78         83.70        79.89 o                         
   0  10 -10         38.26        -14.81        94.93 o                         
   2  10 -10        137.21        161.58        66.20 o                         
   4  10 -10        121.99        168.76        64.41 o                         
   6  10 -10        146.81        162.69        62.39 o                         
   8  10 -10        194.55        283.66        64.85 o                         
 -21   1  -9        112.10         75.99        36.94 o                         
 -19   1  -9         91.68         85.94        16.10 o                         
 -17   1  -9        312.99        337.83        21.54 o                         
 -15   1  -9        227.17        250.37        17.54 o                         
 -13   1  -9        438.14        377.92        17.36 o                         
 -11   1  -9        449.86        428.66        16.10 o                         
  -9   1  -9       1671.26       1608.16        34.65 o                         
  -7   1  -9         64.18         77.93        13.27 o                         
  -5   1  -9        854.03        939.65        20.52 o                         
  -3   1  -9       1595.82       1545.11        25.73 o                         
  -1   1  -9        251.10        222.24        14.59 o                         
   1   1  -9        620.00        719.85        24.43 o                         
   3   1  -9         39.54         39.14        10.81 o                         
   5   1  -9        388.10        386.60        44.79 o                         
   7   1  -9       7329.20       7145.58        97.24 o                         
   9   1  -9       5664.56       5597.98        84.38 o                         
  11   1  -9       2268.08       2309.09        46.16 o                         
  13   1  -9       3674.71       3805.68        65.69 o                         
  15   1  -9        700.75        691.25        33.87 o                         
  17   1  -9         65.29         53.55        29.42 o                         
  19   1  -9         50.57         49.57        25.54 o                         
  21   1  -9        122.06        104.72        32.21 o                         
  23   1  -9        339.61        413.17        42.42 o                         
  25   1  -9         86.85         64.63        43.39 o                         
  27   1  -9        268.74        283.54        48.39 o                         
  29   1  -9         16.32         31.20        45.41 o                         
 -20   2  -9        247.87        302.36       168.98 o                         
 -18   2  -9        203.02        188.71        18.36 o                         
 -16   2  -9        468.45        454.57        21.36 o                         
 -14   2  -9        807.20        775.59        19.14 o                         
 -12   2  -9       1441.02       1384.23        22.72 o                         
 -10   2  -9       4231.69       4066.78        40.16 o                         
  -8   2  -9        169.41        178.88        15.79 o                         
  -6   2  -9        117.05        106.94        12.34 o                         
  -4   2  -9       6234.15       6076.21        63.30 o                         
  -2   2  -9       3780.66       3696.02        39.59 o                         
   0   2  -9        231.57        206.30        12.55 o                         
   2   2  -9        691.26        748.44        21.89 o                         
   4   2  -9        215.51        234.82        19.71 o                         
   6   2  -9       6695.09       6785.18        75.37 o                         
   8   2  -9       6506.05       6449.14        78.39 o                         
  10   2  -9       3211.98       3388.75        48.45 o                         
  12   2  -9       2486.09       2246.65        39.92 o                         
  14   2  -9       1684.05       1608.44        33.94 o                         
  16   2  -9       2075.94       2301.41        65.16 o                         
  18   2  -9       1183.40       1167.82        46.93 o                         
  20   2  -9         13.71         37.16        25.56 o                         
  22   2  -9          6.91          4.47        28.96 o                         
  24   2  -9        142.44        151.12        38.71 o                         
  26   2  -9         29.74         38.44        36.17 o                         
  28   2  -9        125.32        135.64        56.54 o                         
 -19   3  -9          9.28        -23.40        32.96 o                         
 -17   3  -9        102.97        100.91        21.40 o                         
 -15   3  -9        304.86        256.36        23.00 o                         
 -13   3  -9       1568.68       1354.32        50.66 o                         
 -11   3  -9       1549.54       1439.90        24.68 o                         
  -9   3  -9        841.06        818.05        54.88 o                         
  -7   3  -9        551.69        578.63        30.82 o                         
  -5   3  -9       4671.76       4381.76       108.70 o                         
  -3   3  -9       2851.12       2714.02        36.48 o                         
  -1   3  -9        415.19        407.55        12.14 o                         
   1   3  -9        686.77        712.59        22.84 o                         
   3   3  -9       1859.09       1952.12        33.53 o                         
   5   3  -9       2999.74       3052.93        43.95 o                         
   7   3  -9       2068.24       1881.32        36.25 o                         
   9   3  -9       2321.00       2279.61        36.55 o                         
  11   3  -9       1294.53       1276.42        40.57 o                         
  13   3  -9       3128.77       2875.43        43.37 o                         
  15   3  -9       5360.92       5613.49       147.50 o                         
  17   3  -9       1817.85       1876.69        81.89 o                         
  19   3  -9        120.40         93.85        20.86 o                         
  21   3  -9        401.33        357.19        52.19 o                         
  23   3  -9        263.45        208.39        45.14 o                         
  25   3  -9        135.34        129.74        49.23 o                         
  27   3  -9        102.35        147.66        87.75 o                         
 -18   4  -9        101.24        138.53        38.81 o                         
 -16   4  -9         31.06         28.26        16.40 o                         
 -14   4  -9        956.40        862.64        75.73 o                         
 -12   4  -9        483.30        480.61        54.30 o                         
 -10   4  -9        891.84        906.27        84.04 o                         
  -8   4  -9       3841.29       3741.80        87.22 o                         
  -6   4  -9       9623.71       9667.26       122.82 o                         
  -4   4  -9       2402.98       2350.80        61.39 o                         
  -2   4  -9       1631.35       1599.85        71.13 o                         
   0   4  -9        311.51        286.49        15.83 o                         
   2   4  -9       1353.75       1259.83        32.22 o                         
   4   4  -9       5188.13       5078.01        79.12 o                         
   6   4  -9        213.29        220.33        16.44 o                         
   8   4  -9        825.94        764.51        23.33 o                         
  10   4  -9       1415.82       1511.36        55.52 o                         
  12   4  -9       3980.51       3983.47       119.76 o                         
  14   4  -9       4712.20       4424.84       124.59 o                         
  16   4  -9        972.15        915.55        65.60 o                         
  18   4  -9         24.95         38.25        15.27 o                         
  20   4  -9        502.81        592.22        75.73 o                         
  22   4  -9       1047.39       1173.73        68.11 o                         
  24   4  -9        408.45        487.64        90.66 o                         
  26   4  -9          9.67         33.66        63.06 o                         
 -17   5  -9        133.88        125.28        42.58 o                         
 -15   5  -9        357.53        199.19       120.73 o                         
 -13   5  -9        621.07        556.50        59.58 o                         
 -11   5  -9         96.99        102.08        20.28 o                         
  -9   5  -9         75.64         61.58        18.74 o                         
  -7   5  -9       2193.22       2099.01        92.68 o                         
  -5   5  -9       5705.56       5551.48       145.86 o                         
  -3   5  -9       4963.16       4884.41       114.34 o                         
  -1   5  -9        488.40        479.49        35.58 o                         
   1   5  -9       1375.93       1279.89        45.76 o                         
   3   5  -9       1303.18       1318.48        43.26 o                         
   5   5  -9       1435.97       1296.34        49.28 o                         
   7   5  -9        405.80        436.92        22.19 o                         
   9   5  -9        431.15        421.46        21.18 o                         
  11   5  -9       1064.14        988.42        43.88 o                         
  13   5  -9       1626.97       1496.04        71.38 o                         
  15   5  -9       1332.22       1274.21        45.91 o                         
  17   5  -9        579.52        540.40       116.47 o                         
  19   5  -9        481.50        464.98        51.84 o                         
  21   5  -9        787.99        836.60        95.83 o                         
  23   5  -9        549.53        583.92        94.03 o                         
  25   5  -9        464.66        436.26        92.68 o                         
 -16   6  -9        150.36         94.69        53.98 o                         
 -14   6  -9        336.93        391.82        72.49 o                         
 -12   6  -9        231.28        198.58        74.17 o                         
 -10   6  -9        139.21        134.04        29.84 o                         
  -8   6  -9         48.32         52.55        26.23 o                         
  -6   6  -9        406.30        381.05        60.14 o                         
  -4   6  -9       1276.49       1271.29        76.30 o                         
  -2   6  -9        920.56       1087.05       104.57 o                         
   0   6  -9         55.62         66.88        61.94 o                         
   2   6  -9       2018.08       2072.44        83.03 o                         
   4   6  -9       4739.91       4868.89       132.29 o                         
   6   6  -9       1862.99       1931.36        58.33 o                         
   8   6  -9        189.64        213.87        31.20 o                         
  10   6  -9        527.46        489.82        28.57 o                         
  12   6  -9        875.62        909.99        58.79 o                         
  14   6  -9       1797.13       1846.24       109.51 o                         
  16   6  -9        175.21        182.23        43.09 o                         
  18   6  -9        719.32        655.96        55.87 o                         
  20   6  -9       1195.31       1225.06       104.13 o                         
  22   6  -9        807.53        782.30        98.29 o                         
  24   6  -9        199.69        145.42        48.48 o                         
 -13   7  -9        768.52        818.65        92.01 o                         
 -11   7  -9        170.56        106.66        52.29 o                         
  -9   7  -9        615.58        545.54       129.49 o                         
  -7   7  -9        626.02        612.87        77.42 o                         
  -5   7  -9        356.27        362.42        64.18 o                         
  -3   7  -9       1134.60       1155.72        79.66 o                         
  -1   7  -9        800.44        899.21        72.26 o                         
   1   7  -9        633.81        612.65        61.71 o                         
   3   7  -9       2597.54       2523.73        98.29 o                         
   5   7  -9       4680.03       4750.78       134.42 o                         
   7   7  -9       2605.91       2779.33        98.06 o                         
   9   7  -9        583.38        613.99        58.79 o                         
  11   7  -9       1033.40       1171.43        99.19 o                         
  13   7  -9       1393.71       1324.70       107.27 o                         
  15   7  -9        939.70        932.43        63.73 o                         
  17   7  -9        124.32        136.00        40.62 o                         
  19   7  -9        172.52        181.33        69.35 o                         
  21   7  -9        262.49        198.38        73.39 o                         
 -12   8  -9        497.65        559.68        94.93 o                         
 -10   8  -9        118.98        125.67        65.30 o                         
  -8   8  -9        430.59        611.30        81.01 o                         
  -6   8  -9        578.61        587.06        80.11 o                         
  -4   8  -9       1197.83       1295.30        94.26 o                         
  -2   8  -9       1461.27       1406.84        92.46 o                         
   0   8  -9       1294.89       1377.88        87.97 o                         
   2   8  -9       1144.52       1044.86       122.53 o                         
   4   8  -9       4393.64       4448.73       187.16 o                         
   6   8  -9       5846.48       5845.23       212.96 o                         
   8   8  -9       1571.74       1632.36       123.65 o                         
  10   8  -9        170.34        213.86        48.25 o                         
  12   8  -9        931.91        945.67        66.65 o                         
  14   8  -9        406.70        471.49        55.87 o                         
  16   8  -9        332.77        351.88        81.46 o                         
  18   8  -9        169.71        139.81        68.00 o                         
  20   8  -9        212.28        166.29        43.09 o                         
  -9   9  -9        329.65        285.45       142.05 o                         
  -7   9  -9        356.03        433.11        85.95 o                         
  -5   9  -9        941.91       1068.20       160.91 o                         
  -3   9  -9       1780.36       2011.17       114.90 o                         
  -1   9  -9       1502.57       1509.16       154.17 o                         
   1   9  -9       1291.85       1328.52        94.48 o                         
   3   9  -9       1891.70       1929.04       102.55 o                         
   5   9  -9       1284.61       1301.81        87.52 o                         
   7   9  -9       1317.98       1484.25        88.87 o                         
   9   9  -9        499.73        416.06        63.51 o                         
  11   9  -9        466.26        467.44        62.16 o                         
  13   9  -9         83.64        140.48        74.73 o                         
  15   9  -9        638.55        861.51       101.43 o                         
  17   9  -9        535.25        471.26        59.47 o                         
  -2  10  -9        382.66        400.34        81.01 o                         
   0  10  -9        413.36        382.84        78.09 o                         
   2  10  -9        775.36        811.24        87.07 o                         
   4  10  -9        771.95        914.25        86.17 o                         
   6  10  -9        324.39        443.88        66.88 o                         
   8  10  -9        314.65        436.71        63.73 o                         
  10  10  -9        233.81        228.22        56.10 o                         
 -22   0  -8        224.98        126.80       105.14 o                         
 -20   0  -8        250.02        246.41        58.12 o                         
 -18   0  -8        287.70        313.72        41.96 o                         
 -16   0  -8       1118.66       1137.68        50.54 o                         
 -14   0  -8       2699.62       2692.74        52.96 o                         
 -12   0  -8        610.76        558.21        31.45 o                         
 -10   0  -8        460.98        438.55        26.41 o                         
  -8   0  -8      18635.62      17578.96       223.34 o                         
  -6   0  -8      10618.05       9906.74       123.28 o                         
  -4   0  -8       4941.33       4934.05        71.68 o                         
  -2   0  -8       2471.56       2386.24        39.49 o                         
   0   0  -8       7576.49       6786.59        83.61 o                         
   2   0  -8       6380.63       6295.58        77.97 o                         
   4   0  -8       5061.04       4396.45        82.36 o                         
   6   0  -8       5111.15       4667.75        88.19 o                         
   8   0  -8       3924.94       4105.83        83.93 o                         
  10   0  -8      11330.00      10938.44       188.50 o                         
  12   0  -8      15254.82      15947.12       300.49 o                         
  14   0  -8      11820.27      12746.10       258.97 o                         
  16   0  -8         97.94        165.84        55.20 o                         
  18   0  -8       5021.21       4856.71       123.42 o                         
  20   0  -8       6027.85       6329.74       158.89 o                         
  22   0  -8        982.36       1094.23        72.26 o                         
  24   0  -8        863.45        971.92        75.63 o                         
  26   0  -8        604.56        690.96       112.43 o                         
  28   0  -8        183.09        148.78        62.16 o                         
 -21   1  -8         64.91         53.00        17.32 o                         
 -19   1  -8        255.30        271.42        19.27 o                         
 -17   1  -8       1142.80       1093.86        27.25 o                         
 -15   1  -8       1091.64       1046.93        22.47 o                         
 -13   1  -8        132.13        149.75        21.36 o                         
 -11   1  -8       1225.55       1213.85        21.53 o                         
  -9   1  -8       8260.76       7972.59        80.94 o                         
  -7   1  -8      10894.69      10614.19        98.74 o                         
  -5   1  -8       2339.89       2288.63        30.86 o                         
  -3   1  -8        975.68        891.82        17.12 o                         
  -1   1  -8       5737.40       5545.70        56.45 o                         
   1   1  -8      15098.25      15058.03       141.31 o                         
   3   1  -8       8836.26       8738.71        87.53 o                         
   5   1  -8      10550.51      10733.93       106.17 o                         
   7   1  -8       3289.27       3437.87        41.92 o                         
   9   1  -8       8531.37       8539.60       113.60 o                         
  11   1  -8      13398.74      13492.76       172.65 o                         
  13   1  -8       1550.25       1572.32        76.41 o                         
  15   1  -8       1275.65       1288.40        40.36 o                         
  17   1  -8       3392.50       3342.08        68.27 o                         
  19   1  -8       7977.38       8153.59       129.70 o                         
  21   1  -8       2846.84       3164.71        93.47 o                         
  23   1  -8        789.68        874.34        60.48 o                         
  25   1  -8        134.45        125.76        45.58 o                         
  27   1  -8        266.20        290.44        54.59 o                         
  29   1  -8        249.51        244.63        48.88 o                         
 -20   2  -8        305.43        336.26        43.90 o                         
 -18   2  -8        666.15        681.80        47.57 o                         
 -16   2  -8       1474.01       1456.62        23.92 o                         
 -14   2  -8       1772.33       1667.54        31.96 o                         
 -12   2  -8       1533.24       1552.97        26.19 o                         
 -10   2  -8       1637.96       1512.20        23.94 o                         
  -8   2  -8       3902.37       3605.96        34.19 o                         
  -6   2  -8       5376.87       5016.97        51.10 o                         
  -4   2  -8       6069.39       5675.39        52.54 o                         
  -2   2  -8       2453.90       2415.08        32.77 o                         
   0   2  -8       7715.57       7754.82        77.56 o                         
   2   2  -8       8559.35       8240.78        80.09 o                         
   4   2  -8      19765.54      19776.95       183.28 o                         
   6   2  -8       6011.98       5698.61        60.95 o                         
   8   2  -8       6951.36       6682.94        73.87 o                         
  10   2  -8       9544.28       9129.83        92.40 o                         
  12   2  -8       1332.56       1322.97        27.91 o                         
  14   2  -8       1715.24       1727.29        44.23 o                         
  16   2  -8       1576.83       1626.75        46.34 o                         
  18   2  -8       1803.39       1737.53        52.49 o                         
  20   2  -8        881.67        958.79        45.67 o                         
  22   2  -8       3177.43       3189.55        80.41 o                         
  24   2  -8        897.61        968.11        89.32 o                         
  26   2  -8        594.02        671.74        53.62 o                         
  28   2  -8        370.84        312.35       206.68 o                         
 -21   3  -8        193.90        246.61       118.72 o                         
 -19   3  -8        533.69        480.79        53.63 o                         
 -17   3  -8        749.75        793.77        47.12 o                         
 -15   3  -8       1496.16       1375.55        48.84 o                         
 -13   3  -8       1001.28        912.02        38.67 o                         
 -11   3  -8        866.69        858.46        20.89 o                         
  -9   3  -8       3129.89       3227.58        67.04 o                         
  -7   3  -8       1948.57       1840.28        36.78 o                         
  -5   3  -8       3900.18       3783.34        60.97 o                         
  -3   3  -8       2366.47       2164.07        32.51 o                         
  -1   3  -8       1898.95       1732.59        26.20 o                         
   1   3  -8       1136.04       1189.10        24.01 o                         
   3   3  -8      10317.31       9930.83       115.83 o                         
   5   3  -8       5179.20       4895.63        54.87 o                         
   7   3  -8       8692.04       8463.33        86.67 o                         
   9   3  -8       5976.92       6180.85        81.27 o                         
  11   3  -8       4211.71       4255.85        51.27 o                         
  13   3  -8       2803.66       2809.27        42.07 o                         
  15   3  -8        731.45        685.74        25.75 o                         
  17   3  -8       1956.73       1822.29        94.78 o                         
  19   3  -8         99.35         87.12        15.40 o                         
  21   3  -8        500.71        453.18        57.26 o                         
  23   3  -8       1351.09       1452.95        60.97 o                         
  25   3  -8        673.98        669.19        65.30 o                         
  27   3  -8        224.69        234.51        56.10 o                         
 -20   4  -8         54.63         83.54        43.68 o                         
 -18   4  -8        488.28        524.54        58.22 o                         
 -16   4  -8        584.80        584.60        36.24 o                         
 -14   4  -8       1446.67       1258.23        90.22 o                         
 -12   4  -8        810.78        809.82        65.08 o                         
 -10   4  -8       1844.35       1788.77        45.78 o                         
  -8   4  -8        605.96        554.17        39.05 o                         
  -6   4  -8       2767.66       2593.01        49.47 o                         
  -4   4  -8       3895.81       3706.84        81.95 o                         
  -2   4  -8        253.29        258.66        27.02 o                         
   0   4  -8       1117.70       1097.67        18.98 o                         
   2   4  -8       4642.07       4561.49        52.02 o                         
   4   4  -8       4542.30       4601.42        57.31 o                         
   6   4  -8       8431.04       8236.23        90.53 o                         
   8   4  -8       5191.33       4828.53        64.78 o                         
  10   4  -8       2075.86       2024.05        34.10 o                         
  12   4  -8       7139.23       7276.58       239.18 o                         
  14   4  -8       5420.47       5348.30        83.86 o                         
  16   4  -8        361.72        303.43        36.45 o                         
  18   4  -8        126.02         84.80        13.80 o                         
  20   4  -8        506.13        733.48        61.26 o                         
  22   4  -8        416.18        438.28        50.72 o                         
  24   4  -8        205.49        206.23        46.23 o                         
  26   4  -8        178.25        174.14        49.82 o                         
 -19   5  -8        127.69         94.62        50.25 o                         
 -17   5  -8        313.68        368.98        47.95 o                         
 -15   5  -8        162.57        182.50        19.36 o                         
 -13   5  -8        599.39        554.59        88.08 o                         
 -11   5  -8       1644.17       1571.05        72.60 o                         
  -9   5  -8        920.90        888.08        32.35 o                         
  -7   5  -8       1322.99       1185.87        53.75 o                         
  -5   5  -8       3530.19       3291.44       105.02 o                         
  -3   5  -8        416.68        352.10        73.39 o                         
  -1   5  -8       1325.10       1302.46        53.88 o                         
   1   5  -8       2526.30       2420.36        63.96 o                         
   3   5  -8       1323.42       1245.66        40.00 o                         
   5   5  -8        741.92        727.48        31.19 o                         
   7   5  -8       1907.56       1862.80        43.40 o                         
   9   5  -8       1503.48       1437.45        43.74 o                         
  11   5  -8       2517.92       2510.92       118.61 o                         
  13   5  -8       2634.11       2520.80       161.02 o                         
  15   5  -8       1756.39       1841.19        68.45 o                         
  17   5  -8       1089.74       1163.80        90.44 o                         
  19   5  -8       1067.55       1083.68        91.79 o                         
  21   5  -8        706.80        652.14        55.65 o                         
  23   5  -8         10.41         27.38        32.32 o                         
  25   5  -8         33.47         25.81        36.13 o                         
 -16   6  -8        114.71        130.64        44.06 o                         
 -14   6  -8        310.64        339.31        66.88 o                         
 -12   6  -8        685.67        547.48        86.51 o                         
 -10   6  -8       2249.67       2096.90       132.29 o                         
  -8   6  -8       1912.24       1827.64        99.63 o                         
  -6   6  -8        816.02        732.25        65.08 o                         
  -4   6  -8        147.14        149.68        46.90 o                         
  -2   6  -8        243.16        209.37        48.48 o                         
   0   6  -8        189.93        171.45        44.66 o                         
   2   6  -8       1188.48       1191.40        63.96 o                         
   4   6  -8       1269.87       1355.67        63.73 o                         
   6   6  -8        528.32        494.38        77.19 o                         
   8   6  -8        489.05        507.84        47.13 o                         
  10   6  -8       3195.94       3366.62        95.60 o                         
  12   6  -8       2416.94       2504.88       115.80 o                         
  14   6  -8       2913.84       2881.44        91.11 o                         
  16   6  -8        781.74        895.41        56.32 o                         
  20   6  -8        872.13        806.31        62.61 o                         
  22   6  -8        332.02        299.59        47.35 o                         
  24   6  -8         79.04         72.04        38.15 o                         
 -15   7  -8        102.02         75.42        54.81 o                         
 -13   7  -8          4.07         58.34        54.53 o                         
 -11   7  -8         49.47         24.89        22.76 o                         
  -9   7  -8        813.85        661.64        67.44 o                         
  -7   7  -8       2265.75       2125.85       103.00 o                         
  -5   7  -8        132.15        109.96        50.50 o                         
  -3   7  -8        719.27        703.08        68.00 o                         
  -1   7  -8       1335.77       1317.29        75.85 o                         
   1   7  -8       3026.64       3150.51       148.11 o                         
   3   7  -8        397.87        373.42        85.05 o                         
   5   7  -8        601.01        694.33        56.10 o                         
   7   7  -8        107.70         68.45        38.37 o                         
   9   7  -8        718.83        726.42        55.43 o                         
  11   7  -8        315.50        353.00        72.71 o                         
  13   7  -8        324.91        366.46        46.23 o                         
  15   7  -8        138.85        141.82        38.60 o                         
  17   7  -8        415.13        572.70        78.09 o                         
  19   7  -8        534.19        531.85        52.52 o                         
  21   7  -8        120.56         88.19        37.92 o                         
  23   7  -8         51.76          5.39        34.56 o                         
 -12   8  -8        432.87        549.59        87.52 o                         
 -10   8  -8          7.74          6.44        23.45 o                         
  -8   8  -8         90.50         92.68        57.45 o                         
  -6   8  -8        329.35        460.05        69.35 o                         
  -4   8  -8        251.30        241.69        61.26 o                         
  -2   8  -8       1425.45       1553.60       134.42 o                         
   0   8  -8       2411.39       2464.93       152.82 o                         
   2   8  -8       1228.31       1250.64        78.09 o                         
   4   8  -8        400.80        450.39        57.00 o                         
   6   8  -8        131.20        117.37        45.11 o                         
   8   8  -8         24.22        -31.42        48.25 o                         
  10   8  -8        272.26        268.18        48.25 o                         
  12   8  -8        762.03        740.34        61.94 o                         
  14   8  -8        180.48        204.89        43.54 o                         
  16   8  -8         57.28         68.45        57.22 o                         
  18   8  -8        297.43        203.32        45.33 o                         
  20   8  -8        109.52         77.42        38.60 o                         
  -9   9  -8        260.67        311.49        80.11 o                         
  -7   9  -8         70.93        131.95       109.74 o                         
  -5   9  -8        151.98        118.72        65.08 o                         
  -3   9  -8        271.36        374.77       112.43 o                         
  -1   9  -8        706.18        758.51        77.64 o                         
   1   9  -8        893.66        833.68        75.63 o                         
   3   9  -8        744.07        743.93        73.39 o                         
   5   9  -8        130.02        141.15        49.60 o                         
   7   9  -8         81.75        136.00        45.11 o                         
   9   9  -8        484.21        614.89        62.16 o                         
  11   9  -8        604.75        661.34        61.49 o                         
  13   9  -8        256.63        254.48        78.09 o                         
  15   9  -8        250.10        206.45        47.58 o                         
  17   9  -8        200.36        190.52        46.23 o                         
  -4  10  -8        164.67        208.92        72.26 o                         
  -2  10  -8        164.34        168.98       109.06 o                         
   0  10  -8        168.11        153.95        62.61 o                         
   2  10  -8        389.79        460.05        70.69 o                         
   4  10  -8        151.26        232.04        56.10 o                         
   6  10  -8         54.29         71.81        46.68 o                         
   8  10  -8        234.72        189.85        56.77 o                         
  10  10  -8        257.24        262.34        57.22 o                         
  12  10  -8         12.20         18.18        32.76 o                         
 -23   1  -7         14.93          8.09        14.97 o                         
 -21   1  -7        136.67        107.76        20.68 o                         
 -19   1  -7        243.58        226.01        18.79 o                         
 -17   1  -7        270.84        285.76        18.09 o                         
 -15   1  -7        507.75        496.93        18.10 o                         
 -13   1  -7        383.52        333.51        15.23 o                         
 -11   1  -7       1851.47       1893.96        26.23 o                         
  -9   1  -7       1030.39        978.48        20.51 o                         
  -7   1  -7       1147.37       1150.41        22.32 o                         
  -5   1  -7        100.08         82.20         9.45 o                         
  -3   1  -7      10139.33      11235.90        91.47 o                         
  -1   1  -7        414.19        434.31        20.89 o                         
   1   1  -7       3304.37       3160.53        35.92 o                         
   3   1  -7      10163.77      10257.85        93.88 o                         
   5   1  -7       3215.71       3123.66        52.36 o                         
   7   1  -7       2003.53       2014.55        42.21 o                         
   9   1  -7          5.80         18.46        12.36 o                         
  11   1  -7       9683.29       9787.49       134.87 o                         
  13   1  -7        695.54        739.85        29.58 o                         
  15   1  -7       4947.19       5028.06        80.47 o                         
  17   1  -7       1427.65       1439.09        45.70 o                         
  19   1  -7        358.13        423.34        42.03 o                         
  21   1  -7        208.17        187.16        33.16 o                         
  23   1  -7         45.50         57.49        28.57 o                         
  25   1  -7         70.02         61.21        38.52 o                         
  27   1  -7         21.45         44.59        34.36 o                         
  29   1  -7        273.23        345.53        39.22 o                         
 -22   2  -7        234.21        228.08        43.66 o                         
 -20   2  -7        330.18        344.22        24.00 o                         
 -18   2  -7        544.50        528.74        26.66 o                         
 -16   2  -7        675.49        672.93        23.47 o                         
 -14   2  -7        826.07        767.25        17.95 o                         
 -12   2  -7        446.41        436.07        15.88 o                         
 -10   2  -7        213.06        227.50         8.93 o                         
  -8   2  -7       4175.04       4127.61        36.09 o                         
  -6   2  -7        561.75        521.89        14.27 o                         
  -4   2  -7        999.79       1036.08        16.63 o                         
  -2   2  -7       2141.10       2512.28        31.83 o                         
   0   2  -7       2532.82       2788.40        34.90 o                         
   2   2  -7      22876.22      23373.98       210.37 o                         
   4   2  -7       9249.79       9556.00        89.96 o                         
   6   2  -7      12232.04      11979.16       111.77 o                         
   8   2  -7       4102.67       3988.48        45.77 o                         
  10   2  -7       2918.66       3009.07        40.74 o                         
  12   2  -7       1233.16       1295.37        23.93 o                         
  14   2  -7       3171.34       3279.01        78.20 o                         
  16   2  -7        389.28        424.32        35.08 o                         
  18   2  -7        446.77        458.30        41.29 o                         
  20   2  -7        207.04        142.92        29.92 o                         
  22   2  -7        147.09        172.13        53.98 o                         
  24   2  -7         11.55         10.43        28.20 o                         
  26   2  -7         87.05         72.89        47.24 o                         
  28   2  -7        568.99        554.74       109.06 o                         
 -21   3  -7        414.46        441.10       123.76 o                         
 -19   3  -7        661.86        623.30        56.66 o                         
 -17   3  -7        539.39        489.38        30.45 o                         
 -15   3  -7       1753.91       1649.95        31.62 o                         
 -13   3  -7       1035.20        920.81        28.91 o                         
 -11   3  -7       1741.33       1567.90        34.91 o                         
  -9   3  -7       2853.50       2776.46        75.29 o                         
  -7   3  -7       2016.62       2039.85        46.85 o                         
  -5   3  -7        254.77        234.95        19.83 o                         
  -3   3  -7        563.96        510.00        10.41 o                         
  -1   3  -7       1455.23       1277.30        73.64 o                         
   1   3  -7       2482.78       2596.67        32.30 o                         
   3   3  -7       1435.23       1332.65        23.39 o                         
   5   3  -7       4388.81       4481.62        53.83 o                         
   7   3  -7      11064.46      11008.61       199.86 o                         
   9   3  -7       5569.03       5466.93        70.59 o                         
  11   3  -7        241.62        211.41        16.66 o                         
  13   3  -7         49.02         67.79        15.32 o                         
  15   3  -7        655.23        675.93        17.82 o                         
  17   3  -7        877.69        823.45        19.45 o                         
  19   3  -7          7.81         12.73         6.82 o                         
  21   3  -7         41.08         29.69         9.02 o                         
  23   3  -7        539.28        593.57        57.00 o                         
  25   3  -7        600.71        522.88        60.36 o                         
  27   3  -7        502.49        462.52        98.74 o                         
 -20   4  -7        328.71        435.45        57.56 o                         
 -18   4  -7        578.98        691.26        50.76 o                         
 -16   4  -7        642.63        587.57        58.48 o                         
 -14   4  -7        766.36        701.27        36.30 o                         
 -12   4  -7       1826.87       1663.58        48.70 o                         
 -10   4  -7      11626.24      11394.73       232.71 o                         
  -8   4  -7       3853.70       3981.64       104.12 o                         
  -6   4  -7         30.80         12.20        13.07 o                         
  -4   4  -7        129.67        213.10        32.62 o                         
  -2   4  -7       2491.90       2357.73        70.87 o                         
   0   4  -7       1703.71       1668.15        41.55 o                         
   2   4  -7        250.42        229.04        12.50 o                         
   4   4  -7       1237.32       1318.17        30.68 o                         
   6   4  -7       2615.49       2569.71        42.84 o                         
   8   4  -7      10047.24       9697.09       114.74 o                         
  10   4  -7       7689.17       7769.05       116.44 o                         
  12   4  -7       1020.11       1050.92        28.57 o                         
  14   4  -7       1656.54       1689.17        64.95 o                         
  16   4  -7       5046.35       4835.50       219.38 o                         
  18   4  -7       1806.71       1847.80        71.14 o                         
  20   4  -7        800.72        842.44        82.13 o                         
  22   4  -7        180.47        136.67        63.28 o                         
  24   4  -7        437.12        423.24        80.79 o                         
  26   4  -7        150.57        151.93        46.45 o                         
 -19   5  -7        360.04        389.85        51.72 o                         
 -17   5  -7        335.20        430.02        48.78 o                         
 -15   5  -7        188.11        112.98        22.14 o                         
 -13   5  -7        622.44        559.39        42.53 o                         
 -11   5  -7       1436.22       1335.11        59.80 o                         
  -9   5  -7       1912.87       1788.73        49.82 o                         
  -7   5  -7       2255.51       2361.48       126.57 o                         
  -5   5  -7        440.06        449.49        48.70 o                         
  -3   5  -7       2476.96       2263.18        79.21 o                         
  -1   5  -7       6173.09       6245.14       138.91 o                         
   1   5  -7       2467.89       2395.79        52.76 o                         
   3   5  -7       1008.52        999.26        58.34 o                         
   5   5  -7       4676.78       4726.75        73.61 o                         
   7   5  -7       4109.70       3907.50       109.40 o                         
   9   5  -7       8801.80       8383.22       185.47 o                         
  11   5  -7       1209.16       1136.64        84.83 o                         
  13   5  -7       1800.86       1844.21        64.63 o                         
  15   5  -7       2103.04       2102.51        98.96 o                         
  17   5  -7       3792.36       4163.27       108.39 o                         
  19   5  -7        649.11        628.58        50.50 o                         
  21   5  -7        267.56        232.49        66.20 o                         
  23   5  -7         59.52         47.35        56.10 o                         
  25   5  -7        215.20        299.59        47.13 o                         
 -18   6  -7        665.35        761.53        81.01 o                         
 -16   6  -7          6.04         10.81        38.33 o                         
 -14   6  -7        275.53        386.43       109.51 o                         
 -12   6  -7        487.42        352.87        35.12 o                         
 -10   6  -7       1201.11       1080.42        83.48 o                         
  -8   6  -7       1582.38       1534.08       123.42 o                         
  -6   6  -7       1469.97       1553.15        79.21 o                         
  -4   6  -7       1261.04       1232.69        68.45 o                         
  -2   6  -7       1439.41       1397.41        70.24 o                         
   0   6  -7       7370.46       7044.27       194.34 o                         
   2   6  -7       1087.63       1074.93        58.34 o                         
   4   6  -7       2074.56       2063.68        72.94 o                         
   6   6  -7       1011.81        980.68        54.53 o                         
   8   6  -7       1663.65       1583.90        63.28 o                         
  10   6  -7       1520.44       1462.26        62.61 o                         
  12   6  -7         93.27         57.45        50.05 o                         
  14   6  -7        357.98        394.97        42.19 o                         
  16   6  -7        685.39        715.65        74.51 o                         
  18   6  -7       2301.23       2310.76        83.03 o                         
  20   6  -7        827.77        856.35        57.22 o                         
  22   6  -7        640.98        627.01        82.13 o                         
  24   6  -7        287.44        332.81        46.23 o                         
 -17   7  -7        240.10        321.44        56.62 o                         
 -15   7  -7         15.22        -20.35        35.59 o                         
 -13   7  -7        226.23        264.81        68.45 o                         
 -11   7  -7        448.46        371.05        90.10 o                         
  -9   7  -7        852.58        899.21        82.13 o                         
  -7   7  -7        875.08       1028.92        76.97 o                         
  -5   7  -7       1541.91       1489.42        82.58 o                         
  -3   7  -7       1945.28       1951.93       129.04 o                         
  -1   7  -7       7495.78       7579.04       182.00 o                         
   1   7  -7       7890.53       7585.55       176.84 o                         
   3   7  -7       1289.17       1248.62        65.75 o                         
   5   7  -7        157.60        146.54        63.28 o                         
   7   7  -7       1569.38       1614.64        68.00 o                         
   9   7  -7        361.17        373.42        43.98 o                         
  11   7  -7        505.39        578.08        73.16 o                         
  13   7  -7        937.20        974.17        55.87 o                         
  15   7  -7        815.76        858.59        82.58 o                         
  17   7  -7        332.81        289.49        43.09 o                         
  19   7  -7        879.57        977.54        59.24 o                         
  21   7  -7        393.08        423.46        71.59 o                         
  23   7  -7        415.52        319.11        46.01 o                         
 -14   8  -7        309.68        380.15       132.63 o                         
 -12   8  -7        363.62        393.17        81.23 o                         
 -10   8  -7        606.03        508.66        67.55 o                         
  -8   8  -7       1116.12        956.89       141.60 o                         
  -6   8  -7        538.57        607.48        73.16 o                         
  -4   8  -7        952.53        846.93       122.75 o                         
  -2   8  -7       3600.08       3556.91       123.87 o                         
   0   8  -7       3149.94       2984.90       109.51 o                         
   2   8  -7       3085.06       3095.76       107.49 o                         
   4   8  -7       1265.54       1315.95        70.92 o                         
   6   8  -7       1903.21       1841.97        78.32 o                         
   8   8  -7        755.75        731.58        87.52 o                         
  10   8  -7        765.29        901.23        57.89 o                         
  12   8  -7        640.49        710.93        52.97 o                         
  14   8  -7        381.34        312.83        70.24 o                         
  16   8  -7       1107.86        993.24        59.69 o                         
  18   8  -7       1571.69       1590.40       102.78 o                         
  20   8  -7       1123.98        950.61        63.28 o                         
 -11   9  -7        372.60        431.54        85.05 o                         
  -9   9  -7        916.56       1005.36       100.76 o                         
  -7   9  -7        649.08        701.74        84.83 o                         
  -5   9  -7        602.90        607.93        77.42 o                         
  -3   9  -7       1160.44       1243.01        89.54 o                         
  -1   9  -7       2638.68       2632.79       110.86 o                         
   1   9  -7       1379.00       1474.38        84.60 o                         
   3   9  -7        955.85       1034.98        73.16 o                         
   5   9  -7        186.83        212.74        47.58 o                         
   7   9  -7       1338.85       1415.14        76.74 o                         
   9   9  -7       1188.74       1235.16        72.94 o                         
  11   9  -7        709.70        853.22        92.01 o                         
  13   9  -7        214.14        189.18        42.64 o                         
  15   9  -7       1204.50       1188.48        67.32 o                         
  17   9  -7       1168.62       1166.04        99.19 o                         
  -6  10  -7        427.19        383.97        81.68 o                         
  -4  10  -7        306.27        360.40       124.77 o                         
  -2  10  -7        480.25        460.72        74.73 o                         
   0  10  -7        364.22        357.71        68.00 o                         
   2  10  -7        349.61        498.64        62.16 o                         
   4  10  -7         40.45         -6.29        69.35 o                         
   6  10  -7        127.64        126.79        77.19 o                         
   8  10  -7        721.12        891.59        70.47 o                         
  10  10  -7       1069.05       1153.25        74.06 o                         
  12  10  -7        945.55        968.11        66.65 o                         
 -24   0  -6         17.68          9.09        19.20 o                         
 -22   0  -6        525.29        503.67        38.94 o                         
 -20   0  -6        326.22        348.55        32.32 o                         
 -18   0  -6         42.03         31.45        17.61 o                         
 -16   0  -6        366.40        399.33        24.60 o                         
 -14   0  -6       3708.06       3535.90        65.93 o                         
 -12   0  -6       6651.83       6423.87        81.20 o                         
 -10   0  -6       4423.86       4305.49        62.35 o                         
  -8   0  -6       1273.63       1291.36        28.23 o                         
  -6   0  -6       7985.40       7853.55        98.55 o                         
  -4   0  -6      21387.12      22076.98       380.82 o                         
  -2   0  -6       5891.32       5749.38        73.62 o                         
   0   0  -6      17339.04      18595.59       197.38 o                         
   2   0  -6       9304.09       9409.79       140.48 o                         
   4   0  -6       8690.08       8083.29       125.44 o                         
   6   0  -6       4591.22       4599.08        81.46 o                         
   8   0  -6       7959.74       8581.71       142.05 o                         
  10   0  -6       8402.28       8486.56       170.10 o                         
  12   0  -6       8061.45       8488.80       151.48 o                         
  14   0  -6      16658.37      17490.41       300.49 o                         
  16   0  -6       5549.41       5784.87       126.12 o                         
  18   0  -6       1352.07       1384.84        94.48 o                         
  20   0  -6         19.17         17.50        46.45 o                         
  22   0  -6        394.51        442.32        54.30 o                         
  24   0  -6        601.33        697.92        65.30 o                         
  26   0  -6        375.89        475.15        32.98 o                         
  28   0  -6         12.41         20.02        18.97 o                         
 -23   1  -6        240.99        241.57        21.44 o                         
 -21   1  -6        453.41        438.42        25.29 o                         
 -19   1  -6        620.15        620.19        25.24 o                         
 -17   1  -6         17.27         21.16        12.87 o                         
 -15   1  -6        115.26         93.78        15.79 o                         
 -13   1  -6       6799.93       6497.44        60.33 o                         
 -11   1  -6       4992.13       4805.52        46.05 o                         
  -9   1  -6       1186.78       1120.78        17.83 o                         
  -7   1  -6        855.32        800.09        18.06 o                         
  -5   1  -6       8122.05       7598.53        82.53 o                         
  -3   1  -6      11243.24      11524.17        91.33 o                         
  -1   1  -6      11912.10      11361.84       104.01 o                         
   1   1  -6       1438.01       1209.24        19.32 o                         
   3   1  -6       2655.19       2449.01        35.01 o                         
   5   1  -6       9870.22       9226.03       142.43 o                         
   7   1  -6       5403.61       5352.24        66.92 o                         
   9   1  -6       6933.49       7113.41        88.23 o                         
  11   1  -6        962.50       1051.45        29.91 o                         
  13   1  -6       4669.66       4338.26        66.15 o                         
  15   1  -6       9248.17       9400.66       136.13 o                         
  17   1  -6       6711.52       6852.57       104.54 o                         
  19   1  -6       1668.60       1706.97        51.89 o                         
  21   1  -6       1001.34        977.22        45.49 o                         
  23   1  -6        385.73        409.43        39.83 o                         
  25   1  -6        258.00        281.69        34.84 o                         
  27   1  -6        179.01        192.71        48.28 o                         
  29   1  -6         71.45         59.40        26.48 o                         
 -22   2  -6        474.49        480.55        36.66 o                         
 -20   2  -6        771.42        758.18        34.20 o                         
 -18   2  -6        663.90        608.40        20.11 o                         
 -16   2  -6       1074.50       1024.56        25.65 o                         
 -14   2  -6       3427.32       3312.23        36.24 o                         
 -12   2  -6       2606.80       2474.23        32.65 o                         
 -10   2  -6       2688.92       2613.33        27.15 o                         
  -8   2  -6        802.05        775.00        12.43 o                         
  -6   2  -6       3429.88       3231.47        34.21 o                         
  -4   2  -6       9952.35      10113.22        81.33 o                         
  -2   2  -6      20467.25      21316.13       316.47 o                         
   0   2  -6      28262.25      30030.60       597.94 o                         
   2   2  -6      12017.09      12358.08       109.95 o                         
   4   2  -6      14747.24      15729.52       140.07 o                         
   6   2  -6      21230.23      23420.36       209.61 o                         
   8   2  -6       4558.55       4797.86        50.20 o                         
  10   2  -6       6242.88       6357.98       108.50 o                         
  12   2  -6       3060.19       3155.83        62.27 o                         
  14   2  -6       6932.37       7297.98       101.40 o                         
  16   2  -6       3379.48       3436.66        64.22 o                         
  18   2  -6       2920.17       2947.81        73.94 o                         
  20   2  -6       1143.63       1220.67        70.26 o                         
  22   2  -6       1405.13       1515.74        66.52 o                         
  24   2  -6       1277.63       1248.75        79.89 o                         
  26   2  -6        879.00        918.29        70.92 o                         
  28   2  -6        136.33         77.47        78.09 o                         
 -23   3  -6        331.09        291.27        44.99 o                         
 -21   3  -6        948.81       1061.85        56.41 o                         
 -19   3  -6       1214.29       1046.25        60.82 o                         
 -17   3  -6       1355.48       1230.05        46.79 o                         
 -15   3  -6       1636.61       1508.75        30.95 o                         
 -13   3  -6        968.37        874.65        17.10 o                         
 -11   3  -6       7292.20       6643.95        77.05 o                         
  -9   3  -6       7608.37       7155.59       165.71 o                         
  -7   3  -6        179.30        197.79        20.56 o                         
  -5   3  -6       3651.31       3604.15        70.19 o                         
  -3   3  -6      12347.64      12788.68       158.97 o                         
  -1   3  -6      27140.32      28874.84       707.37 o                         
   1   3  -6      22204.86      22489.99       307.67 o                         
   3   3  -6      22047.20      22396.73       210.95 o                         
   5   3  -6       6895.87       6517.82        68.72 o                         
   7   3  -6      17520.21      18372.50       192.99 o                         
   9   3  -6       4774.34       4915.31        54.31 o                         
  11   3  -6       2256.07       2356.64        76.56 o                         
  13   3  -6        992.92       1007.10        18.88 o                         
  15   3  -6       3217.38       3748.69        77.97 o                         
  17   3  -6       4645.15       4272.67       233.71 o                         
  19   3  -6       1745.21       1803.19        53.32 o                         
  21   3  -6        789.91        803.62        55.65 o                         
  23   3  -6       1550.63       1563.48        75.41 o                         
  25   3  -6       1379.38       1390.46        76.97 o                         
  27   3  -6        230.73        221.95        52.74 o                         
 -22   4  -6        289.31        329.71        49.18 o                         
 -20   4  -6        639.71        722.68        54.55 o                         
 -18   4  -6        687.93        694.76        49.97 o                         
 -16   4  -6       1751.34       1845.57        65.36 o                         
 -14   4  -6       1090.67        990.02        55.87 o                         
 -12   4  -6        688.03        675.04        35.27 o                         
 -10   4  -6       3309.33       3039.61        52.79 o                         
  -8   4  -6       2120.29       1957.49        90.66 o                         
  -6   4  -6       1492.49       1448.57        60.14 o                         
  -4   4  -6        627.76        538.14        42.19 o                         
  -2   4  -6       8724.18       8119.69       112.30 o                         
   0   4  -6       3251.38       3054.84        61.93 o                         
   2   4  -6      15611.89      15273.23       192.41 o                         
   4   4  -6       4625.16       4553.12        72.69 o                         
   6   4  -6       5532.40       5515.59        60.88 o                         
   8   4  -6       7398.79       7304.08        98.71 o                         
  10   4  -6       4115.17       4234.65        78.92 o                         
  12   4  -6       1633.10       1609.80        41.60 o                         
  14   4  -6        414.13        411.81        35.57 o                         
  16   4  -6       1706.89       1685.55        87.30 o                         
  18   4  -6       1717.93       1734.48        63.73 o                         
  20   4  -6        937.81        867.80        52.29 o                         
  22   4  -6        512.54        483.61        48.03 o                         
  24   4  -6        811.72        762.78        59.47 o                         
  26   4  -6        689.82        700.17        60.81 o                         
 -21   5  -6        144.09        160.33        56.78 o                         
 -19   5  -6        538.84        500.66        85.33 o                         
 -17   5  -6        262.51        265.81        72.40 o                         
 -15   5  -6       1398.59       1379.30        75.63 o                         
 -13   5  -6       1793.27       1484.77       146.54 o                         
 -11   5  -6       1043.30        860.62        96.39 o                         
  -9   5  -6        121.37         86.75        15.28 o                         
  -7   5  -6        662.72        662.91        55.65 o                         
  -5   5  -6       1221.60       1139.33        61.04 o                         
  -3   5  -6       1066.97       1037.90        84.60 o                         
  -1   5  -6       2413.81       2399.63       103.45 o                         
   1   5  -6        861.71        769.50        46.01 o                         
   3   5  -6       4251.51       4083.84        94.93 o                         
   5   5  -6       5250.81       5415.71       111.53 o                         
   7   5  -6       7571.10       7734.56       148.56 o                         
   9   5  -6       9417.41       9514.14       176.84 o                         
  11   5  -6       1138.59       1196.12        49.37 o                         
  13   5  -6        151.10        140.04        29.85 o                         
  15   5  -6         98.95         85.50        28.95 o                         
  17   5  -6        818.41        797.78        47.35 o                         
  19   5  -6        639.69        599.40        45.33 o                         
  21   5  -6        143.76        138.91        35.45 o                         
  23   5  -6        203.74        149.91        41.29 o                         
  25   5  -6        337.73        351.43        73.61 o                         
 -18   6  -6         49.74         38.38        38.48 o                         
 -16   6  -6        233.60        289.52        47.95 o                         
 -14   6  -6       1613.21       1611.94        97.61 o                         
 -12   6  -6       2458.18       2535.40       111.53 o                         
 -10   6  -6        853.67        781.26        37.36 o                         
  -8   6  -6        888.57        834.13        67.55 o                         
  -6   6  -6       2335.66       2250.17        90.22 o                         
  -4   6  -6       4396.18       4180.11       119.38 o                         
  -2   6  -6        938.73        931.31        58.79 o                         
   0   6  -6         64.77         69.79        32.98 o                         
   2   6  -6       1284.06       1272.86        85.95 o                         
   4   6  -6       1357.53       1347.82        57.45 o                         
   6   6  -6       2993.04       2971.65        80.79 o                         
   8   6  -6       2219.36       2131.68        67.77 o                         
  10   6  -6       3507.46       3633.67        91.11 o                         
  12   6  -6       2237.09       2454.61        73.61 o                         
  14   6  -6        904.19        924.80        73.16 o                         
  16   6  -6        619.56        683.78        45.33 o                         
  18   6  -6        520.02        525.80        65.75 o                         
  20   6  -6        693.44        599.62        48.70 o                         
  22   6  -6        364.14        309.02        41.96 o                         
  24   6  -6        509.22        478.45        75.41 o                         
 -17   7  -6         20.71         32.40        43.42 o                         
 -15   7  -6        236.70        211.36        61.30 o                         
 -13   7  -6        782.21        867.58       136.89 o                         
 -11   7  -6        647.34        543.62       151.14 o                         
  -9   7  -6        167.79        164.27        55.87 o                         
  -7   7  -6        258.39        293.53        57.45 o                         
  -5   7  -6        277.20        293.30        54.98 o                         
  -3   7  -6       1245.81       1309.66        73.61 o                         
  -1   7  -6        292.54        236.75        48.48 o                         
   1   7  -6        534.86        477.55        49.82 o                         
   3   7  -6        181.98        118.93        36.80 o                         
   5   7  -6       2343.90       2378.31       110.64 o                         
   7   7  -6        451.37        453.76        43.54 o                         
   9   7  -6       1110.91       1220.35        55.87 o                         
  11   7  -6        160.61        175.94        35.00 o                         
  13   7  -6       1741.45       1932.63        69.35 o                         
  15   7  -6       1724.73       1846.24        67.77 o                         
  17   7  -6        364.43        218.35        59.69 o                         
  19   7  -6         48.14         20.65        27.38 o                         
  21   7  -6         64.81         31.65        29.40 o                         
  23   7  -6        167.26         94.03        57.89 o                         
 -14   8  -6          8.58         64.47        43.77 o                         
 -12   8  -6         49.61         57.00        56.32 o                         
 -10   8  -6        176.89        165.16       105.92 o                         
  -8   8  -6         87.73         65.75        52.74 o                         
  -6   8  -6        703.47        632.84       114.90 o                         
  -4   8  -6       1171.02       1118.46        78.76 o                         
  -2   8  -6         55.16         63.06        41.52 o                         
   0   8  -6        395.52        411.80        54.30 o                         
   2   8  -6        252.82        205.56        47.13 o                         
   4   8  -6        129.20        120.50        39.72 o                         
   6   8  -6        298.28        286.80        44.43 o                         
   8   8  -6       1961.19       2011.85       107.49 o                         
  10   8  -6        791.66        789.70        52.52 o                         
  12   8  -6         63.91         53.19        50.72 o                         
  14   8  -6        441.04        410.67        44.21 o                         
  16   8  -6        201.90        142.95        56.32 o                         
  18   8  -6        247.08        246.41        37.92 o                         
  20   8  -6        428.79        353.45        44.21 o                         
 -11   9  -6         84.99         61.49        60.81 o                         
  -9   9  -6        265.99        319.11        75.63 o                         
  -7   9  -6        632.47        738.99        82.81 o                         
  -5   9  -6        557.34        607.26        75.85 o                         
  -3   9  -6        634.79        726.86        74.28 o                         
  -1   9  -6        700.85        649.67        68.67 o                         
   1   9  -6        521.88        572.70        95.15 o                         
   3   9  -6         45.24        140.93        63.28 o                         
   5   9  -6        292.89        322.03        50.94 o                         
   7   9  -6       1006.20        990.77        64.63 o                         
   9   9  -6        510.27        483.39        51.84 o                         
  11   9  -6        197.10        188.73        65.30 o                         
  13   9  -6         22.22         32.53        29.40 o                         
  15   9  -6         11.99         37.70        36.80 o                         
  17   9  -6         20.55          8.53        26.48 o                         
  -8  10  -6        300.56        373.87        81.01 o                         
  -6  10  -6        294.32        323.83       118.93 o                         
  -4  10  -6        120.55         90.66        58.12 o                         
  -2  10  -6        325.84        358.83        65.98 o                         
   0  10  -6        153.00        203.99        89.77 o                         
   2  10  -6         52.44          8.76        73.39 o                         
   4  10  -6        496.89        626.56        98.51 o                         
   6  10  -6        774.46        945.89       103.23 o                         
   8  10  -6        133.83        136.22        44.66 o                         
  10  10  -6        117.04        120.06        41.74 o                         
  12  10  -6         88.07         51.39        60.81 o                         
  14  10  -6         86.30         57.89        35.45 o                         
   1  11  -6        206.29        177.96        94.26 o                         
   3  11  -6        181.90        246.41        95.38 o                         
   5  11  -6         80.58         81.91        75.85 o                         
 -23   1  -5         58.11         59.72        18.09 o                         
 -21   1  -5        246.95        268.77        32.75 o                         
 -19   1  -5        861.48        834.99        28.18 o                         
 -17   1  -5        404.21        424.47        19.97 o                         
 -15   1  -5        467.10        460.93        18.45 o                         
 -13   1  -5       1654.14       1650.75        24.64 o                         
 -11   1  -5        260.73        270.90        13.06 o                         
  -9   1  -5        126.26        132.66         9.91 o                         
  -7   1  -5        538.51        577.37        16.36 o                         
  -5   1  -5       3133.08       3372.96        36.88 o                         
  -3   1  -5       4502.01       4339.40        37.67 o                         
  -1   1  -5       6307.30       6713.37        58.98 o                         
   1   1  -5       9814.64       9721.18        82.75 o                         
   3   1  -5        339.83        350.61        17.00 o                         
   5   1  -5       2517.77       2682.54        30.14 o                         
   7   1  -5       3278.81       3659.29        56.55 o                         
   9   1  -5       8254.94       8038.41       138.02 o                         
  11   1  -5        296.00        355.61        23.34 o                         
  13   1  -5       3841.21       3895.03        78.36 o                         
  15   1  -5       1186.71       1129.57        35.24 o                         
  17   1  -5        377.95        421.45        40.28 o                         
  19   1  -5         47.80         42.01        22.21 o                         
  21   1  -5         86.33        100.34        34.53 o                         
  23   1  -5        620.20        656.19        25.03 o                         
  25   1  -5        308.13        296.60        80.09 o                         
  27   1  -5         74.42        114.13        35.14 o                         
  29   1  -5         15.69         31.20        27.16 o                         
 -24   2  -5        172.33        105.56        30.94 o                         
 -22   2  -5        177.20        183.30        19.89 o                         
 -20   2  -5        745.30        791.65        25.40 o                         
 -18   2  -5        248.91        245.78        18.94 o                         
 -16   2  -5        131.79        101.95        18.69 o                         
 -14   2  -5        754.00        730.57        19.56 o                         
 -12   2  -5       1189.82       1149.34        16.72 o                         
 -10   2  -5        906.24        884.17        14.19 o                         
  -8   2  -5        734.21        765.29        10.98 o                         
  -6   2  -5        295.10        320.02         6.42 o                         
  -4   2  -5       2717.56       2960.54        26.85 o                         
  -2   2  -5       9187.22       9325.63       179.53 o                         
   0   2  -5      12199.95      12416.25       132.13 o                         
   2   2  -5       6991.06       6751.41        63.62 o                         
   4   2  -5        229.08        217.84        13.06 o                         
   6   2  -5        356.76        344.28        14.04 o                         
   8   2  -5        582.52        525.21        14.80 o                         
  10   2  -5      12155.66      13468.67       173.81 o                         
  12   2  -5       8064.24       8861.79       140.26 o                         
  14   2  -5       3450.71       4047.49        72.04 o                         
  16   2  -5        982.58       1096.48        36.60 o                         
  18   2  -5       1664.40       1702.70        54.72 o                         
  20   2  -5        799.22        778.25        40.33 o                         
  22   2  -5        292.64        254.15        69.42 o                         
  24   2  -5       1215.40       1188.45        40.50 o                         
  26   2  -5        519.75        559.81        66.88 o                         
  28   2  -5        127.95         60.02        61.94 o                         
 -23   3  -5        161.38        150.57        39.27 o                         
 -21   3  -5        176.79        187.44        29.41 o                         
 -19   3  -5        331.05        311.50        17.94 o                         
 -17   3  -5        181.96        160.80        11.43 o                         
 -15   3  -5       1377.02       1317.32        54.24 o                         
 -13   3  -5        772.21        776.13        16.30 o                         
 -11   3  -5        685.38        646.74        18.92 o                         
  -9   3  -5        260.06        237.60         7.89 o                         
  -7   3  -5        938.74        965.16        32.81 o                         
  -5   3  -5       4953.85       4986.16        84.72 o                         
  -3   3  -5       6337.69       6637.68       110.46 o                         
  -1   3  -5       2891.65       3013.31        52.91 o                         
   1   3  -5       5654.59       5785.46        59.47 o                         
   3   3  -5      11615.84      11534.16       105.53 o                         
   5   3  -5      12225.87      13130.72       142.71 o                         
   7   3  -5       3157.47       3338.12        46.34 o                         
   9   3  -5        771.79        695.11        15.45 o                         
  11   3  -5        464.19        412.57        14.93 o                         
  13   3  -5         33.22         38.26         5.58 o                         
  15   3  -5         55.61         48.83         7.55 o                         
  17   3  -5         52.03         46.92        27.19 o                         
  19   3  -5        650.50        618.02        45.11 o                         
  21   3  -5        238.07        208.03        39.05 o                         
  23   3  -5        772.87        753.80        56.55 o                         
  25   3  -5        268.44        217.01        47.80 o                         
  27   3  -5         72.06         59.15        28.56 o                         
 -22   4  -5        165.32        178.16        52.50 o                         
 -20   4  -5         46.56         33.95        37.95 o                         
 -18   4  -5        761.11        592.35        57.36 o                         
 -16   4  -5       1134.54       1122.11        63.37 o                         
 -14   4  -5       1496.16       1392.10        29.32 o                         
 -12   4  -5       2130.92       2051.13        65.42 o                         
 -10   4  -5        304.06        328.89        22.69 o                         
  -8   4  -5       2092.20       1996.35        45.96 o                         
  -6   4  -5       5224.19       5244.26       119.38 o                         
  -4   4  -5       2306.28       2248.38        68.00 o                         
  -2   4  -5        522.80        570.68        40.17 o                         
   0   4  -5       4774.41       5188.83        76.40 o                         
   2   4  -5       9314.65       9015.43       112.97 o                         
   4   4  -5       8054.50       7498.65       100.74 o                         
   6   4  -5       3398.28       3403.10        54.00 o                         
   8   4  -5       1702.44       1744.38        45.33 o                         
  10   4  -5       3817.06       3865.71        52.39 o                         
  12   4  -5       7035.67       6878.66       129.49 o                         
  14   4  -5       2788.80       2833.42        94.26 o                         
  16   4  -5        675.83        720.81        40.62 o                         
  18   4  -5         58.03         68.45        44.88 o                         
  20   4  -5       1167.28       1087.50        54.98 o                         
  22   4  -5       1437.63       1298.44        64.41 o                         
  24   4  -5        163.99         92.46        37.70 o                         
  26   4  -5          4.52        -10.10        28.28 o                         
 -21   5  -5         87.50         80.58        51.27 o                         
 -19   5  -5        160.36        178.48        52.71 o                         
 -17   5  -5       1576.96       1464.54        67.83 o                         
 -15   5  -5       4512.44       4611.37       124.21 o                         
 -13   5  -5       1728.70       1597.57        90.22 o                         
 -11   5  -5        564.59        522.98        25.41 o                         
  -9   5  -5        531.46        552.18        28.28 o                         
  -7   5  -5       3985.29       3836.98       107.49 o                         
  -5   5  -5       2622.05       2636.16        81.23 o                         
  -3   5  -5        230.16        241.47        36.80 o                         
  -1   5  -5        691.90        574.71        41.52 o                         
   1   5  -5       3053.05       2849.12        74.73 o                         
   3   5  -5       7440.24       7487.93       143.84 o                         
   5   5  -5       7462.80       7833.29       169.43 o                         
   7   5  -5        193.69        273.55        29.63 o                         
   9   5  -5       3161.51       3462.67        77.87 o                         
  11   5  -5       7349.04       7659.38       143.40 o                         
  13   5  -5       7340.00       7385.37       144.52 o                         
  15   5  -5       1921.91       2002.87        85.95 o                         
  17   5  -5        540.52        530.73        39.05 o                         
  19   5  -5        797.80        697.02        67.77 o                         
  21   5  -5        890.18        845.13        51.62 o                         
  23   5  -5        282.18        297.57        41.52 o                         
  25   5  -5         66.96         80.11        35.23 o                         
 -20   6  -5         12.17          1.57        32.42 o                         
 -18   6  -5         61.57         65.38        40.06 o                         
 -16   6  -5        417.52        434.88        51.76 o                         
 -14   6  -5       2297.55       2327.82       160.23 o                         
 -12   6  -5       1748.27       1847.36        94.71 o                         
 -10   6  -5        269.10        237.44        22.59 o                         
  -8   6  -5       2765.80       2503.31       140.26 o                         
  -6   6  -5      10069.12       9968.57       217.90 o                         
  -4   6  -5       5955.20       5511.32       135.77 o                         
  -2   6  -5        240.14        226.88        39.27 o                         
   0   6  -5       1948.26       1901.44        68.00 o                         
   2   6  -5       2371.84       2313.23        72.94 o                         
   4   6  -5       5880.19       5556.42       145.86 o                         
   6   6  -5        400.80        430.20        35.68 o                         
   8   6  -5       1008.79       1084.81        47.35 o                         
  10   6  -5       3043.76       3278.65       105.25 o                         
  12   6  -5       2947.06       3104.28        79.44 o                         
  14   6  -5        916.70        972.37        46.45 o                         
  16   6  -5       1124.54       1102.76        72.49 o                         
  18   6  -5        581.38        540.83        40.62 o                         
  20   6  -5       1475.77       1473.71        87.97 o                         
  22   6  -5        811.39        692.53        49.37 o                         
  24   6  -5         75.22         85.50        31.87 o                         
 -17   7  -5        532.38        556.55        62.49 o                         
 -15   7  -5        604.49        643.80        84.15 o                         
 -13   7  -5       1111.48       1181.75        92.46 o                         
 -11   7  -5        633.08        594.08        32.21 o                         
  -9   7  -5       1380.25       1239.20        83.48 o                         
  -7   7  -5       3458.03       3262.71       113.78 o                         
  -5   7  -5       8298.90       8113.37       192.99 o                         
  -3   7  -5       5188.93       5120.39       133.75 o                         
  -1   7  -5       2599.92       2682.16       123.65 o                         
   1   7  -5       1195.55       1205.54        60.59 o                         
   3   7  -5       2042.25       1926.57        70.24 o                         
   5   7  -5        850.23        881.04        50.05 o                         
   7   7  -5        408.07        326.07        37.47 o                         
   9   7  -5        333.92        336.61        58.34 o                         
  11   7  -5       2330.59       2509.82        72.94 o                         
  13   7  -5       2552.53       2652.54        76.97 o                         
  15   7  -5       2224.24       2350.71        98.74 o                         
  17   7  -5       1281.90       1125.20        55.20 o                         
  19   7  -5        283.67        229.34        53.86 o                         
  21   7  -5        363.23        314.62        39.05 o                         
  23   7  -5        264.38        133.53        54.98 o                         
 -16   8  -5        210.40        239.65        68.56 o                         
 -14   8  -5        319.05        356.38        67.04 o                         
 -12   8  -5        652.22        622.29        83.26 o                         
 -10   8  -5       1028.54        877.44        85.05 o                         
  -8   8  -5       1129.72       1056.53       131.28 o                         
  -6   8  -5       3359.18       3199.21       119.61 o                         
  -4   8  -5       4786.37       4575.29       136.89 o                         
  -2   8  -5       1755.63       1891.33       120.73 o                         
   0   8  -5        177.38        136.45        70.92 o                         
   2   8  -5       3358.91       3309.62       132.40 o                         
   4   8  -5        627.43        689.39        50.72 o                         
   6   8  -5        823.20        967.21        52.97 o                         
   8   8  -5       1244.70       1314.15        86.17 o                         
  10   8  -5       1979.97       2025.53        71.14 o                         
  12   8  -5        623.84        664.70        68.90 o                         
  14   8  -5       2298.94       2362.16        76.97 o                         
  16   8  -5        949.98        861.96        50.72 o                         
  18   8  -5        694.55        586.61        65.98 o                         
  20   8  -5        448.62        378.35        39.72 o                         
 -13   9  -5        293.38        287.72        57.36 o                         
 -11   9  -5        263.31        229.57       116.70 o                         
  -9   9  -5        402.62        488.31        77.87 o                         
  -7   9  -5        463.01        746.84        76.30 o                         
  -5   9  -5        585.89        548.91        68.22 o                         
  -3   9  -5       1260.94       1153.03       121.63 o                         
  -1   9  -5        352.22        386.43        86.85 o                         
   1   9  -5        613.54        571.13        91.56 o                         
   3   9  -5        699.72        667.85        90.22 o                         
   5   9  -5       1535.09       1572.67       105.47 o                         
   7   9  -5       2229.91       2233.34        82.58 o                         
   9   9  -5       1104.44       1100.29        88.19 o                         
  11   9  -5       1703.12       1749.51        70.47 o                         
  13   9  -5       2011.03       2148.29       105.02 o                         
  15   9  -5       1172.76       1075.83        58.57 o                         
  17   9  -5        413.35        274.45        61.49 o                         
  -8  10  -5        998.94       1061.02        97.61 o                         
  -6  10  -5        884.49        951.95        88.42 o                         
  -4  10  -5        107.93        105.47        54.98 o                         
  -2  10  -5        144.61         74.06        83.03 o                         
   0  10  -5        160.87        190.30        81.01 o                         
   2  10  -5        890.68        929.51        69.57 o                         
   4  10  -5       1080.08       1234.04       107.94 o                         
   6  10  -5       1822.67       2003.77       120.28 o                         
   8  10  -5       1018.11       1112.19        65.75 o                         
  10  10  -5       1378.83       1417.38        69.12 o                         
  12  10  -5       1725.48       1903.68        77.87 o                         
  14  10  -5        725.46        670.32        50.72 o                         
  -1  11  -5        152.49        123.87        90.44 o                         
   1  11  -5        395.09        401.69        65.75 o                         
   3  11  -5       1060.70       1259.40        82.13 o                         
   5  11  -5        666.28        623.19       100.08 o                         
   7  11  -5        466.11          5.61        86.85 o                         
 -24   0  -4        339.17        311.38        32.06 o                         
 -22   0  -4        104.13        100.45        38.72 o                         
 -20   0  -4        264.18        268.20        32.84 o                         
 -18   0  -4       5319.13       5335.01        87.62 o                         
 -16   0  -4       6216.48       6222.28        93.53 o                         
 -14   0  -4       3068.52       3152.51        53.32 o                         
 -12   0  -4        562.99        624.16        22.22 o                         
 -10   0  -4      10441.04      10435.87       110.70 o                         
  -8   0  -4      39259.36      43441.20       519.74 o                         
  -6   0  -4       6716.10       6860.20       136.11 o                         
  -4   0  -4       4816.20       5060.75        88.87 o                         
  -2   0  -4        617.48        686.30        21.88 o                         
   0   0  -4       3797.53       4108.87        55.33 o                         
   2   0  -4      15058.86      16692.88       257.85 o                         
   4   0  -4       2271.98       2128.76        48.25 o                         
   6   0  -4      66889.70      77428.38      1248.62 o                         
   8   0  -4       2613.72       2320.19        52.97 o                         
  10   0  -4     107334.66     122657.23      2162.43 o                         
  12   0  -4      21315.08      22259.60       388.23 o                         
  14   0  -4       1306.27       1438.47        50.94 o                         
  16   0  -4       3110.59       3174.52        82.36 o                         
  18   0  -4        829.39        808.78        50.94 o                         
  20   0  -4       1226.30       1217.66        65.08 o                         
  22   0  -4        321.73        317.72        26.77 o                         
  24   0  -4        364.56        433.81        27.34 o                         
  26   0  -4        229.00        287.92        28.95 o                         
 -25   1  -4        232.36        227.45        42.50 o                         
 -23   1  -4        163.33        151.03        22.61 o                         
 -21   1  -4        276.17        294.36        23.52 o                         
 -19   1  -4       1058.44       1048.80        27.72 o                         
 -17   1  -4       2016.08       1939.50        36.44 o                         
 -15   1  -4       2070.01       2048.81        32.19 o                         
 -13   1  -4       1605.45       1613.69        27.11 o                         
 -11   1  -4       5050.54       4918.29        43.40 o                         
  -9   1  -4      12400.09      11932.98        86.01 o                         
  -7   1  -4      19113.82      20398.66       149.37 o                         
  -5   1  -4      22769.61      24138.63       363.64 o                         
  -3   1  -4        892.00        904.06        13.95 o                         
  -1   1  -4       3164.95       3284.33        38.27 o                         
   1   1  -4       8261.77       8675.12        93.27 o                         
   3   1  -4       1753.57       1811.56        39.91 o                         
   5   1  -4       2376.49       2398.86        36.11 o                         
   7   1  -4       6722.41       7147.14        87.36 o                         
   9   1  -4      31193.09      35943.77       599.74 o                         
  11   1  -4       7890.53       7904.04        97.62 o                         
  13   1  -4       3265.34       3078.97       110.19 o                         
  15   1  -4        496.66        482.26        40.17 o                         
  17   1  -4       1808.76       1704.42        57.56 o                         
  19   1  -4       1943.66       2003.44        75.44 o                         
  21   1  -4        853.55        915.90        30.63 o                         
  23   1  -4        119.26        124.76        28.51 o                         
  25   1  -4         82.99         76.06        17.29 o                         
  27   1  -4        831.62        891.36        73.61 o                         
  29   1  -4        694.12        867.35        51.17 o                         
 -24   2  -4        380.13        377.41        47.28 o                         
 -22   2  -4        180.34        196.83        26.72 o                         
 -20   2  -4          9.23          0.22         9.09 o                         
 -18   2  -4        766.40        690.00        22.88 o                         
 -16   2  -4       1708.63       1575.36        28.55 o                         
 -14   2  -4        485.50        493.81        18.96 o                         
 -12   2  -4        494.54        463.47        11.50 o                         
 -10   2  -4       5944.04       5745.52        50.37 o                         
  -8   2  -4       4884.84       4687.07        37.04 o                         
  -6   2  -4      19028.51      19296.77       336.27 o                         
  -4   2  -4      14333.01      13878.18       160.68 o                         
  -2   2  -4      14206.00      14660.42       171.55 o                         
   0   2  -4      10496.41      10753.32        91.44 o                         
   2   2  -4      15496.95      16802.42       143.16 o                         
   4   2  -4       5932.74       6354.89        57.00 o                         
   6   2  -4       7784.27       8232.74        72.04 o                         
   8   2  -4       4486.90       4694.42        79.75 o                         
  10   2  -4       8123.04       8071.34       140.63 o                         
  12   2  -4      18744.62      18611.99       304.19 o                         
  14   2  -4       4740.36       4838.70        81.30 o                         
  16   2  -4        750.70        752.59        34.78 o                         
  18   2  -4       2472.84       2369.20        31.98 o                         
  20   2  -4       1396.82       1416.12        25.04 o                         
  22   2  -4        306.40        334.11        12.28 o                         
  24   2  -4        683.46        643.16        58.57 o                         
  26   2  -4        520.87        577.22        48.36 o                         
  28   2  -4        419.88        552.27        78.54 o                         
 -23   3  -4        408.20        415.06        55.75 o                         
 -21   3  -4        692.55        664.04        50.40 o                         
 -19   3  -4        407.41        390.86        19.36 o                         
 -17   3  -4        248.04        200.27        12.36 o                         
 -15   3  -4       1793.14       1618.95        52.63 o                         
 -13   3  -4       1751.47       1675.57        34.16 o                         
 -11   3  -4        873.43        840.38        12.72 o                         
  -9   3  -4       2168.16       2016.81        24.76 o                         
  -7   3  -4      10198.66       9534.48       171.45 o                         
  -5   3  -4      18646.42      17662.53       325.62 o                         
  -3   3  -4      26951.55      27484.98       318.54 o                         
  -1   3  -4      24040.40      25534.48       290.63 o                         
   1   3  -4      23742.04      25734.89       287.46 o                         
   3   3  -4       8740.58       8582.84        93.78 o                         
   5   3  -4       6023.76       5970.22        57.33 o                         
   7   3  -4       8858.28       8996.47        86.88 o                         
   9   3  -4        625.84        705.35        15.28 o                         
  11   3  -4       9915.24       9711.10        95.28 o                         
  13   3  -4      10150.65       9777.94       191.13 o                         
  15   3  -4       5043.62       5058.45       103.45 o                         
  17   3  -4       2444.95       2480.42        92.68 o                         
  19   3  -4       3101.69       3091.94       114.00 o                         
  21   3  -4       3288.74       3415.09        97.18 o                         
  23   3  -4       1894.18       1881.24        76.52 o                         
  25   3  -4        952.97       1003.61        78.32 o                         
  27   3  -4        358.29        362.64        37.95 o                         
 -22   4  -4        402.34        457.33        50.78 o                         
 -20   4  -4       1105.68       1254.76        72.24 o                         
 -18   4  -4        564.41        460.58        34.27 o                         
 -16   4  -4       1983.45       1641.26        71.26 o                         
 -14   4  -4       1231.06       1105.75        58.69 o                         
 -12   4  -4        103.83         99.32         4.61 o                         
 -10   4  -4       2153.88       2058.91        61.37 o                         
  -8   4  -4       4032.52       3975.76        60.70 o                         
  -6   4  -4       6609.92       6464.17       163.82 o                         
  -4   4  -4       8537.34       8434.05       187.83 o                         
  -2   4  -4      11570.82      10983.62       223.29 o                         
   0   4  -4       5999.79       5956.09       114.45 o                         
   2   4  -4      19284.73      20557.39       333.48 o                         
   4   4  -4      11407.65      12012.54       197.71 o                         
   6   4  -4        351.82        323.60        26.03 o                         
   8   4  -4       4918.15       5185.02        95.60 o                         
  10   4  -4       2311.36       2266.33        72.04 o                         
  12   4  -4       2638.23       2663.99        80.11 o                         
  14   4  -4       2119.18       2283.83        59.02 o                         
  16   4  -4       1384.76       1378.11        49.82 o                         
  18   4  -4       3010.05       3048.85        81.01 o                         
  22   4  -4       1802.95       1773.07        69.79 o                         
  24   4  -4        447.01        393.62        46.01 o                         
  26   4  -4        293.53        321.62        69.12 o                         
 -21   5  -4        871.89        867.67        76.79 o                         
 -19   5  -4       1341.37       1405.14        69.01 o                         
 -17   5  -4        671.13        641.32        53.31 o                         
 -15   5  -4       2240.46       2375.81        75.13 o                         
 -13   5  -4       1161.02       1155.05       112.88 o                         
 -11   5  -4       2527.29       2356.43        59.35 o                         
  -9   5  -4       3124.50       2971.10        45.32 o                         
  -7   5  -4       2942.89       2837.23        87.07 o                         
  -5   5  -4        269.29        311.26        62.16 o                         
  -3   5  -4        887.13        831.67        46.90 o                         
  -1   5  -4       1823.21       1630.35        79.21 o                         
   1   5  -4       7198.38       6692.84       130.38 o                         
   3   5  -4       8266.68       8496.89       176.16 o                         
   5   5  -4       6929.31       7538.65       155.52 o                         
   7   5  -4       2169.56       2137.29        75.63 o                         
   9   5  -4       1346.98       1427.70        62.61 o                         
  11   5  -4       2292.70       2258.47        76.74 o                         
  13   5  -4       1362.37       1367.12        64.63 o                         
  15   5  -4       1172.66       1174.80        45.11 o                         
  17   5  -4       2286.26       2311.88        67.10 o                         
  19   5  -4       1961.62       2013.42        67.77 o                         
  21   5  -4        754.04        774.89        69.35 o                         
  23   5  -4        357.21        354.12        41.07 o                         
  25   5  -4        273.81        357.98       132.52 o                         
 -20   6  -4        535.10        491.36        59.55 o                         
 -18   6  -4       1101.81       1083.66        68.90 o                         
 -16   6  -4        429.15        465.44        61.41 o                         
 -14   6  -4        121.19        130.21        39.91 o                         
 -12   6  -4        496.00        434.69        63.73 o                         
 -10   6  -4         82.81         43.50         9.99 o                         
  -8   6  -4       2025.00       2045.28        88.19 o                         
  -6   6  -4       1889.31       1926.12       114.23 o                         
  -4   6  -4        343.33        368.03        43.31 o                         
  -2   6  -4       1026.02       1025.11        53.19 o                         
   0   6  -4       7704.27       7572.31       183.12 o                         
   2   6  -4       5209.36       5134.75       109.51 o                         
   4   6  -4       2889.70       2926.55        96.95 o                         
   6   6  -4        441.74        497.30        34.11 o                         
   8   6  -4       1558.72       1622.05        52.07 o                         
  10   6  -4       2955.62       3051.32        74.28 o                         
  12   6  -4       2920.20       3010.26        73.61 o                         
  14   6  -4        322.02        299.59        46.01 o                         
  16   6  -4        197.94        208.92        29.18 o                         
  18   6  -4        178.48        141.60        29.18 o                         
  20   6  -4        317.92        320.91        53.19 o                         
  22   6  -4         80.52         68.00        28.50 o                         
  24   6  -4        130.40         89.99        32.32 o                         
 -19   7  -4        439.83        419.15        62.02 o                         
 -17   7  -4        602.40        672.67        68.67 o                         
 -15   7  -4        147.40        171.93        45.22 o                         
 -13   7  -4         52.20         24.87        41.53 o                         
 -11   7  -4       1105.76       1018.52        32.42 o                         
  -9   7  -4        602.84        693.43        69.12 o                         
  -7   7  -4        205.13        178.86        50.05 o                         
  -5   7  -4         79.84        106.82        65.53 o                         
  -3   7  -4        261.86        309.24        45.11 o                         
  -1   7  -4       1424.67       1372.06        65.08 o                         
   1   7  -4       1173.13       1272.41        61.04 o                         
   3   7  -4        686.36        763.45        45.56 o                         
   5   7  -4       1069.08       1037.90        49.37 o                         
   7   7  -4       1284.74       1360.83        52.52 o                         
   9   7  -4       1096.82       1192.52        70.24 o                         
  11   7  -4        336.29        343.80        52.29 o                         
  13   7  -4        161.86        160.46        28.73 o                         
  15   7  -4        236.49        282.53        30.75 o                         
  17   7  -4        192.34        202.20        46.68 o                         
  19   7  -4        185.98        158.44        30.08 o                         
  21   7  -4        104.52         80.11        27.38 o                         
  23   7  -4        109.05         71.14        27.61 o                         
 -16   8  -4         73.08         83.37        46.73 o                         
 -14   8  -4         33.94         28.75        38.08 o                         
 -12   8  -4        163.07        234.73        65.98 o                         
 -10   8  -4        375.90        468.34        69.35 o                         
  -8   8  -4        236.73        309.24        60.59 o                         
  -6   8  -4       1442.51       1399.20        81.91 o                         
  -4   8  -4        237.25        221.95        49.82 o                         
  -2   8  -4          7.82         11.44        31.65 o                         
   0   8  -4        427.41        424.13        49.60 o                         
   2   8  -4        454.76        437.38        45.56 o                         
   4   8  -4        392.93        444.78        66.20 o                         
   6   8  -4        613.31        707.34        44.88 o                         
   8   8  -4        738.75        790.82        69.12 o                         
  10   8  -4        204.12        185.81        33.21 o                         
  12   8  -4        264.91        277.82        34.11 o                         
  14   8  -4         67.36         76.97        25.81 o                         
  18   8  -4        124.42        109.96        27.83 o                         
  20   8  -4        139.13         50.72        26.26 o                         
 -13   9  -4         44.50         68.72        44.59 o                         
 -11   9  -4        154.44        121.63        63.51 o                         
  -9   9  -4        426.07        375.44       113.78 o                         
  -7   9  -4        500.12        555.41        70.02 o                         
  -5   9  -4        123.93        136.67        81.68 o                         
  -3   9  -4         25.91         51.84        37.70 o                         
  -1   9  -4        217.36        224.64        48.48 o                         
   1   9  -4        459.78        398.33        50.50 o                         
   3   9  -4        512.09        443.21        48.25 o                         
   5   9  -4        728.55        683.55        77.64 o                         
   7   9  -4        441.92        464.09        44.66 o                         
   9   9  -4         15.16         -0.90        40.39 o                         
  11   9  -4        372.16        345.37        39.49 o                         
  13   9  -4        880.56        935.12        50.72 o                         
  15   9  -4        482.79        416.96        58.79 o                         
  17   9  -4         95.78         55.43        25.58 o                         
 -10  10  -4         82.33         72.94        60.36 o                         
  -8  10  -4        306.50        359.28        73.84 o                         
  -6  10  -4        114.50         81.23        55.65 o                         
  -4  10  -4        200.68        118.04        94.48 o                         
  -2  10  -4          2.46        -11.66        33.88 o                         
   0  10  -4        233.67        241.47        50.50 o                         
   2  10  -4        294.98        271.31        50.72 o                         
   4  10  -4        517.01        546.22        53.64 o                         
   6  10  -4        289.00        259.19        72.04 o                         
   8  10  -4         12.45         41.52        27.16 o                         
  10  10  -4         16.65         38.15        47.13 o                         
  12  10  -4         15.87         11.44        24.46 o                         
  14  10  -4        294.78        232.71        34.56 o                         
  -3  11  -4        118.82        116.92        90.44 o                         
  -1  11  -4        708.56        763.67        74.51 o                         
   1  11  -4        497.14        570.01        63.96 o                         
   3  11  -4          5.25          2.02        34.56 o                         
   5  11  -4        229.68         -2.92        72.94 o                         
   7  11  -4         87.78         -3.14        54.30 o                         
 -25   1  -3        150.67         77.05        44.80 o                         
 -23   1  -3         38.36         34.73        19.44 o                         
 -21   1  -3         58.35         59.09        15.63 o                         
 -19   1  -3        112.85         99.51        17.58 o                         
 -17   1  -3       1291.68       1209.92        38.50 o                         
 -15   1  -3        807.09        775.20        32.34 o                         
 -13   1  -3        104.24        133.71        15.75 o                         
 -11   1  -3        961.85       1038.97        30.30 o                         
  -9   1  -3       9610.38      10382.00        98.97 o                         
  -7   1  -3       2977.88       2999.62        25.15 o                         
  -5   1  -3      13928.09      14251.70       147.53 o                         
  -3   1  -3       2766.08       2736.55        23.75 o                         
  -1   1  -3       1384.84       1327.21        19.88 o                         
   1   1  -3       3692.35       3718.06        39.60 o                         
   3   1  -3       1385.51       1466.58        20.72 o                         
   5   1  -3     132306.61     158980.42      1973.84 o                         
   7   1  -3       8998.65       9784.20       112.72 o                         
   9   1  -3        892.71        924.48        30.41 o                         
  11   1  -3        941.82        856.32        26.22 o                         
  13   1  -3       1747.27       1656.99        51.03 o                         
  15   1  -3       1285.16       1445.06        43.57 o                         
  17   1  -3        676.34        689.24        49.31 o                         
  19   1  -3       3817.18       3852.16        54.99 o                         
  21   1  -3       1421.23       1555.56        33.82 o                         
  23   1  -3        108.04         87.78        19.76 o                         
  25   1  -3         75.69         44.10        18.45 o                         
  27   1  -3         14.08         56.32        44.21 o                         
 -24   2  -3        101.20         70.16        21.62 o                         
 -22   2  -3        148.20        129.98        16.96 o                         
 -20   2  -3         85.92        103.61        16.88 o                         
 -18   2  -3       2021.39       2016.52        40.30 o                         
 -16   2  -3       1263.81       1256.04        49.61 o                         
 -14   2  -3        520.12        487.17        18.09 o                         
 -12   2  -3        632.34        630.90        17.63 o                         
 -10   2  -3       2947.37       3019.94        33.87 o                         
  -8   2  -3      10742.50      11071.28        97.63 o                         
  -6   2  -3      11457.67      11968.06       180.13 o                         
  -4   2  -3       7136.53       6961.54       182.34 o                         
  -2   2  -3        927.70        923.28        30.68 o                         
   0   2  -3      14004.04      15585.79       451.08 o                         
   2   2  -3       3332.95       3403.19        34.06 o                         
   4   2  -3       3998.44       4554.58        46.57 o                         
   6   2  -3        517.64        526.47        11.86 o                         
   8   2  -3        995.31       1031.02        28.48 o                         
  10   2  -3       2312.72       2175.31        24.30 o                         
  12   2  -3        364.59        416.79        21.31 o                         
  14   2  -3        580.84        541.46        31.66 o                         
  16   2  -3        423.59        446.96        70.23 o                         
  18   2  -3       3108.28       3156.28        44.11 o                         
  20   2  -3       1824.30       1759.77        31.51 o                         
  22   2  -3        157.82        150.89        11.94 o                         
  24   2  -3        158.37         92.28        33.83 o                         
  26   2  -3        146.60         95.84        57.78 o                         
  28   2  -3        137.29         16.60        49.60 o                         
 -25   3  -3        130.05         71.25        72.83 o                         
 -23   3  -3         75.83         68.36        18.00 o                         
 -21   3  -3        391.48        387.27        23.86 o                         
 -19   3  -3       1515.02       1482.83       100.20 o                         
 -17   3  -3       1075.23       1034.37        32.80 o                         
 -15   3  -3         73.42         91.94        17.08 o                         
 -13   3  -3        613.78        546.60        33.83 o                         
 -11   3  -3        777.80        697.24        15.62 o                         
  -9   3  -3        429.89        379.00        10.49 o                         
  -7   3  -3       2108.76       2006.75        60.63 o                         
  -5   3  -3       8990.44       8969.27       188.28 o                         
  -3   3  -3       8099.06       7817.59       140.26 o                         
  -1   3  -3       6383.35       6571.88       138.24 o                         
   1   3  -3       5505.45       5650.89        98.29 o                         
   3   3  -3        541.62        576.68        24.13 o                         
   5   3  -3       2740.23       2659.74        34.80 o                         
   7   3  -3        508.98        566.35        12.87 o                         
   9   3  -3       3936.88       4096.17        88.87 o                         
  11   3  -3       1574.39       1709.34        58.79 o                         
  13   3  -3       2497.92       2527.77        74.73 o                         
  15   3  -3       2333.21       2281.36        59.24 o                         
  17   3  -3       1774.79       1734.48        77.19 o                         
  19   3  -3        581.21        592.45        62.83 o                         
  21   3  -3        356.23        304.53        61.94 o                         
  23   3  -3        209.49        199.17        36.48 o                         
  25   3  -3          7.44          8.41        25.32 o                         
  27   3  -3        192.37        136.20        47.69 o                         
 -24   4  -3        135.78        141.75        43.20 o                         
 -22   4  -3        382.48        499.22        60.79 o                         
 -20   4  -3       1683.32       1874.67        69.74 o                         
 -18   4  -3        314.49        281.27        33.97 o                         
 -16   4  -3        123.61        113.05        16.69 o                         
 -14   4  -3         36.98         23.75        11.55 o                         
 -12   4  -3       3975.79       3695.73        89.52 o                         
 -10   4  -3       1695.38       1654.40        22.07 o                         
  -8   4  -3        716.81        833.68        48.70 o                         
  -6   4  -3        475.11        457.58        39.94 o                         
  -4   4  -3       3395.28       3461.77        83.93 o                         
  -2   4  -3      16876.61      17770.47       296.44 o                         
   0   4  -3      10736.16      11615.12       216.56 o                         
   2   4  -3       1694.65       1677.47        67.10 o                         
   4   4  -3       6748.17       6495.58       111.31 o                         
   6   4  -3       9029.21       8883.77       144.07 o                         
   8   4  -3       3142.42       2863.48        58.12 o                         
  10   4  -3        334.38        337.29        23.12 o                         
  12   4  -3        758.66        832.56        32.76 o                         
  14   4  -3       2311.56       2328.94        57.00 o                         
  16   4  -3       1312.23       1255.13        44.66 o                         
  18   4  -3        568.14        547.57        36.35 o                         
  20   4  -3         28.49         29.18        36.35 o                         
  22   4  -3        250.91        181.33        57.22 o                         
  24   4  -3        356.69        411.04        45.13 o                         
  26   4  -3        301.21        349.12        35.71 o                         
 -23   5  -3         85.70         74.62        50.63 o                         
 -21   5  -3        186.57        236.71        57.16 o                         
 -19   5  -3       1536.42       1624.61        84.22 o                         
 -17   5  -3       1371.56       1526.88        96.29 o                         
 -15   5  -3        281.05        232.97        13.78 o                         
 -13   5  -3       2089.09       2066.44        63.31 o                         
 -11   5  -3       9263.71       8579.69       452.41 o                         
  -9   5  -3       2732.76       2776.42       124.55 o                         
  -7   5  -3        275.74        244.16        38.60 o                         
  -5   5  -3        751.29        759.63        46.90 o                         
  -3   5  -3       2574.55       2389.53        70.02 o                         
  -1   5  -3       4633.83       4183.92        92.68 o                         
   1   5  -3       3311.50       3420.25        98.06 o                         
   3   5  -3       2031.54       1960.90        54.08 o                         
   5   5  -3       5079.02       5122.19       115.13 o                         
   7   5  -3      11171.71      11299.57       185.81 o                         
   9   5  -3       5832.82       6087.60       109.74 o                         
  11   5  -3       1295.65       1341.53        41.07 o                         
  13   5  -3        153.56        192.99        23.12 o                         
  15   5  -3       2474.93       2420.05        61.94 o                         
  17   5  -3       1739.85       1637.98        74.28 o                         
  19   5  -3        152.49        121.63        27.16 o                         
  21   5  -3         40.02         30.08        38.60 o                         
  23   5  -3        299.26        296.57        74.06 o                         
  25   5  -3        371.15        488.61       262.79 o                         
 -22   6  -3        408.92        342.93        60.85 o                         
 -20   6  -3       1032.90       1085.14        70.80 o                         
 -18   6  -3        671.70        848.53        82.47 o                         
 -16   6  -3       1104.30       1241.74        63.38 o                         
 -14   6  -3       1096.88       1113.14        57.84 o                         
 -12   6  -3       2894.81       2739.39       153.72 o                         
 -10   6  -3       5092.52       5125.33       141.37 o                         
  -8   6  -3       2006.78       2060.77        81.01 o                         
  -6   6  -3       2198.61       2177.24        78.54 o                         
  -4   6  -3        252.54        261.89        38.82 o                         
  -2   6  -3       3842.40       3548.84        90.66 o                         
   0   6  -3       3280.29       3209.75        82.13 o                         
   2   6  -3        240.58        268.85        49.60 o                         
   4   6  -3       3659.44       3695.38        81.46 o                         
   6   6  -3       9251.42       9744.83       170.10 o                         
   8   6  -3      11087.23      11473.29       197.93 o                         
  10   6  -3       2735.31       2874.48        87.30 o                         
  12   6  -3       1161.90       1212.94        59.47 o                         
  14   6  -3        463.00        458.03        46.90 o                         
  16   6  -3       1571.98       1554.72        51.17 o                         
  18   6  -3        768.62        681.76        39.94 o                         
  20   6  -3        138.82        150.36        41.07 o                         
  22   6  -3         34.67         25.14        23.56 o                         
  24   6  -3        198.26        244.13       120.84 o                         
 -19   7  -3        392.11        441.03        61.04 o                         
 -17   7  -3        465.03        564.90        59.18 o                         
 -15   7  -3        504.81        444.39        64.45 o                         
 -13   7  -3       1554.92       1565.72        68.55 o                         
 -11   7  -3       4890.16       4325.94       300.15 o                         
  -9   7  -3       5167.20       5041.40       145.42 o                         
  -7   7  -3        677.41        642.94        60.36 o                         
  -5   7  -3        967.78        936.25        62.83 o                         
  -3   7  -3       6297.64       6141.69       146.54 o                         
  -1   7  -3       2236.99       2040.13        73.39 o                         
   1   7  -3       1258.58       1237.86        55.20 o                         
   3   7  -3       6541.71       6829.06       165.16 o                         
   5   7  -3       7601.28       7755.43       150.80 o                         
   7   7  -3        949.10       1023.09        43.31 o                         
   9   7  -3       3810.96       3786.94        84.38 o                         
  11   7  -3       2753.78       2654.33        67.77 o                         
  13   7  -3       1790.70       1717.20        53.86 o                         
  15   7  -3       2442.98       2266.55        64.85 o                         
  17   7  -3       1323.33       1180.85        66.65 o                         
  19   7  -3        299.16        221.05        28.50 o                         
  21   7  -3        336.14        234.28        32.76 o                         
  23   7  -3        919.08       1188.71       111.08 o                         
 -18   8  -3        145.55        159.21        53.40 o                         
 -16   8  -3        167.06        251.79        64.63 o                         
 -14   8  -3        720.05        864.70        75.19 o                         
 -12   8  -3       1337.63       1363.18        69.27 o                         
 -10   8  -3       2422.65       2468.75       110.19 o                         
  -8   8  -3       4282.12       4434.82       137.34 o                         
  -6   8  -3       2188.01       2176.34        92.68 o                         
  -4   8  -3       1521.52       1656.15        76.07 o                         
  -2   8  -3       1229.16       1090.19        64.18 o                         
   0   8  -3        822.49        764.35        52.74 o                         
   2   8  -3       1414.60       1439.15        61.04 o                         
   4   8  -3       1810.48       1865.53        88.64 o                         
   6   8  -3       3714.44       3757.32        92.46 o                         
   8   8  -3       1714.16       1743.67        58.34 o                         
  10   8  -3       3507.98       3555.57       109.06 o                         
  12   8  -3       1219.07       1258.05        67.55 o                         
  14   8  -3        773.56        698.82        55.87 o                         
  16   8  -3        565.04        478.22        51.62 o                         
  18   8  -3        469.84        360.40        33.21 o                         
 -15   9  -3        261.64        277.10        57.44 o                         
 -13   9  -3        723.07        897.93        68.37 o                         
 -11   9  -3        786.25        837.82        64.85 o                         
  -9   9  -3        847.54        866.27        66.43 o                         
  -7   9  -3        942.35        963.39       118.27 o                         
  -5   9  -3        222.21        250.89        53.41 o                         
  -3   9  -3       1078.50       1052.71        70.02 o                         
  -1   9  -3       1171.63       1198.14        67.32 o                         
   1   9  -3       1808.02       1901.44        75.63 o                         
   3   9  -3       1351.68       1427.93        62.83 o                         
   5   9  -3       2329.77       2411.52       105.92 o                         
   7   9  -3       2207.87       2381.90        74.96 o                         
   9   9  -3       1732.69       1736.05        62.83 o                         
  11   9  -3        596.02        608.16        60.14 o                         
  13   9  -3        489.90        502.01        55.20 o                         
  15   9  -3         80.91         31.65        22.22 o                         
 -10  10  -3        524.76        502.21        69.55 o                         
  -8  10  -3        293.02        298.47        67.55 o                         
  -6  10  -3         90.82         99.19        85.95 o                         
  -4  10  -3        196.30        237.88        52.52 o                         
  -2  10  -3       1600.45       1672.54        86.85 o                         
   0  10  -3       1618.46       1586.14        81.23 o                         
   2  10  -3       2081.95       1949.69        82.58 o                         
   4  10  -3        735.07        832.79        54.98 o                         
   6  10  -3       1099.20       1266.80        88.42 o                         
   8  10  -3       1941.88       2126.08        75.85 o                         
  10  10  -3        744.92        692.53        45.78 o                         
  12  10  -3        379.48        272.43        55.43 o                         
  -5  11  -3        330.19        282.53       102.33 o                         
  -3  11  -3       1144.63       1327.17        87.30 o                         
  -1  11  -3       1565.33       1750.63        90.44 o                         
   1  11  -3       1746.04       1724.82        85.95 o                         
   3  11  -3        680.14        716.55        60.81 o                         
   5  11  -3        575.79        684.90        85.50 o                         
   7  11  -3        738.83        844.68        57.45 o                         
 -26   0  -2        150.12         49.94        52.74 o                         
 -24   0  -2        951.51        969.77        52.85 o                         
 -22   0  -2       2195.62       2182.85        83.03 o                         
 -20   0  -2       3032.47       3047.28        92.24 o                         
 -18   0  -2       2296.20       2297.08        72.26 o                         
 -16   0  -2       5980.67       5856.91       123.65 o                         
 -14   0  -2      10909.06      10217.87       183.35 o                         
 -12   0  -2      21095.14      21481.56       373.20 o                         
 -10   0  -2      16466.01      16582.83       279.17 o                         
  -8   0  -2       1790.29       1561.23        53.64 o                         
  -6   0  -2       5902.22       5693.11        89.32 o                         
  -4   0  -2      10317.78      10460.26       117.15 o                         
  -2   0  -2        749.88        659.02        15.38 o                         
   4   0  -2      66620.42      80060.95      1257.15 o                         
   6   0  -2      19739.35      21067.75       310.14 o                         
   8   0  -2      18864.44      20981.79       315.52 o                         
  10   0  -2       2762.06       2854.96        61.71 o                         
  12   0  -2       3057.32       2788.98        86.85 o                         
  14   0  -2       6283.30       5923.11       139.14 o                         
  16   0  -2        443.37        466.32        38.60 o                         
  18   0  -2        747.86        743.27        33.52 o                         
  20   0  -2        119.32        108.39        24.47 o                         
  22   0  -2       2266.43       2415.34        81.01 o                         
  24   0  -2       3020.07       3393.55       100.53 o                         
  26   0  -2        867.89        928.84        59.92 o                         
 -25   1  -2         20.96         16.00        17.00 o                         
 -23   1  -2       1643.15       1623.73        50.05 o                         
 -21   1  -2       2870.80       2954.08        59.57 o                         
 -19   1  -2        891.77        885.18        42.70 o                         
 -17   1  -2       1056.96       1101.13        41.96 o                         
 -15   1  -2       9063.03       9181.66       127.81 o                         
 -13   1  -2      13011.34      12582.98       159.73 o                         
 -11   1  -2       5800.52       5699.20        84.11 o                         
  -9   1  -2        206.48        230.61        10.16 o                         
  -7   1  -2        215.28        229.27        10.34 o                         
  -5   1  -2        649.86        652.29        10.01 o                         
  -3   1  -2      17341.35      18846.08       116.32 o                         
  -1   1  -2        317.25        296.34        14.44 o                         
   1   1  -2       1119.82       1058.97        12.60 o                         
   3   1  -2      12072.32      15017.25       213.68 o                         
   5   1  -2     260050.44     315534.97      4336.56 o                         
   7   1  -2      63355.80      74207.86       849.08 o                         
   9   1  -2       6898.35       7554.67        93.88 o                         
  11   1  -2       3066.92       3103.20        53.49 o                         
  13   1  -2       3526.92       3451.31        74.73 o                         
  15   1  -2       1990.88       2092.21        30.94 o                         
  17   1  -2        228.45        225.30        38.67 o                         
  19   1  -2        419.37        439.79        20.30 o                         
  21   1  -2        362.75        371.33        20.80 o                         
  23   1  -2       2337.04       2492.73        50.16 o                         
  25   1  -2       1413.20       1500.00        47.91 o                         
  27   1  -2        287.27        243.26        54.08 o                         
 -26   2  -2        220.60        136.33        34.01 o                         
 -24   2  -2        237.93        163.91        62.49 o                         
 -22   2  -2        227.68        250.37        26.27 o                         
 -20   2  -2        886.21        910.22        50.89 o                         
 -18   2  -2        590.04        637.24        33.67 o                         
 -16   2  -2        973.23        924.56        30.04 o                         
 -14   2  -2       4528.00       4481.69        55.26 o                         
 -12   2  -2       6460.54       6307.62        76.77 o                         
 -10   2  -2      10028.09       9384.14        75.49 o                         
  -8   2  -2       1985.35       1906.77        22.65 o                         
  -6   2  -2       8670.68       8580.37       104.36 o                         
  -4   2  -2       9495.72       9647.88       138.13 o                         
  -2   2  -2       3608.89       3638.16        70.02 o                         
   0   2  -2       9119.43       9604.43       104.01 o                         
   2   2  -2       9542.87      10359.61       105.11 o                         
   4   2  -2      15239.80      18868.57       287.25 o                         
   6   2  -2      16705.72      18238.96       216.42 o                         
   8   2  -2      12270.92      12241.83       107.59 o                         
  10   2  -2       5439.34       5550.22       132.57 o                         
  12   2  -2       5777.14       5648.38        55.58 o                         
  14   2  -2       5967.49       5634.67        59.86 o                         
  16   2  -2       3490.77       3320.37        38.64 o                         
  18   2  -2        471.35        456.09        11.34 o                         
  20   2  -2       1478.54       1412.08        64.40 o                         
  22   2  -2       1843.34       1773.03        40.05 o                         
  24   2  -2        912.21       1005.58        85.50 o                         
  26   2  -2        300.52        274.45        66.88 o                         
  28   2  -2        186.79          3.59        36.58 o                         
 -25   3  -2        271.23        258.94        50.08 o                         
 -23   3  -2         75.06         61.76        25.92 o                         
 -21   3  -2        494.56        511.32        42.71 o                         
 -19   3  -2        158.73        145.83        18.51 o                         
 -17   3  -2        183.02        166.76        18.16 o                         
 -15   3  -2        951.29        828.57        46.91 o                         
 -13   3  -2       3451.96       3335.95        50.42 o                         
 -11   3  -2       9613.59       9173.74       114.74 o                         
  -9   3  -2       9648.76       9163.60        99.12 o                         
  -7   3  -2      11468.31      11243.30       125.87 o                         
  -5   3  -2       8163.86       8283.49       214.20 o                         
  -3   3  -2      17877.88      20068.91       317.09 o                         
  -1   3  -2       9148.81       9174.83       167.86 o                         
   1   3  -2       2669.24       3118.87        59.47 o                         
   3   3  -2       4527.48       4418.21        73.84 o                         
   5   3  -2       3036.83       2811.65        65.53 o                         
   7   3  -2       6913.21       6441.28       100.31 o                         
   9   3  -2       1654.33       1648.08        50.72 o                         
  11   3  -2        757.31        754.92        27.38 o                         
  13   3  -2       6460.49       6520.27       130.61 o                         
  15   3  -2       4782.09       4450.75        90.44 o                         
  17   3  -2       2030.60       2034.96        78.54 o                         
  19   3  -2       1953.16       1962.70        85.72 o                         
  21   3  -2       2848.30       3010.59        99.52 o                         
  23   3  -2       1142.91       1231.86        64.85 o                         
  25   3  -2        450.62        528.94        84.83 o                         
  27   3  -2         62.64          3.14        39.72 o                         
 -24   4  -2        310.29        383.89        63.24 o                         
 -22   4  -2         52.61         49.87        16.67 o                         
 -20   4  -2        122.53         95.56        17.39 o                         
 -18   4  -2        334.06        330.15        55.37 o                         
 -16   4  -2       1153.48       1064.13        31.76 o                         
 -14   4  -2       1342.69       1216.12        64.89 o                         
 -12   4  -2       3002.26       2756.41        84.90 o                         
 -10   4  -2       4750.73       4567.92        76.54 o                         
  -8   4  -2       6812.94       6744.94       111.31 o                         
  -6   4  -2      15389.26      15147.09       366.80 o                         
  -4   4  -2       9640.84       9391.08       103.14 o                         
  -2   4  -2       9594.40       9599.19       165.39 o                         
   0   4  -2       6269.93       6570.31       114.90 o                         
   2   4  -2       5219.00       5145.53        91.11 o                         
   4   4  -2        474.52        461.39        24.91 o                         
   6   4  -2        234.33        207.35        29.85 o                         
   8   4  -2       1681.54       1732.68        52.29 o                         
  10   4  -2       2975.08       2985.34        57.45 o                         
  12   4  -2       3722.16       3607.63        68.67 o                         
  14   4  -2       3151.92       2994.99        64.63 o                         
  16   4  -2       4651.29       4376.46        91.34 o                         
  18   4  -2       1969.71       1901.89        57.89 o                         
  20   4  -2        677.02        701.29        60.59 o                         
  22   4  -2        604.55        645.51        79.44 o                         
  24   4  -2        128.40        111.45        34.73 o                         
  26   4  -2        157.22         47.55        72.26 o                         
 -23   5  -2        997.88        991.32        70.05 o                         
 -21   5  -2        434.93        461.45        53.64 o                         
 -19   5  -2        427.04        529.11        99.30 o                         
 -17   5  -2        259.88        223.32        41.25 o                         
 -15   5  -2        907.86        873.23        72.46 o                         
 -13   5  -2        978.54        859.46        47.03 o                         
 -11   5  -2       1150.78       1123.98        60.48 o                         
  -9   5  -2       1085.07       1005.64        22.36 o                         
  -7   5  -2       3614.43       3533.41        44.34 o                         
  -5   5  -2       8477.88       8299.25        94.57 o                         
  -3   5  -2       5973.20       5629.14       116.70 o                         
  -1   5  -2       4040.19       4087.20       108.39 o                         
   1   5  -2        390.00        422.11        28.28 o                         
   3   5  -2       2733.56       3042.79        63.96 o                         
   5   5  -2       5882.13       6103.54       120.95 o                         
   7   5  -2       6373.04       6485.04       109.51 o                         
   9   5  -2       3207.36       3441.80        80.34 o                         
  11   5  -2       2571.57       2689.80        57.22 o                         
  13   5  -2       2331.43       2375.39        54.98 o                         
  15   5  -2       2523.00       2405.92        58.57 o                         
  17   5  -2       1861.54       1933.08        54.75 o                         
  19   5  -2        290.51        270.41        29.85 o                         
  21   5  -2         92.05         78.74        31.74 o                         
  23   5  -2        233.46        220.13        31.20 o                         
  25   5  -2        322.85        306.03        45.00 o                         
 -22   6  -2        981.82       1130.67        89.02 o                         
 -20   6  -2        662.55        746.18        74.39 o                         
 -18   6  -2         59.71        109.82        47.78 o                         
 -16   6  -2        618.31        637.58        62.24 o                         
 -14   6  -2        465.17        550.94        57.67 o                         
 -12   6  -2        288.74        264.03        44.46 o                         
 -10   6  -2        377.62        360.57        28.62 o                         
  -8   6  -2         64.01         55.57        12.45 o                         
  -6   6  -2        885.92        903.93        54.08 o                         
  -4   6  -2       5203.97       5033.77       115.35 o                         
  -2   6  -2       3070.29       3264.51        82.58 o                         
   0   6  -2       4397.64       4628.48       118.27 o                         
   2   6  -2       2690.57       2761.15        66.65 o                         
   4   6  -2       2521.75       2656.13        62.16 o                         
   6   6  -2       1970.77       2037.21        51.17 o                         
   8   6  -2       2768.56       2785.39        77.64 o                         
  10   6  -2       2184.00       2177.91        52.07 o                         
  12   6  -2       2045.87       2117.32        52.07 o                         
  14   6  -2       2483.31       2480.19        76.52 o                         
  16   6  -2        415.54        386.43        27.38 o                         
  18   6  -2        521.61        435.58        31.42 o                         
  20   6  -2        525.30        507.17        50.94 o                         
  22   6  -2        297.04        239.17        49.26 o                         
  24   6  -2        280.47        510.31        76.07 o                         
 -21   7  -2        101.82        141.94        51.89 o                         
 -19   7  -2         80.30        115.27        47.61 o                         
 -17   7  -2         53.98         61.00        49.30 o                         
 -15   7  -2        204.98        253.62        46.81 o                         
 -13   7  -2        222.18        209.85        51.63 o                         
 -11   7  -2         58.72         44.22        15.49 o                         
  -9   7  -2         11.74         -8.76        33.66 o                         
  -7   7  -2        390.06        412.02        51.39 o                         
  -5   7  -2       4353.24       4418.21       156.19 o                         
  -3   7  -2       2637.21       2716.94        84.15 o                         
  -1   7  -2        999.37       1143.15        79.44 o                         
   1   7  -2        567.79        618.70        40.39 o                         
   3   7  -2       1488.30       1614.86        76.30 o                         
   5   7  -2       1203.52       1234.71        46.23 o                         
   7   7  -2        145.06        172.12        24.69 o                         
   9   7  -2        105.08        101.43        33.21 o                         
  11   7  -2        447.33        496.40        44.66 o                         
  13   7  -2        419.26        418.98        42.86 o                         
  15   7  -2       1030.86        899.21        53.19 o                         
  17   7  -2        144.99        120.50        35.23 o                         
  19   7  -2        159.81        112.43        35.90 o                         
  21   7  -2        563.27        795.09        97.61 o                         
 -18   8  -2         29.65         17.33        41.57 o                         
 -16   8  -2        210.21        256.20        51.97 o                         
 -14   8  -2        419.06        447.97        54.58 o                         
 -12   8  -2        162.93        197.45        43.08 o                         
 -10   8  -2         45.20         45.19        19.97 o                         
  -8   8  -2        229.34        285.45        54.30 o                         
  -6   8  -2        577.57        561.25        58.57 o                         
  -4   8  -2        356.37        369.38        78.09 o                         
  -2   8  -2        948.54        927.72        84.38 o                         
   0   8  -2         65.65         90.66        52.29 o                         
   2   8  -2        621.31        557.66        41.74 o                         
   4   8  -2       1127.63       1097.14        72.26 o                         
   6   8  -2        663.43        609.28        37.92 o                         
   8   8  -2        452.77        468.79        33.88 o                         
  10   8  -2        590.51        697.25        35.90 o                         
  12   8  -2        973.55        972.82        39.27 o                         
  14   8  -2         72.64         61.71        31.65 o                         
  16   8  -2        125.13         94.93        32.98 o                         
  20   8  -2         11.21        -52.97        63.06 o                         
 -15   9  -2        277.96        351.65        57.60 o                         
 -13   9  -2        843.73        967.29       122.53 o                         
 -11   9  -2        981.55       1131.62        65.77 o                         
  -9   9  -2        596.64        642.34        29.63 o                         
  -7   9  -2         71.91         95.84        25.70 o                         
  -5   9  -2         10.99         10.99        33.21 o                         
  -3   9  -2        913.60        919.18        62.83 o                         
  -1   9  -2        760.73        733.15        84.38 o                         
   1   9  -2        752.32        842.66        52.52 o                         
   3   9  -2        307.19        261.66        37.47 o                         
   5   9  -2        525.68        567.99        62.16 o                         
   7   9  -2        622.74        627.01        41.52 o                         
   9   9  -2        885.86        860.62        43.31 o                         
  11   9  -2       1116.05        986.51        44.66 o                         
  13   9  -2        209.92        165.84        24.91 o                         
  17   9  -2         67.22         98.74        76.97 o                         
 -12  10  -2        362.35        455.00        70.21 o                         
 -10  10  -2        136.76        161.89        59.24 o                         
  -8  10  -2        109.67         60.66        37.25 o                         
  -6  10  -2        336.31        611.76       185.81 o                         
  -4  10  -2        280.32        315.47        32.21 o                         
  -2  10  -2        276.72        313.72        52.29 o                         
   0  10  -2       1019.48       1098.72        64.18 o                         
   2  10  -2        966.33        944.54        58.57 o                         
   4  10  -2        116.27         91.79        33.21 o                         
   6  10  -2         85.03         62.16        29.85 o                         
   8  10  -2        303.11        387.11        56.32 o                         
  10  10  -2        189.05        199.73        29.85 o                         
  12  10  -2         17.23        -10.63        17.50 o                         
  14  10  -2         24.94         10.78        64.63 o                         
  -5  11  -2        233.34        255.38        60.81 o                         
  -3  11  -2        454.04        532.52        63.96 o                         
  -1  11  -2         78.13         50.50        41.96 o                         
   1  11  -2        160.09        164.94        44.43 o                         
   3  11  -2        196.44          5.39        39.94 o                         
   5  11  -2         10.61         -2.69        38.15 o                         
   7  11  -2        152.84        176.39        36.80 o                         
 -27   1  -1         58.14         28.59        22.85 o                         
 -25   1  -1        303.45        338.09        35.36 o                         
 -23   1  -1        707.63        764.16        83.03 o                         
 -21   1  -1          1.59         -2.63        20.47 o                         
 -19   1  -1        165.26        203.80        23.71 o                         
 -17   1  -1         32.80         38.44        26.91 o                         
 -15   1  -1        405.00        377.62        23.18 o                         
 -13   1  -1       2601.58       2488.98        42.76 o                         
 -11   1  -1       6223.39       6113.92        82.27 o                         
  -9   1  -1      10734.81      10437.57       120.87 o                         
  -7   1  -1       2365.11       2324.90        23.55 o                         
  -5   1  -1      20366.55      22586.95       218.58 o                         
  -3   1  -1       3279.62       3283.00        26.36 o                         
   3   1  -1       4441.78       4844.03        56.74 o                         
   5   1  -1      42166.40      49549.47       530.97 o                         
   7   1  -1      10041.89      10302.83       233.95 o                         
   9   1  -1       1337.84       1333.56        32.87 o                         
  11   1  -1        170.62        203.12        11.81 o                         
  13   1  -1       1942.65       1979.15        32.63 o                         
  15   1  -1       4519.58       4316.48        59.17 o                         
  17   1  -1        312.79        346.61        21.83 o                         
  19   1  -1        270.34        275.31        22.58 o                         
  21   1  -1        113.79        116.04        14.11 o                         
  23   1  -1        128.30        127.87        15.01 o                         
  25   1  -1        451.52        425.93        40.17 o                         
  27   1  -1        210.00        152.38        50.05 o                         
 -26   2  -1         20.86          0.75        17.62 o                         
 -24   2  -1        306.21        289.45        94.32 o                         
 -22   2  -1        600.41        609.67        35.99 o                         
 -20   2  -1        252.54        247.89        25.34 o                         
 -18   2  -1         84.69         57.87        18.78 o                         
 -16   2  -1        173.93        173.04        26.00 o                         
 -14   2  -1       1211.63       1140.46        80.34 o                         
 -12   2  -1       1770.17       1500.17        36.04 o                         
 -10   2  -1      18225.14      18216.37       211.17 o                         
  -8   2  -1       6967.26       7213.76       106.86 o                         
  -6   2  -1       3489.46       3714.73        32.33 o                         
  -4   2  -1       1735.23       1730.01        23.84 o                         
  -2   2  -1       9528.55       9482.71       337.06 o                         
   0   2  -1      37136.73      44439.04       668.07 o                         
   2   2  -1       4298.51       4413.27        81.68 o                         
   4   2  -1       9818.55       9889.80       147.89 o                         
   6   2  -1      10505.58      11257.79       156.19 o                         
   8   2  -1      14826.54      16024.08       230.02 o                         
  10   2  -1      11598.88      11977.46       180.43 o                         
  12   2  -1       3058.16       2808.36        27.74 o                         
  14   2  -1       5217.02       4963.88        53.10 o                         
  16   2  -1       5189.47       5139.25        59.61 o                         
  18   2  -1       1578.91       1575.54        24.77 o                         
  20   2  -1         25.29         20.54         5.74 o                         
  22   2  -1        569.89        588.27        51.39 o                         
  24   2  -1        287.19        246.18        65.98 o                         
  26   2  -1          2.53         -5.16        20.87 o                         
 -25   3  -1        279.57        283.14        88.03 o                         
 -23   3  -1        125.46        123.62        31.08 o                         
 -21   3  -1        168.12        154.69        27.18 o                         
 -19   3  -1        270.14        234.63        20.79 o                         
 -17   3  -1       1211.87       1188.51        37.39 o                         
 -15   3  -1       1093.40       1049.19        31.50 o                         
 -13   3  -1       1647.17       1610.81        30.23 o                         
 -11   3  -1       1714.28       1745.90        28.54 o                         
  -9   3  -1       1682.14       1562.10        60.89 o                         
  -7   3  -1       2765.84       2757.91        41.95 o                         
  -5   3  -1      10351.96      11011.80       185.70 o                         
  -3   3  -1       3776.04       4117.38        49.82 o                         
  -1   3  -1       4252.05       4195.39        61.94 o                         
   1   3  -1        865.91        880.59        37.02 o                         
   3   3  -1        406.03        326.29        16.16 o                         
   5   3  -1        766.84        724.84        21.54 o                         
   7   3  -1       1691.88       1718.99        34.56 o                         
   9   3  -1       5159.04       5437.48        84.15 o                         
  11   3  -1       3651.38       3725.23        65.98 o                         
  13   3  -1       3515.11       3410.15        65.98 o                         
  15   3  -1       2287.71       2144.25        70.24 o                         
  17   3  -1        826.78        824.94        55.87 o                         
  19   3  -1        317.12        366.50        26.93 o                         
  21   3  -1        755.09        785.34        36.39 o                         
  23   3  -1        377.76        731.80        85.50 o                         
  25   3  -1        211.94        270.64        74.96 o                         
  27   3  -1          4.23          2.47        31.20 o                         
 -24   4  -1        430.13        415.21        66.96 o                         
 -22   4  -1        129.52         94.06        19.32 o                         
 -20   4  -1        606.98        553.11        70.74 o                         
 -18   4  -1       1940.61       1963.34        76.63 o                         
 -16   4  -1       2883.74       2765.93        95.41 o                         
 -14   4  -1       1193.43       1155.42        38.75 o                         
 -12   4  -1        190.32        186.16        17.60 o                         
 -10   4  -1         14.14         15.93        10.52 o                         
  -8   4  -1       1518.02       1280.24        22.61 o                         
  -6   4  -1       3460.80       3655.27        45.81 o                         
  -4   4  -1      12408.31      13435.88       144.76 o                         
  -2   4  -1       2854.72       2848.83        44.08 o                         
   0   4  -1       8521.87       8699.75       139.81 o                         
   2   4  -1       4520.56       4368.17        74.51 o                         
   4   4  -1       7274.11       7629.98       116.70 o                         
   6   4  -1        704.50        681.76        22.67 o                         
   8   4  -1       2206.35       2285.18        54.30 o                         
  10   4  -1       1805.22       1622.27        35.90 o                         
  12   4  -1       3071.59       2915.77        69.57 o                         
  14   4  -1        266.25        267.28        32.98 o                         
  16   4  -1        199.08        206.90        23.56 o                         
  18   4  -1        117.34         96.80        27.00 o                         
  20   4  -1        772.90        893.58       148.90 o                         
  22   4  -1       1244.22       1254.02       135.55 o                         
  24   4  -1        133.69        171.67        49.60 o                         
  26   4  -1         42.59         26.71        68.90 o                         
 -23   5  -1        149.27        162.22        59.29 o                         
 -21   5  -1         38.30         27.39        14.12 o                         
 -19   5  -1        227.71        186.29        33.05 o                         
 -17   5  -1       2682.08       2663.73        78.46 o                         
 -15   5  -1        845.42        814.28        29.97 o                         
 -13   5  -1        438.87        556.78        45.51 o                         
 -11   5  -1       1420.22       1317.60        57.10 o                         
  -9   5  -1        106.67        100.39        23.34 o                         
  -7   5  -1       4431.53       4215.44        59.23 o                         
  -5   5  -1       3689.11       3600.72        49.10 o                         
  -3   5  -1       1740.03       1839.19        42.07 o                         
  -1   5  -1       1104.03       1131.93        39.72 o                         
   1   5  -1      15708.50      16214.40       272.43 o                         
   3   5  -1      11272.40      11142.94       175.04 o                         
   5   5  -1       2920.56       2834.99        66.43 o                         
   7   5  -1        124.82        150.58        25.36 o                         
   9   5  -1       1068.55       1146.52        41.74 o                         
  11   5  -1       1801.95       1798.66        41.07 o                         
  13   5  -1        540.45        541.95        36.35 o                         
  15   5  -1        170.76        214.76        32.32 o                         
  17   5  -1        176.00        187.60        22.89 o                         
  19   5  -1        500.58        523.28        39.05 o                         
  21   5  -1       1658.74       1500.50       260.54 o                         
  23   5  -1        161.69        127.47        48.70 o                         
  25   5  -1         50.57         88.19        53.41 o                         
 -22   6  -1        650.49        644.75        76.97 o                         
 -20   6  -1         28.24         50.74        38.16 o                         
 -18   6  -1        767.32        776.32        58.55 o                         
 -16   6  -1       4752.71       4787.51       125.39 o                         
 -14   6  -1       1761.05       1605.79        77.19 o                         
 -12   6  -1         87.13         90.33        15.55 o                         
 -10   6  -1        328.99        316.99        11.15 o                         
  -8   6  -1       2306.96       2205.66        43.90 o                         
  -6   6  -1       2546.92       2554.88        47.79 o                         
  -4   6  -1       1230.34       1335.94        56.10 o                         
  -2   6  -1       1607.78       1501.98        51.39 o                         
   0   6  -1       5318.38       5349.96       104.80 o                         
   2   6  -1       7538.96       7855.29       138.69 o                         
   4   6  -1       9638.47       9760.54       162.24 o                         
   6   6  -1       4620.52       4581.80        96.73 o                         
   8   6  -1       1133.06       1162.67        34.11 o                         
  10   6  -1       3968.34       3878.94        72.71 o                         
  12   6  -1       1855.81       1760.06        56.10 o                         
  14   6  -1         43.53         43.31        23.34 o                         
  16   6  -1        676.71        588.63        44.21 o                         
  18   6  -1       1513.02       1467.94       275.80 o                         
  20   6  -1        991.82       1411.55       144.52 o                         
  22   6  -1        119.67         71.66        34.22 o                         
  24   6  -1        187.72         94.03       110.64 o                         
 -21   7  -1        405.88        443.97        63.31 o                         
 -19   7  -1        350.07        397.83        69.02 o                         
 -17   7  -1        905.14        894.36        63.70 o                         
 -15   7  -1       2508.34       2548.37        83.31 o                         
 -13   7  -1       4055.69       4349.33       114.00 o                         
 -11   7  -1       2259.00       2126.14        87.37 o                         
  -9   7  -1        415.70        374.32        14.84 o                         
  -7   7  -1       2713.06       2531.55        52.60 o                         
  -5   7  -1       2739.01       2479.97        83.70 o                         
  -3   7  -1       2310.20       2248.38        73.39 o                         
  -1   7  -1       5515.27       5287.57       116.02 o                         
   1   7  -1      10417.16      10616.69       217.90 o                         
   3   7  -1       3808.17       3946.72        84.60 o                         
   5   7  -1       3814.55       3831.38        79.66 o                         
   7   7  -1       3819.22       3898.70        95.15 o                         
   9   7  -1       1117.13       1134.40        36.58 o                         
  11   7  -1       1677.45       1727.52        59.02 o                         
  13   7  -1       1737.83       1624.96        59.24 o                         
  15   7  -1        699.59        616.45        29.85 o                         
  17   7  -1        305.34        250.58       106.71 o                         
  19   7  -1        991.73        971.03       100.98 o                         
  21   7  -1        711.64        866.00        96.95 o                         
 -18   8  -1        591.52        638.08        79.92 o                         
 -16   8  -1        616.43        589.31        72.45 o                         
 -14   8  -1       1752.45       1740.16        87.74 o                         
 -12   8  -1       1215.12       1275.39        74.06 o                         
 -10   8  -1        704.01        685.21        27.79 o                         
  -8   8  -1       2052.81       2141.42        52.84 o                         
  -6   8  -1       1371.72       1381.70        71.14 o                         
  -4   8  -1       1339.42       1366.22        64.41 o                         
  -2   8  -1       2925.11       2929.01        87.07 o                         
   0   8  -1       4386.48       4242.95       102.55 o                         
   2   8  -1       1173.50       1145.84        48.92 o                         
   4   8  -1       4080.81       4029.08       111.98 o                         
   6   8  -1       2899.36       3047.28        91.56 o                         
   8   8  -1       1759.97       1730.21        67.55 o                         
  10   8  -1        882.27        806.54        33.88 o                         
  12   8  -1       1180.76       1092.43        39.27 o                         
  14   8  -1        804.45        694.41        95.60 o                         
  16   8  -1        751.63        597.74       163.14 o                         
  18   8  -1       1874.95       2142.01       203.32 o                         
  20   8  -1        918.70       1044.86       112.21 o                         
 -15   9  -1        810.89        872.23        81.66 o                         
 -13   9  -1       1332.66       1380.40        85.76 o                         
 -11   9  -1        815.91        809.83        68.40 o                         
  -9   9  -1        808.93        835.13        47.68 o                         
  -7   9  -1       1253.74       1284.90        39.00 o                         
  -5   9  -1        825.27        812.67        38.38 o                         
  -3   9  -1       1590.45       1600.05       104.35 o                         
  -1   9  -1        952.10       1030.27        82.36 o                         
   1   9  -1       1102.42       1138.66        78.76 o                         
   3   9  -1       2959.65       2968.29        81.01 o                         
   5   9  -1       2938.53       2876.50        75.41 o                         
   7   9  -1        845.81        943.87        60.14 o                         
   9   9  -1        545.43        489.21        48.03 o                         
  11   9  -1        478.00        420.41        55.99 o                         
  13   9  -1        637.59        524.56        56.55 o                         
  15   9  -1        492.44        524.90        91.79 o                         
  17   9  -1        339.84        325.85       146.76 o                         
 -12  10  -1        110.51        133.39        55.28 o                         
 -10  10  -1        537.11        539.95        69.57 o                         
  -8  10  -1        887.87        978.20        40.86 o                         
  -6  10  -1       1732.39       1732.55        61.52 o                         
  -4  10  -1       1877.59       1954.38        64.12 o                         
  -2  10  -1       1366.41       1466.43        66.99 o                         
   0  10  -1       1437.23       1464.99        56.88 o                         
   2  10  -1       2491.49       2647.56        64.15 o                         
   4  10  -1       1236.47       1296.90        60.48 o                         
   6  10  -1        354.32        330.23        32.53 o                         
   8  10  -1        859.16        840.12        39.15 o                         
  10  10  -1        319.57        300.46       125.44 o                         
  12  10  -1        888.75        901.68       102.78 o                         
  14  10  -1        247.40        157.32       144.29 o                         
  -7  11  -1       1028.21       1111.53        72.81 o                         
  -5  11  -1        627.44        621.67        48.15 o                         
  -3  11  -1        698.70        733.38        63.28 o                         
  -1  11  -1        423.30        469.24        52.97 o                         
   1  11  -1       1101.92       1136.86        64.41 o                         
   3  11  -1       1251.94       1381.47        66.20 o                         
   5  11  -1        432.53        410.67        63.96 o                         
   7  11  -1        490.17        403.26        61.71 o                         
 -26   0   0       2139.35       2282.71       100.08 o                         
 -24   0   0        770.65        711.83        60.59 o                         
 -22   0   0        572.72        551.82        51.39 o                         
 -20   0   0       3809.75       3811.40       106.59 o                         
 -18   0   0      10448.21      10221.47       203.32 o                         
 -16   0   0       2071.28       2177.01        64.85 o                         
 -14   0   0       4050.53       3907.45        83.48 o                         
 -12   0   0        295.51        270.64        25.36 o                         
 -10   0   0       2149.27       2097.35        49.82 o                         
  -8   0   0      16900.36      17293.10       259.64 o                         
  -6   0   0       6257.99       6610.03       108.84 o                         
  -4   0   0       4760.76       4943.33        85.28 o                         
   4   0   0       4774.56       4925.60        85.50 o                         
   6   0   0       6264.71       6715.95       109.96 o                         
   8   0   0      16889.38      17155.56       414.60 o                         
  10   0   0       2131.93       2089.67        37.24 o                         
  12   0   0        302.82        239.12        17.28 o                         
  14   0   0       4043.94       4006.87        73.61 o                         
  16   0   0       2082.11       2245.91        66.88 o                         
  18   0   0      10452.81      10879.87       206.45 o                         
  20   0   0       3816.71       4140.38        87.97 o                         
  22   0   0        576.21        551.82        32.53 o                         
  24   0   0        766.84        783.87        55.65 o                         
  26   0   0       2134.13       2433.06        89.77 o                         
 -27   1   0        579.68        656.28        46.78 o                         
 -25   1   0        686.65        715.53        50.08 o                         
 -23   1   0       1094.44       1175.91        46.78 o                         
 -21   1   0        859.46        870.81        38.91 o                         
 -19   1   0       5127.03       5146.34        95.79 o                         
 -17   1   0       7871.53       7852.72       112.72 o                         
 -15   1   0       1990.05       1850.98        44.85 o                         
 -13   1   0        569.91        555.69        27.57 o                         
 -11   1   0       1036.49       1009.62        30.32 o                         
  -9   1   0      11695.11      11304.47       332.24 o                         
  -7   1   0       8575.08       8319.69       162.47 o                         
  -5   1   0      10465.13      11172.63       180.09 o                         
  -3   1   0      19826.68      22710.89       293.75 o                         
   3   1   0      19800.47      22955.98       296.00 o                         
   5   1   0      10495.99      11391.33       152.15 o                         
   7   1   0       8562.31       8693.70       240.12 o                         
   9   1   0      11695.31      11364.74       120.03 o                         
  11   1   0       1034.56        983.22        36.35 o                         
  13   1   0        577.50        522.15        18.08 o                         
  15   1   0       1976.34       1908.55        29.78 o                         
  17   1   0       7866.10       8131.86       103.98 o                         
  19   1   0       5118.73       5306.60       136.22 o                         
  21   1   0        859.25        888.06        30.36 o                         
  23   1   0       1099.17       1191.31        35.80 o                         
  25   1   0        687.48        689.84        67.77 o                         
  27   1   0        579.24        695.90        69.57 o                         
 -26   2   0        432.47        455.96        40.40 o                         
 -24   2   0        178.06         83.66        63.62 o                         
 -22   2   0        446.25        465.47        33.29 o                         
 -20   2   0       2371.52       2299.63        64.24 o                         
 -18   2   0       2768.82       2760.12        62.43 o                         
 -16   2   0       4457.63       4221.36        72.15 o                         
 -14   2   0       5103.02       4890.77        74.85 o                         
 -12   2   0       1096.84       1033.69        36.94 o                         
 -10   2   0       4615.00       4617.41        59.08 o                         
  -8   2   0       6255.04       6139.78        69.66 o                         
  -6   2   0        266.35        266.01        15.29 o                         
  -4   2   0       1042.19        926.14        19.75 o                         
  -2   2   0      16739.24      19774.95       335.49 o                         
   0   2   0        733.13        929.96        18.62 o                         
   2   2   0      16742.35      20314.40       270.19 o                         
   4   2   0       1053.92       1008.28        19.30 o                         
   6   2   0        257.35        261.44        11.89 o                         
   8   2   0       6242.14       6192.40        89.99 o                         
  10   2   0       4607.78       4797.91        78.09 o                         
  12   2   0       1099.37       1045.48        39.72 o                         
  14   2   0       5098.05       5086.88        60.90 o                         
  16   2   0       4447.74       4293.96       102.12 o                         
  18   2   0       2768.51       2711.17        98.16 o                         
  20   2   0       2373.63       2269.34        73.05 o                         
  22   2   0        447.63        577.86        71.37 o                         
  24   2   0        181.43        122.75        57.00 o                         
  26   2   0        434.92        516.82        49.37 o                         
 -25   3   0         63.83         78.49        23.28 o                         
 -23   3   0        127.77        103.42        22.42 o                         
 -21   3   0        748.48        774.67       133.53 o                         
 -19   3   0        924.77        824.09        76.52 o                         
 -17   3   0       1236.91       1125.24       104.12 o                         
 -15   3   0       4758.94       4490.86        69.44 o                         
 -13   3   0       4189.00       4195.46        67.92 o                         
 -11   3   0      10217.12       9680.98       119.04 o                         
  -9   3   0       3578.38       3254.21        48.19 o                         
  -7   3   0       1170.97        986.24        25.25 o                         
  -5   3   0       3492.36       3387.84        42.20 o                         
  -3   3   0       9755.68      10320.02       118.68 o                         
  -1   3   0       4495.54       4374.53       112.66 o                         
   1   3   0       4528.55       4421.29        52.61 o                         
   3   3   0       9778.10      10490.35       141.60 o                         
   5   3   0       3471.40       3370.66        49.60 o                         
   7   3   0       1161.37        972.60        29.63 o                         
   9   3   0       3594.41       3272.14        62.83 o                         
  11   3   0      10229.80       9552.96       145.86 o                         
  13   3   0       4190.39       4376.69        92.68 o                         
  15   3   0       4764.30       4769.40        71.71 o                         
  17   3   0       1229.15       1250.10        38.92 o                         
  19   3   0        929.91        925.73        34.22 o                         
  21   3   0        754.29        891.36        59.92 o                         
  23   3   0        126.72        154.17        66.65 o                         
  25   3   0         62.46         50.27        40.17 o                         
 -26   4   0        202.80        143.87        36.87 o                         
 -24   4   0        217.96        181.99        54.48 o                         
 -22   4   0         60.50         46.88        18.86 o                         
 -20   4   0        475.62        448.66        44.26 o                         
 -18   4   0        581.32        551.87        42.41 o                         
 -16   4   0       1322.50       1223.07        82.61 o                         
 -14   4   0       1453.95       1337.60        44.46 o                         
 -12   4   0       5336.30       5228.72        73.81 o                         
 -10   4   0       6195.24       5879.28        67.28 o                         
  -8   4   0       6925.59       7196.78       102.54 o                         
  -6   4   0       4503.20       4634.23        75.85 o                         
  -4   4   0        775.76       1092.40        29.67 o                         
  -2   4   0       8286.91       8377.46       104.91 o                         
   0   4   0        549.13        530.15        26.26 o                         
   2   4   0       8315.49       8406.00       124.77 o                         
   4   4   0        784.27       1229.55        27.83 o                         
   6   4   0       4481.16       4693.34        70.02 o                         
   8   4   0       6919.66       6888.53       100.98 o                         
  10   4   0       6203.52       5858.26        89.99 o                         
  12   4   0       5347.50       5124.21        96.50 o                         
  14   4   0       1455.72       1410.43        37.47 o                         
  16   4   0       1315.73       1304.41        42.65 o                         
  18   4   0        580.34        576.85        29.93 o                         
  20   4   0        480.52        505.67        57.67 o                         
  22   4   0         59.76         89.99        41.96 o                         
  24   4   0        215.15        265.71        85.28 o                         
  26   4   0        200.70        239.67        53.41 o                         
 -25   5   0        268.35        285.14        55.61 o                         
 -23   5   0          9.53          6.11        20.69 o                         
 -21   5   0         24.76         22.42        21.82 o                         
 -19   5   0        246.81        243.55        19.82 o                         
 -17   5   0       1032.24        966.67        47.64 o                         
 -15   5   0         44.82         41.38        20.40 o                         
 -13   5   0        655.09        633.12        26.54 o                         
 -11   5   0       3525.70       3225.00        47.17 o                         
  -9   5   0       7719.61       7750.96        66.69 o                         
  -7   5   0       8281.92       8935.58       163.25 o                         
  -5   5   0       3367.34       3553.90        61.35 o                         
  -3   5   0        921.52        868.55        43.98 o                         
  -1   5   0       1901.91       1662.76        35.20 o                         
   1   5   0       1891.93       1696.11        39.94 o                         
   3   5   0        918.57        828.53        25.36 o                         
   5   5   0       3354.59       3613.47        60.59 o                         
   7   5   0       8269.79       8954.24       144.74 o                         
   9   5   0       7713.06       7684.51       127.02 o                         
  11   5   0       3533.43       3260.69        68.67 o                         
  13   5   0        659.55        622.74        23.79 o                         
  15   5   0         46.36         26.61        13.03 o                         
  17   5   0       1030.70        997.49        73.27 o                         
  19   5   0        245.12        247.62        58.12 o                         
  21   5   0         25.79         42.06        21.09 o                         
  23   5   0          9.64          1.57        38.15 o                         
  25   5   0        267.13        347.84       105.70 o                         
 -22   6   0         92.76         95.95        54.93 o                         
 -20   6   0         79.51         54.54        19.78 o                         
 -18   6   0        431.60        370.16        37.05 o                         
 -16   6   0       1190.92       1155.79        54.36 o                         
 -14   6   0        305.26        258.32        27.50 o                         
 -12   6   0       1087.11       1042.44        42.73 o                         
 -10   6   0       4071.37       3907.54        41.16 o                         
  -8   6   0       3239.73       3258.88        41.73 o                         
  -6   6   0        721.59        838.84        31.90 o                         
  -4   6   0       1192.09       1241.11        35.30 o                         
  -2   6   0       4517.73       4436.88        63.36 o                         
   0   6   0       8735.14       8818.46       153.72 o                         
   2   6   0       4504.48       4539.84        84.15 o                         
   4   6   0       1186.16       1187.58        33.43 o                         
   6   6   0        720.69        858.82        26.93 o                         
   8   6   0       3231.92       3270.80        59.69 o                         
  10   6   0       4069.55       3834.29        67.55 o                         
  12   6   0       1083.97       1039.02        39.94 o                         
  14   6   0        307.99        281.86        17.95 o                         
  16   6   0       1196.05       1111.42       108.50 o                         
  18   6   0        434.91        349.53       140.15 o                         
  20   6   0         79.61         68.22        24.49 o                         
  22   6   0         93.47         91.34        61.71 o                         
 -21   7   0        399.57        348.58        71.85 o                         
 -19   7   0        247.41        296.61        53.80 o                         
 -17   7   0        147.53         83.12        22.41 o                         
 -15   7   0        342.28        307.35        25.54 o                         
 -13   7   0        325.33        352.78        27.08 o                         
 -11   7   0        796.11        756.81        16.71 o                         
  -9   7   0       1172.71       1228.37        26.33 o                         
  -7   7   0        789.85        835.91        27.57 o                         
  -5   7   0        676.66        755.11        25.63 o                         
  -3   7   0       1442.63       1515.01        41.56 o                         
  -1   7   0        836.37        946.56        44.21 o                         
   1   7   0        835.13        986.73        40.17 o                         
   3   7   0       1435.50       1546.86        44.21 o                         
   5   7   0        673.08        792.39        44.66 o                         
   7   7   0        792.82        872.51        31.42 o                         
   9   7   0       1173.56       1190.95        34.11 o                         
  11   7   0        791.49        760.98        37.47 o                         
  13   7   0        327.23        366.99        58.01 o                         
  15   7   0        345.06        316.95        66.54 o                         
  17   7   0        149.40         91.56        33.99 o                         
  19   7   0        246.99        270.86        76.30 o                         
  21   7   0        399.16        285.23       135.77 o                         
 -18   8   0        210.45        241.60        65.25 o                         
 -16   8   0        617.17        769.44        62.91 o                         
 -14   8   0        290.52        341.97        61.93 o                         
 -12   8   0        353.05        307.74        39.60 o                         
 -10   8   0        917.87        785.70        20.90 o                         
  -8   8   0        954.01        961.59        24.27 o                         
  -6   8   0       1277.62       1266.63        27.52 o                         
  -4   8   0        481.96        523.54        27.38 o                         
  -2   8   0       1051.53       1022.42        51.39 o                         
   0   8   0        550.46        596.26        39.05 o                         
   2   8   0       1056.07       1007.60        61.71 o                         
   4   8   0        483.91        498.42        46.68 o                         
   6   8   0       1281.12       1205.98        54.98 o                         
   8   8   0        956.67        920.76        34.11 o                         
  10   8   0        918.63        783.96        48.36 o                         
  12   8   0        354.88        338.35        38.04 o                         
  14   8   0        290.72        746.61        87.30 o                         
  16   8   0        615.22        763.45       103.23 o                         
  18   8   0        209.85        255.15        83.03 o                         
 -17   9   0        188.71        201.92        66.33 o                         
 -15   9   0        173.23        212.43        49.74 o                         
 -13   9   0        230.09        296.68        48.88 o                         
 -11   9   0        294.83        329.44        53.53 o                         
  -9   9   0        128.50        104.77        16.70 o                         
  -7   9   0        475.87        478.00        26.19 o                         
  -5   9   0        663.37        657.76        31.97 o                         
  -3   9   0        935.18       1090.59       228.78 o                         
  -1   9   0        134.60         91.41        22.59 o                         
   1   9   0        134.52        107.61        28.79 o                         
   3   9   0        937.69        925.94        36.41 o                         
   5   9   0        664.64        659.64        31.46 o                         
   7   9   0        476.99        487.07        27.39 o                         
   9   9   0        128.51        106.25        28.39 o                         
  11   9   0        295.47        277.17        45.00 o                         
  13   9   0        229.59        194.34       135.55 o                         
  15   9   0        172.46        148.78        85.95 o                         
  17   9   0        188.37        260.54        88.42 o                         
 -12  10   0         47.02         16.78        39.65 o                         
 -10  10   0        166.06        242.12        52.22 o                         
  -8  10   0        134.00        147.92        21.69 o                         
  -6  10   0        146.70        153.41        23.91 o                         
  -4  10   0        579.72        889.64       206.23 o                         
  -2  10   0         51.06         33.34        26.85 o                         
   0  10   0         60.16         65.84        30.82 o                         
   2  10   0         50.93         35.45        97.95 o                         
   4  10   0        579.91        688.29       158.33 o                         
   6  10   0        146.59        173.54        26.06 o                         
   8  10   0        134.07        122.24        35.31 o                         
  10  10   0        166.04        211.39        76.74 o                         
  12  10   0         47.05         -0.22        55.65 o                         
  -7  11   0         13.32          8.32        26.39 o                         
  -5  11   0        110.91        122.63        31.19 o                         
  -3  11   0        126.41        139.63        31.34 o                         
  -1  11   0         47.78         29.18        23.64 o                         
   1  11   0         48.03         64.85        30.97 o                         
   3  11   0        126.60        152.15        33.88 o                         
   5  11   0        110.60         58.12        28.28 o                         
 -27   1   1        210.42         78.83        80.90 o                         
 -25   1   1        452.12        438.57        48.03 o                         
 -23   1   1        128.08        119.39        35.97 o                         
 -21   1   1        113.71        132.25        26.82 o                         
 -19   1   1        270.98        277.67        27.81 o                         
 -17   1   1        314.66        297.98        25.38 o                         
 -15   1   1       4513.61       4217.83        72.38 o                         
 -13   1   1       1942.95       1942.13        43.42 o                         
 -11   1   1        169.82        205.37        20.96 o                         
  -9   1   1       1338.15       1317.24        26.78 o                         
  -7   1   1      10038.77      10221.17       108.54 o                         
  -5   1   1      42148.03      49937.49       738.32 o                         
  -3   1   1       4444.21       4832.00        81.23 o                         
   3   1   1       3281.01       3348.75       132.97 o                         
   5   1   1      20361.17      22622.93       381.98 o                         
   7   1   1       2367.20       2377.54        26.58 o                         
   9   1   1      10737.48      10561.61       167.49 o                         
  11   1   1       6219.81       6208.03        58.07 o                         
  13   1   1       2595.76       2519.51        37.92 o                         
  15   1   1        406.12        392.43        17.75 o                         
  17   1   1         33.01         17.91        14.48 o                         
  19   1   1        165.76        164.78        20.65 o                         
  21   1   1          1.53         -3.10        13.00 o                         
  23   1   1        706.96        722.96        31.44 o                         
  25   1   1        303.06        293.97        58.12 o                         
  27   1   1         58.13         47.80        43.76 o                         
 -26   2   1          2.45          1.83        17.39 o                         
 -24   2   1        285.99        225.03        41.35 o                         
 -22   2   1        567.96        597.46        62.72 o                         
 -20   2   1         25.49         33.66        21.29 o                         
 -18   2   1       1582.93       1660.48        42.74 o                         
 -16   2   1       5196.93       5124.67       178.86 o                         
 -14   2   1       5209.54       4966.51        81.12 o                         
 -12   2   1       3055.21       2882.02        49.37 o                         
 -10   2   1      11605.39      11982.36       141.86 o                         
  -8   2   1      14826.08      16059.37       233.39 o                         
  -6   2   1      10500.84      11289.37       123.40 o                         
  -4   2   1       9806.44      10145.01       252.58 o                         
  -2   2   1       4300.43       4426.29       116.14 o                         
   0   2   1      37157.41      44887.93       474.88 o                         
   2   2   1       9537.07       9654.51       447.92 o                         
   4   2   1       1726.17       1720.11        26.71 o                         
   6   2   1       3486.80       3782.90        56.32 o                         
   8   2   1       6964.84       7182.04        79.64 o                         
  10   2   1      18243.31      18367.20       202.52 o                         
  12   2   1       1764.45       1541.16        30.33 o                         
  14   2   1       1210.36       1167.73        35.94 o                         
  16   2   1        173.17        183.17        13.61 o                         
  18   2   1         84.02         75.20         8.62 o                         
  20   2   1        251.19        221.05        11.74 o                         
  22   2   1        598.61        607.26        74.73 o                         
  24   2   1        305.49        413.59        43.98 o                         
  26   2   1         20.54         -1.57        23.79 o                         
 -27   3   1          4.05          9.15        24.25 o                         
 -25   3   1        210.43        183.64        31.50 o                         
 -23   3   1        375.59        356.81        33.19 o                         
 -21   3   1        752.67        717.38        52.97 o                         
 -19   3   1        313.96        339.21        29.65 o                         
 -17   3   1        827.16        791.60        35.23 o                         
 -15   3   1       2283.97       2210.01        58.91 o                         
 -13   3   1       3516.29       3283.19        58.91 o                         
 -11   3   1       3660.14       3809.43        54.19 o                         
  -9   3   1       5170.05       5469.05        72.94 o                         
  -7   3   1       1690.92       1789.06        27.02 o                         
  -5   3   1        764.81        712.48        38.25 o                         
  -3   3   1        409.40        335.90        10.65 o                         
  -1   3   1        872.92        916.47        18.12 o                         
   1   3   1       4238.75       4293.60        54.41 o                         
   3   3   1       3763.30       4200.08        59.24 o                         
   5   3   1      10330.64      11174.33       142.95 o                         
   7   3   1       2763.26       2615.74        38.15 o                         
   9   3   1       1675.73       1627.43        29.40 o                         
  11   3   1       1708.71       1746.25        30.89 o                         
  13   3   1       1643.63       1719.73        44.48 o                         
  15   3   1       1100.12       1132.10        37.53 o                         
  17   3   1       1217.08       1409.30        93.81 o                         
  19   3   1        271.52        287.25        43.54 o                         
  21   3   1        166.82        183.79        42.19 o                         
  23   3   1        124.44        118.49        42.19 o                         
  25   3   1        280.31        421.89        51.62 o                         
 -26   4   1         42.18         33.13        21.35 o                         
 -24   4   1        133.26        107.50        24.57 o                         
 -22   4   1       1240.10       1095.89        80.56 o                         
 -20   4   1        768.39        856.35        74.06 o                         
 -18   4   1        115.53         84.15        33.66 o                         
 -16   4   1        198.35        190.32        19.69 o                         
 -14   4   1        269.80        240.93        29.78 o                         
 -12   4   1       3076.88       2839.76        46.46 o                         
 -10   4   1       1807.61       1619.13        37.47 o                         
  -8   4   1       2221.18       2251.41        27.11 o                         
  -6   4   1        710.05        705.82        15.69 o                         
  -4   4   1       7257.90       7522.07        71.09 o                         
  -2   4   1       4508.09       4314.86        64.68 o                         
   0   4   1       8502.18       8668.10       106.52 o                         
   2   4   1       2842.08       2819.37        37.56 o                         
   4   4   1      12373.65      13809.41       196.14 o                         
   6   4   1       3440.14       3795.46        60.36 o                         
   8   4   1       1514.11       1254.68        23.56 o                         
  10   4   1         13.53         19.72         7.73 o                         
  12   4   1        192.83        195.71        19.41 o                         
  14   4   1       1201.50       1200.89        30.96 o                         
  16   4   1       2893.01       2882.18        74.40 o                         
  18   4   1       1949.85       2015.66       125.44 o                         
  20   4   1        609.98        673.68        62.39 o                         
  22   4   1        129.72        154.85        72.94 o                         
  24   4   1        429.43        547.34        63.73 o                         
 -25   5   1         49.98         54.71        54.33 o                         
 -23   5   1        160.65        118.16        35.25 o                         
 -21   5   1       1658.48       1562.33        96.17 o                         
 -19   5   1        501.60        519.29        64.64 o                         
 -17   5   1        175.71        163.62        24.92 o                         
 -15   5   1        172.05        180.75        18.52 o                         
 -13   5   1        544.42        550.80        21.49 o                         
 -11   5   1       1812.28       1858.04        41.55 o                         
  -9   5   1       1073.34       1133.11        20.36 o                         
  -7   5   1        125.79        153.49         9.76 o                         
  -5   5   1       2929.62       2917.83        39.31 o                         
  -3   5   1      11266.46      11144.64       128.88 o                         
  -1   5   1      15722.37      16599.32       197.79 o                         
   1   5   1       1109.68       1141.13        24.20 o                         
   3   5   1       1724.45       1815.26        43.98 o                         
   5   5   1       3692.06       3657.46        65.30 o                         
   7   5   1       4428.07       4277.73        72.26 o                         
   9   5   1        104.85        127.02        16.16 o                         
  11   5   1       1417.77       1340.24        32.42 o                         
  13   5   1        444.08        474.28        72.04 o                         
  15   5   1        849.89        838.62        59.35 o                         
  17   5   1       2693.38       2638.11       166.96 o                         
  19   5   1        229.14        273.78        89.54 o                         
  21   5   1         38.74         65.08        43.31 o                         
  23   5   1        149.59        259.87        63.06 o                         
 -24   6   1        186.06        217.25        54.72 o                         
 -22   6   1        118.66        154.28        45.21 o                         
 -20   6   1        998.27        986.98        64.63 o                         
 -18   6   1       1520.59       1445.51       126.08 o                         
 -16   6   1        683.78        698.33        43.01 o                         
 -14   6   1         43.80         26.60        18.82 o                         
 -12   6   1       1847.81       1796.67        44.97 o                         
 -10   6   1       3968.72       3900.30        39.24 o                         
  -8   6   1       1134.80       1160.45        27.70 o                         
  -6   6   1       4604.82       4509.97        56.50 o                         
  -4   6   1       9632.29       9739.02       103.72 o                         
  -2   6   1       7546.33       7934.26        84.27 o                         
   0   6   1       5343.12       5340.43        71.93 o                         
   2   6   1       1624.08       1502.20        49.15 o                         
   4   6   1       1238.53       1325.38        31.65 o                         
   6   6   1       2548.23       2582.74        56.55 o                         
   8   6   1       2313.10       2244.43        46.01 o                         
  10   6   1        333.58        314.22        20.28 o                         
  12   6   1         86.71         86.45        16.55 o                         
  14   6   1       1754.25       1641.94       153.05 o                         
  16   6   1       4746.69       4472.27       373.76 o                         
  18   6   1        766.84        788.36       127.69 o                         
  20   6   1         27.46         27.38        50.50 o                         
  22   6   1        651.51        576.96        83.26 o                         
 -21   7   1        715.95        743.67        69.98 o                         
 -19   7   1        997.76       1127.57        86.17 o                         
 -17   7   1        306.77        291.09        21.45 o                         
 -15   7   1        696.43        719.34        79.90 o                         
 -13   7   1       1735.61       1696.35        59.28 o                         
 -11   7   1       1677.12       1701.52        35.37 o                         
  -9   7   1       1117.66       1130.06        28.54 o                         
  -7   7   1       3797.60       3874.19        46.32 o                         
  -5   7   1       3795.14       3889.96        53.33 o                         
  -3   7   1       3821.54       3961.61        72.06 o                         
  -1   7   1      10436.73      10604.19       112.14 o                         
   1   7   1       5531.40       5350.08        78.00 o                         
   3   7   1       2327.57       2209.29        42.56 o                         
   5   7   1       2750.17       2574.98        52.75 o                         
   7   7   1       2729.78       2591.30        81.80 o                         
   9   7   1        418.22        373.38        17.18 o                         
  11   7   1       2244.51       2170.11       109.63 o                         
  13   7   1       4040.27       3701.42       263.91 o                         
  15   7   1       2502.16       2548.41       121.85 o                         
  17   7   1        904.68        838.17        92.46 o                         
  19   7   1        351.74        440.07        79.21 o                         
  21   7   1        405.43        471.94        86.62 o                         
 -20   8   1        922.24        967.07       117.67 o                         
 -18   8   1       1883.81       2142.07       105.64 o                         
 -16   8   1        754.00        617.88       134.18 o                         
 -14   8   1        799.42        806.37        97.52 o                         
 -12   8   1       1173.14       1046.81        43.85 o                         
 -10   8   1        878.46        785.86        26.08 o                         
  -8   8   1       1750.32       1762.80        31.54 o                         
  -6   8   1       2891.80       2969.27        41.62 o                         
  -4   8   1       4065.20       3997.59        58.35 o                         
  -2   8   1       1177.01       1256.75        52.45 o                         
   0   8   1       4412.31       4474.07        72.88 o                         
   2   8   1       2937.71       2922.79        63.50 o                         
   4   8   1       1338.95       1380.62        44.14 o                         
   6   8   1       1375.23       1340.74        34.33 o                         
   8   8   1       2060.47       2128.66        71.70 o                         
  10   8   1        706.51        670.22        23.81 o                         
  12   8   1       1209.50       1071.34        96.50 o                         
  14   8   1       1744.04       1720.33       114.23 o                         
  16   8   1        611.55        604.56        97.18 o                         
  18   8   1        590.79        665.83        95.60 o                         
 -17   9   1        342.85        309.50        56.96 o                         
 -15   9   1        490.76        506.25        71.25 o                         
 -13   9   1        635.06        601.34        87.14 o                         
 -11   9   1        478.66        411.33        27.41 o                         
  -9   9   1        545.14        519.93        21.70 o                         
  -7   9   1        843.19        908.28        24.52 o                         
  -5   9   1       2921.98       2860.41        62.88 o                         
  -3   9   1       2948.32       2986.69        82.47 o                         
  -1   9   1       1105.29       1149.45        38.19 o                         
   1   9   1        952.92        973.79        49.37 o                         
   3   9   1       1586.56       1648.44        47.19 o                         
   5   9   1        823.10        817.71        33.17 o                         
   7   9   1       1254.44       1215.49        55.87 o                         
   9   9   1        810.98        793.94        63.62 o                         
  11   9   1        817.76        800.48        93.36 o                         
  13   9   1       1325.95       1265.45       117.15 o                         
  15   9   1        810.37        851.64       168.53 o                         
 -14  10   1        244.71        303.55        62.60 o                         
 -12  10   1        888.75        849.62        60.46 o                         
 -10  10   1        321.21        368.83        53.18 o                         
  -8  10   1        867.24        922.51        31.52 o                         
  -6  10   1        358.45        350.28        26.96 o                         
  -4  10   1       1234.86       1361.18        37.11 o                         
  -2  10   1       2490.83       2697.35        50.18 o                         
   0  10   1       1438.62       1437.06        66.43 o                         
   2  10   1       1360.34       1446.39        45.62 o                         
   4  10   1       1865.96       1947.42        75.18 o                         
   6  10   1       1722.17       1712.48        58.91 o                         
   8  10   1        887.34        846.93        94.93 o                         
  10  10   1        539.15        506.95        90.22 o                         
  -7  11   1        494.26        516.38        44.24 o                         
  -5  11   1        435.06        403.53        45.88 o                         
  -3  11   1       1256.49       1346.97        73.95 o                         
  -1  11   1       1100.67       1172.14        50.15 o                         
   1  11   1        420.79        416.09        29.60 o                         
   3  11   1        692.88        628.74        35.68 o                         
 -28   0   2        384.01        408.20        63.73 o                         
 -26   0   2        873.67        877.67       109.51 o                         
 -24   0   2       3024.52       3365.72       116.92 o                         
 -22   0   2       2267.26       2230.43       122.53 o                         
 -20   0   2        123.06        105.25        35.23 o                         
 -18   0   2        744.41        682.43        46.68 o                         
 -16   0   2        437.61        516.82        56.10 o                         
 -14   0   2       6302.21       5923.56       137.34 o                         
 -12   0   2       3051.39       2750.16        63.96 o                         
 -10   0   2       2757.44       2672.73        59.69 o                         
  -8   0   2      18870.59      20693.22       330.34 o                         
  -6   0   2      19758.84      21356.32       314.17 o                         
  -4   0   2      66644.74      81640.82      1299.57 o                         
   2   0   2        756.60        645.71        13.16 o                         
   4   0   2      10312.12      10757.12       154.62 o                         
   6   0   2       5860.44       5660.10        86.17 o                         
   8   0   2       1805.41       1542.61        48.70 o                         
  10   0   2      16408.19      16057.57       260.54 o                         
  12   0   2      21087.90      21114.83       350.53 o                         
  14   0   2      10900.98      10501.14       175.49 o                         
  16   0   2       5980.85       6172.65       130.38 o                         
  18   0   2       2302.23       2451.25        61.04 o                         
  20   0   2       3040.24       3200.55        75.63 o                         
  22   0   2       2195.15       2348.01        65.75 o                         
  24   0   2        947.63        946.12        62.39 o                         
 -27   1   2        285.77        168.86       120.50 o                         
 -25   1   2       1408.80       1455.27        68.74 o                         
 -23   1   2       2335.89       2511.76        67.12 o                         
 -21   1   2        361.40        399.79        32.14 o                         
 -19   1   2        426.58        408.16        37.79 o                         
 -17   1   2        224.01        232.96        37.60 o                         
 -15   1   2       1999.30       2048.30        42.34 o                         
 -13   1   2       3521.73       3311.50        58.50 o                         
 -11   1   2       3064.16       3043.48        52.63 o                         
  -9   1   2       6892.66       7554.89        88.15 o                         
  -7   1   2      63339.58      75270.66       860.06 o                         
  -5   1   2     260033.31     310828.16      4273.29 o                         
  -3   1   2      12063.48      14726.88       143.52 o                         
  -1   1   2       1140.66       1078.97        11.73 o                         
   1   1   2        307.05        289.87        10.14 o                         
   3   1   2      17307.96      18387.39       201.48 o                         
   5   1   2        641.97        650.23        14.20 o                         
   7   1   2        219.88        250.04        11.48 o                         
   9   1   2        200.12        213.24        12.50 o                         
  11   1   2       5802.31       5730.88        87.18 o                         
  13   1   2      13020.48      12998.98       152.21 o                         
  15   1   2       9062.26       9055.82       121.00 o                         
  17   1   2       1056.83       1053.21        28.17 o                         
  19   1   2        888.15        955.03        32.10 o                         
  21   1   2       2869.09       3027.46        98.18 o                         
  23   1   2       1642.87       1745.59        45.32 o                         
  25   1   2         20.86         20.87        40.17 o                         
 -28   2   2        185.96        107.30        75.41 o                         
 -26   2   2        297.22        247.95       148.22 o                         
 -24   2   2        912.72        904.88        64.29 o                         
 -22   2   2       1846.79       1836.84        78.22 o                         
 -20   2   2       1480.18       1469.17        54.53 o                         
 -18   2   2        472.68        461.81        33.17 o                         
 -16   2   2       3485.95       3423.89       170.33 o                         
 -14   2   2       5952.29       5479.13       122.41 o                         
 -12   2   2       5783.18       5674.65       109.85 o                         
 -10   2   2       5431.33       5432.70        80.11 o                         
  -8   2   2      12238.98      11890.50       131.31 o                         
  -6   2   2      16663.87      17529.99       185.35 o                         
  -4   2   2      15232.19      18954.33       455.30 o                         
  -2   2   2       9532.57      10265.35        82.98 o                         
   0   2   2       9176.95       9840.58       162.79 o                         
   2   2   2       3597.50       3699.52        77.96 o                         
   4   2   2       9519.73       9759.36       337.74 o                         
   6   2   2       8696.68       8590.56       239.90 o                         
   8   2   2       1999.43       1881.09        29.66 o                         
  10   2   2      10028.26       9284.11       166.73 o                         
  12   2   2       6445.99       6716.18       130.38 o                         
  14   2   2       4521.13       4750.34       131.28 o                         
  16   2   2        982.08       1015.01        49.15 o                         
  18   2   2        590.49        622.29        71.14 o                         
  20   2   2        877.41        853.22        54.30 o                         
  22   2   2        226.36        283.21        64.18 o                         
  24   2   2        241.69        286.58        41.07 o                         
  26   2   2        222.31          0.67        39.27 o                         
 -27   3   2         62.49         79.45        37.28 o                         
 -25   3   2        451.39        435.94        49.96 o                         
 -23   3   2       1145.85       1087.45        72.94 o                         
 -21   3   2       2857.90       2709.06       244.50 o                         
 -19   3   2       1954.28       1820.72        80.90 o                         
 -17   3   2       2030.06       1898.68        79.66 o                         
 -15   3   2       4774.40       4487.78        71.12 o                         
 -13   3   2       6468.14       6486.26       177.62 o                         
 -11   3   2        763.45        779.74        29.77 o                         
  -9   3   2       1634.77       1634.97        30.99 o                         
  -7   3   2       6883.48       6476.79       145.15 o                         
  -5   3   2       3009.79       2841.56        30.35 o                         
  -3   3   2       4553.31       4467.50        42.92 o                         
  -1   3   2       2687.89       3100.62        34.79 o                         
   1   3   2       9126.72       9420.32       206.01 o                         
   3   3   2      17848.89      20214.45       329.85 o                         
   5   3   2       8158.89       8095.23       252.24 o                         
   7   3   2      11506.21      11211.71       184.24 o                         
   9   3   2       9652.08       9409.72       107.19 o                         
  11   3   2       9596.66       9280.62       108.14 o                         
  13   3   2       3442.84       3473.66       120.73 o                         
  15   3   2        961.31        883.95        54.30 o                         
  17   3   2        187.38        190.30        63.51 o                         
  19   3   2        160.63        163.59        41.29 o                         
  21   3   2        490.47        566.19        83.03 o                         
  23   3   2         76.81         98.96        39.72 o                         
  25   3   2        273.48        398.78        51.39 o                         
 -26   4   2        157.07        126.03        35.06 o                         
 -24   4   2        128.51        112.07        30.19 o                         
 -22   4   2        607.03        582.97        57.11 o                         
 -20   4   2        679.01        590.09        75.29 o                         
 -18   4   2       1968.09       1852.52        88.76 o                         
 -16   4   2       4651.58       4229.63        92.91 o                         
 -14   4   2       3154.93       3083.04       119.16 o                         
 -12   4   2       3741.19       3781.38       185.58 o                         
 -10   4   2       2988.75       3004.86        70.80 o                         
  -8   4   2       1681.26       1755.01        41.23 o                         
  -6   4   2        230.24        202.84        10.48 o                         
  -4   4   2        481.39        488.24        11.61 o                         
  -2   4   2       5238.38       5070.25        55.26 o                         
   0   4   2       6255.73       6613.83        71.07 o                         
   2   4   2       9589.46       9576.68       103.44 o                         
   4   4   2       9646.22       9439.07       127.91 o                         
   6   4   2      15413.14      15301.42       443.32 o                         
   8   4   2       6818.87       6753.44       128.47 o                         
  10   4   2       4764.12       4733.65        61.53 o                         
  12   4   2       2994.42       2827.25        87.41 o                         
  14   4   2       1352.23       1367.56       101.21 o                         
  16   4   2       1163.76       1166.71        68.90 o                         
  18   4   2        333.93        227.10        84.38 o                         
  20   4   2        120.66        179.31        46.01 o                         
  22   4   2         51.04         92.46        68.67 o                         
  24   4   2        311.80        396.09        62.83 o                         
 -25   5   2        320.75        287.63        62.01 o                         
 -23   5   2        230.41        223.45        48.42 o                         
 -21   5   2         90.61         84.83        27.04 o                         
 -19   5   2        288.53        276.78        25.14 o                         
 -17   5   2       1862.57       1840.92       115.35 o                         
 -15   5   2       2525.54       2386.57       106.03 o                         
 -13   5   2       2338.38       2350.70       101.09 o                         
 -11   5   2       2586.64       2732.25        88.08 o                         
  -9   5   2       3219.99       3541.81        43.12 o                         
  -7   5   2       6382.84       6465.75        56.18 o                         
  -5   5   2       5889.44       5946.60        68.83 o                         
  -3   5   2       2751.85       3012.28        36.03 o                         
  -1   5   2        392.07        384.41        15.50 o                         
   1   5   2       4025.70       4085.69        45.25 o                         
   3   5   2       5970.80       5837.56        62.14 o                         
   5   5   2       8485.98       8497.66       135.88 o                         
   7   5   2       3613.61       3541.89        53.53 o                         
   9   5   2       1090.55       1077.41        23.59 o                         
  11   5   2       1158.99       1113.78        99.30 o                         
  13   5   2        984.66        898.15        88.42 o                         
  15   5   2        913.83        896.08       108.17 o                         
  17   5   2        258.03        290.84        55.87 o                         
  19   5   2        423.14        526.47       109.29 o                         
  21   5   2        433.68        509.86        70.02 o                         
  23   5   2        998.02       1074.48       133.53 o                         
 -24   6   2        280.31        329.98        61.86 o                         
 -22   6   2        294.37        240.66        26.34 o                         
 -20   6   2        521.28        442.97        70.36 o                         
 -18   6   2        517.64        442.20        36.84 o                         
 -16   6   2        414.52        365.94        40.29 o                         
 -14   6   2       2484.29       2469.73        49.35 o                         
 -12   6   2       2051.13       2097.19        42.48 o                         
 -10   6   2       2195.67       2171.30        32.84 o                         
  -8   6   2       2782.15       2804.88        40.42 o                         
  -6   6   2       1980.22       2011.09        31.21 o                         
  -4   6   2       2525.30       2584.24        49.72 o                         
  -2   6   2       2690.51       2804.01        37.45 o                         
   0   6   2       4387.96       4597.51        55.66 o                         
   2   6   2       3066.66       3347.07        48.71 o                         
   4   6   2       5198.91       5196.15        90.44 o                         
   6   6   2        881.22        842.09        53.08 o                         
   8   6   2         64.06         67.83         8.02 o                         
  10   6   2        379.51        355.99        38.82 o                         
  12   6   2        290.90        298.47        56.10 o                         
  14   6   2        464.65        544.87        72.71 o                         
  16   6   2        618.66        569.78        73.84 o                         
  18   6   2         61.04         50.94        54.08 o                         
  20   6   2        662.03        782.52       131.73 o                         
  22   6   2        980.68       1094.67        99.86 o                         
 -21   7   2        562.21        557.73        65.45 o                         
 -19   7   2        158.57        128.15        26.18 o                         
 -17   7   2        143.35        147.28        27.46 o                         
 -15   7   2       1029.20        943.93        73.14 o                         
 -13   7   2        418.20        434.11        25.81 o                         
 -11   7   2        443.85        524.56        22.25 o                         
  -9   7   2        104.88         86.68        11.50 o                         
  -7   7   2        146.46        150.25        15.43 o                         
  -5   7   2       1207.36       1281.15        27.59 o                         
  -3   7   2       1482.54       1574.16        44.09 o                         
  -1   7   2        566.48        615.32        23.43 o                         
   1   7   2       1001.37       1105.57        29.45 o                         
   3   7   2       2630.78       2686.86        49.54 o                         
   5   7   2       4350.26       4324.60        84.27 o                         
   7   7   2        387.61        374.82        15.31 o                         
   9   7   2         12.27         10.94         6.84 o                         
  11   7   2         57.93         44.41        15.14 o                         
  13   7   2        224.03        150.58        70.92 o                         
  15   7   2        202.48        263.69       112.88 o                         
  17   7   2         54.99         73.61        57.00 o                         
  19   7   2         80.02        112.21        64.18 o                         
  21   7   2        102.23         89.09        70.92 o                         
 -20   8   2         11.11         -2.22        39.27 o                         
 -18   8   2        135.08        169.97        58.38 o                         
 -16   8   2        125.51        104.25        19.82 o                         
 -14   8   2         72.43         74.12        26.45 o                         
 -12   8   2        969.63        869.56        55.13 o                         
 -10   8   2        588.24        642.24        18.47 o                         
  -8   8   2        449.93        474.32        20.49 o                         
  -6   8   2        661.20        613.94        23.99 o                         
  -4   8   2       1123.59       1104.98        24.99 o                         
  -2   8   2        618.86        598.63        38.90 o                         
   0   8   2         66.26        113.55        24.24 o                         
   2   8   2        950.15        944.71        37.81 o                         
   4   8   2        355.57        372.67        33.32 o                         
   6   8   2        575.03        586.12        21.38 o                         
   8   8   2        229.72        255.05        21.75 o                         
  10   8   2         45.59         42.53        16.27 o                         
  12   8   2        162.92        172.57       114.23 o                         
  14   8   2        417.51        476.87        83.93 o                         
  16   8   2        209.41        231.37        76.07 o                         
  18   8   2         29.83         38.15        61.04 o                         
 -17   9   2         66.92        103.96        45.85 o                         
 -15   9   2         17.76          8.01        31.34 o                         
 -13   9   2        209.43        153.05        29.22 o                         
 -11   9   2       1114.24       1038.68        39.16 o                         
  -9   9   2        884.29        876.40        33.60 o                         
  -7   9   2        620.84        689.81        24.66 o                         
  -5   9   2        525.71        560.76        25.09 o                         
  -3   9   2        308.23        304.77        23.47 o                         
  -1   9   2        753.17        830.36        26.24 o                         
   1   9   2        761.14        755.79        47.85 o                         
   3   9   2        914.71        907.76        33.82 o                         
   5   9   2         11.14          4.56        18.18 o                         
   7   9   2         72.31         46.42        21.88 o                         
   9   9   2        595.86        712.73       136.67 o                         
  11   9   2        979.93       1023.09       155.74 o                         
  13   9   2        842.08        815.73       104.57 o                         
  15   9   2        277.09        322.25        90.89 o                         
 -14  10   2         25.02         34.67        36.89 o                         
 -12  10   2         17.30         14.46        30.43 o                         
 -10  10   2        189.16        202.35        48.74 o                         
  -8  10   2        303.26        299.92        27.14 o                         
  -6  10   2         85.16         83.75        18.69 o                         
  -4  10   2        116.26        108.60        19.58 o                         
  -2  10   2        966.37        933.10        38.99 o                         
   0  10   2       1019.34       1028.34        34.11 o                         
   2  10   2        276.38        314.95        20.31 o                         
   4  10   2        279.90        272.95        18.32 o                         
   6  10   2        335.92        326.29        72.04 o                         
   8  10   2        109.57        136.89        59.69 o                         
  10  10   2        136.52        127.46        71.14 o                         
  -7  11   2        152.57        173.69        40.56 o                         
  -5  11   2         10.51          6.35        30.99 o                         
  -3  11   2        196.24        206.28        31.98 o                         
  -1  11   2        159.92        181.15        29.21 o                         
   1  11   2         77.95         69.80        19.59 o                         
   3  11   2        453.79        469.33        30.56 o                         
 -27   1   3         14.02         28.13        29.93 o                         
 -25   1   3         75.98         86.49        33.90 o                         
 -23   1   3        108.73         69.90        35.45 o                         
 -21   1   3       1423.75       1512.08        49.58 o                         
 -19   1   3       3813.42       3877.53        82.11 o                         
 -17   1   3        678.10        686.27        31.13 o                         
 -15   1   3       1286.03       1493.50        36.84 o                         
 -13   1   3       1748.35       1655.69        40.77 o                         
 -11   1   3        938.81        862.50        31.58 o                         
  -9   1   3        890.88        882.80        24.31 o                         
  -7   1   3       8997.15       9922.30       122.25 o                         
  -5   1   3     132326.45     156642.52      1961.14 o                         
  -3   1   3       1387.10       1433.98        29.51 o                         
  -1   1   3       3687.58       3703.18        41.02 o                         
   1   1   3       1388.33       1333.75        19.26 o                         
   3   1   3       2772.88       2741.89        39.51 o                         
   5   1   3      13937.96      13961.34       233.83 o                         
   7   1   3       2970.58       3042.12        39.36 o                         
   9   1   3       9606.84      10256.75       118.39 o                         
  11   1   3        960.18       1009.60        39.72 o                         
  13   1   3        104.67        120.79        23.90 o                         
  15   1   3        805.71        751.51        31.53 o                         
  17   1   3       1290.95       1218.00        29.27 o                         
  19   1   3        112.77        118.47        17.43 o                         
  21   1   3         58.60         65.38        19.75 o                         
  23   1   3         38.42         28.09        15.66 o                         
  25   1   3        150.50        120.06        32.10 o                         
 -28   2   3        136.72         14.12        45.60 o                         
 -26   2   3        145.78        146.98        33.67 o                         
 -24   2   3        157.74        165.82        35.77 o                         
 -22   2   3        159.31        150.19        29.22 o                         
 -20   2   3       1821.27       1781.89        57.59 o                         
 -18   2   3       3108.18       3121.67       214.20 o                         
 -16   2   3        425.79        435.55        26.11 o                         
 -14   2   3        582.00        575.61        28.55 o                         
 -12   2   3        362.45        377.85        21.13 o                         
 -10   2   3       2305.23       2095.75        37.97 o                         
  -8   2   3        993.12        995.54        27.92 o                         
  -6   2   3        516.96        525.71        39.83 o                         
  -4   2   3       4005.39       4547.35        46.65 o                         
  -2   2   3       3325.55       3386.08        33.39 o                         
   0   2   3      13984.58      15492.13       282.27 o                         
   2   2   3        935.28        915.11        29.90 o                         
   4   2   3       7140.73       7024.01        92.58 o                         
   6   2   3      11451.94      11538.76       193.22 o                         
   8   2   3      10728.68      11014.10       190.52 o                         
  10   2   3       2956.00       3013.85        73.39 o                         
  12   2   3        635.02        718.34        40.17 o                         
  14   2   3        521.81        418.53        61.04 o                         
  16   2   3       1260.83       1340.86        57.22 o                         
  18   2   3       2017.12       2115.30        73.84 o                         
  20   2   3         85.36         89.32        33.66 o                         
  22   2   3        148.15        105.25        58.79 o                         
  24   2   3        100.98          3.59        34.78 o                         
 -27   3   3        190.81        119.68        37.29 o                         
 -25   3   3          7.12          1.60        29.12 o                         
 -23   3   3        210.10        184.01        49.41 o                         
 -21   3   3        358.66        352.32        50.16 o                         
 -19   3   3        578.24        574.44        51.32 o                         
 -17   3   3       1771.91       1664.75        44.04 o                         
 -15   3   3       2332.06       2252.64        49.49 o                         
 -13   3   3       2501.15       2555.81        81.35 o                         
 -11   3   3       1567.52       1670.76        35.00 o                         
  -9   3   3       3921.21       3950.24        66.99 o                         
  -7   3   3        504.96        524.64        17.02 o                         
  -5   3   3       2730.24       2696.41        36.84 o                         
  -3   3   3        541.27        619.29        16.96 o                         
  -1   3   3       5480.25       5655.91        51.29 o                         
   1   3   3       6364.02       6623.06        69.32 o                         
   3   3   3       8098.58       8229.33       138.31 o                         
   5   3   3       9013.21       9180.89       165.39 o                         
   7   3   3       2108.84       2042.59        62.39 o                         
   9   3   3        434.60        400.34        37.47 o                         
  11   3   3        782.03        661.11        46.23 o                         
  13   3   3        615.84        646.98        46.01 o                         
  15   3   3         73.15         87.97        35.00 o                         
  17   3   3       1069.76       1239.65        92.91 o                         
  19   3   3       1509.31       1662.89        74.51 o                         
  21   3   3        388.53        451.74        82.58 o                         
  23   3   3         75.39         82.81        39.49 o                         
  25   3   3        129.55        111.76        69.12 o                         
 -26   4   3        301.45        211.29        47.73 o                         
 -24   4   3        357.83        422.07        58.91 o                         
 -22   4   3        251.15        301.52       115.46 o                         
 -20   4   3         29.00         12.65        26.30 o                         
 -18   4   3        568.68        505.50        31.21 o                         
 -16   4   3       1313.70       1170.39        47.22 o                         
 -14   4   3       2314.38       2244.72       108.73 o                         
 -12   4   3        757.33        828.63        27.65 o                         
 -10   4   3        334.47        342.65        20.09 o                         
  -8   4   3       3145.02       2923.45        35.60 o                         
  -6   4   3       9037.64       8980.29        83.77 o                         
  -4   4   3       6725.66       6477.05        63.60 o                         
  -2   4   3       1680.07       1607.56        19.37 o                         
   0   4   3      10725.44      11834.92        99.63 o                         
   2   4   3      16856.46      18323.72       306.29 o                         
   4   4   3       3379.39       3529.03        41.67 o                         
   6   4   3        476.72        410.00        64.85 o                         
   8   4   3        723.38        725.07        47.80 o                         
  10   4   3       1708.30       1706.87        67.55 o                         
  12   4   3       3984.25       4030.66       110.86 o                         
  14   4   3         36.28         44.21        55.65 o                         
  16   4   3        123.23        101.43        43.54 o                         
  18   4   3        315.76        275.80        53.19 o                         
  20   4   3       1681.31       1815.71        90.44 o                         
  22   4   3        379.59        497.07        63.96 o                         
  24   4   3        134.75         98.29        51.17 o                         
 -25   5   3        372.90        383.68        77.18 o                         
 -23   5   3        301.62        220.34        70.92 o                         
 -21   5   3         39.09         33.28        28.57 o                         
 -19   5   3        154.77        119.65        38.93 o                         
 -17   5   3       1740.01       1629.66       146.31 o                         
 -15   5   3       2478.93       2403.74        85.05 o                         
 -13   5   3        156.91        181.96        26.26 o                         
 -11   5   3       1290.90       1292.52        34.36 o                         
  -9   5   3       5830.12       6159.47        62.38 o                         
  -7   5   3      11182.35      11437.81       108.93 o                         
  -5   5   3       5085.49       5179.60        46.84 o                         
  -3   5   3       2015.49       2021.95        26.76 o                         
  -1   5   3       3298.53       3474.49        33.59 o                         
   1   5   3       4637.89       4307.08        42.88 o                         
   3   5   3       2570.28       2344.99        30.50 o                         
   5   5   3        748.90        783.33        15.71 o                         
   7   5   3        275.83        220.31        32.42 o                         
   9   5   3       2738.10       2682.84       125.89 o                         
  11   5   3       9271.62       9214.78       205.33 o                         
  13   5   3       2100.34       1994.79        90.66 o                         
  15   5   3        281.97        212.29        89.09 o                         
  17   5   3       1373.83       1469.67        88.42 o                         
  19   5   3       1534.11       1680.61        96.28 o                         
  21   5   3        187.34        209.82        97.39 o                         
  23   5   3         84.59         40.84        52.97 o                         
 -24   6   3        199.91        203.24        39.67 o                         
 -22   6   3         35.39         32.54        26.53 o                         
 -20   6   3        137.76        113.26        28.60 o                         
 -18   6   3        771.23        761.55        39.40 o                         
 -16   6   3       1577.82       1565.18        42.81 o                         
 -14   6   3        461.20        470.24        25.55 o                         
 -12   6   3       1151.90       1197.18        34.55 o                         
 -10   6   3       2743.22       2852.28        35.01 o                         
  -8   6   3      11097.35      11513.67       129.92 o                         
  -6   6   3       9269.91       9729.24        85.57 o                         
  -4   6   3       3677.58       3733.73        39.43 o                         
  -2   6   3        245.65        278.34        14.52 o                         
   0   6   3       3290.57       3307.82        38.39 o                         
   2   6   3       3860.39       3659.56        47.22 o                         
   4   6   3        256.14        247.50        11.23 o                         
   6   6   3       2182.45       2086.44        33.16 o                         
   8   6   3       2009.45       1812.53        66.76 o                         
  10   6   3       5096.60       5005.04       187.16 o                         
  12   6   3       2907.16       2787.64       107.72 o                         
  14   6   3       1098.02       1150.33        82.81 o                         
  16   6   3       1102.49       1075.83       135.55 o                         
  18   6   3        671.09        922.55        85.95 o                         
  20   6   3       1035.35        989.65        95.15 o                         
  22   6   3        409.59        450.39        77.19 o                         
 -23   7   3        923.91       1187.49        80.34 o                         
 -21   7   3        339.56        306.92        97.97 o                         
 -19   7   3        295.33        248.29        38.38 o                         
 -17   7   3       1315.12       1214.95        62.89 o                         
 -15   7   3       2440.47       2351.21        57.10 o                         
 -13   7   3       1785.61       1700.53        47.37 o                         
 -11   7   3       2744.81       2670.51        35.95 o                         
  -9   7   3       3803.56       3779.95        45.27 o                         
  -7   7   3        954.42        996.50        26.22 o                         
  -5   7   3       7638.86       7695.09        75.01 o                         
  -3   7   3       6568.10       6521.98        70.27 o                         
  -1   7   3       1267.39       1290.01        25.21 o                         
   1   7   3       2244.20       2120.92        30.88 o                         
   3   7   3       6321.01       6416.00        97.48 o                         
   5   7   3        975.00        987.60        25.36 o                         
   7   7   3        674.27        644.18        56.77 o                         
   9   7   3       5149.73       4940.41       147.89 o                         
  11   7   3       4874.71       4783.10       152.15 o                         
  13   7   3       1554.23       1590.62        98.51 o                         
  15   7   3        506.42        487.19        77.19 o                         
  17   7   3        464.12        575.61        82.36 o                         
  19   7   3        393.06        411.57        82.81 o                         
 -20   8   3        311.61        330.72        69.26 o                         
 -18   8   3        468.72        443.82        33.76 o                         
 -16   8   3        561.36        519.93        49.25 o                         
 -14   8   3        772.06        689.13        31.71 o                         
 -12   8   3       1209.80       1178.70        36.15 o                         
 -10   8   3       3489.72       3550.98        51.15 o                         
  -8   8   3       1709.43       1691.84        29.74 o                         
  -6   8   3       3720.26       3705.67        45.87 o                         
  -4   8   3       1819.05       1829.43        34.70 o                         
  -2   8   3       1425.74       1414.51        32.45 o                         
   0   8   3        826.49        796.02        26.01 o                         
   2   8   3       1231.43       1205.57        26.95 o                         
   4   8   3       1522.08       1564.11        28.21 o                         
   6   8   3       2184.44       2105.99        31.87 o                         
   8   8   3       4263.79       3994.50       196.51 o                         
  10   8   3       2417.09       2262.51       116.02 o                         
  12   8   3       1337.07       1342.20       100.53 o                         
  14   8   3        722.21        817.98        97.18 o                         
  16   8   3        165.79        232.71       124.32 o                         
  18   8   3        145.02        202.87        75.63 o                         
 -17   9   3        404.59        355.07        65.05 o                         
 -15   9   3         81.94         60.62        26.41 o                         
 -13   9   3        492.64        485.06        30.92 o                         
 -11   9   3        593.55        580.45        20.72 o                         
  -9   9   3       1722.20       1713.83        31.53 o                         
  -7   9   3       2210.90       2338.29        43.03 o                         
  -5   9   3       2331.67       2456.25        47.00 o                         
  -3   9   3       1342.92       1366.90        28.61 o                         
  -1   9   3       1796.52       1945.70        42.46 o                         
   1   9   3       1164.90       1172.51        30.39 o                         
   3   9   3       1077.51       1122.00        31.83 o                         
   5   9   3        222.39        249.83        30.49 o                         
   7   9   3        933.10        860.09        54.93 o                         
   9   9   3        840.13        892.04        89.54 o                         
  11   9   3        788.04        948.36       100.08 o                         
  13   9   3        724.67        903.48       158.89 o                         
  15   9   3        264.36        241.02        84.38 o                         
 -14  10   3        132.35        135.93        43.00 o                         
 -12  10   3        379.46        390.22        30.43 o                         
 -10  10   3        740.64        705.79        40.23 o                         
  -8  10   3       1944.24       2084.91        44.52 o                         
  -6  10   3       1098.85       1193.39        32.89 o                         
  -4  10   3        731.27        753.91        31.70 o                         
  -2  10   3       2071.10       2031.96        44.91 o                         
   0  10   3       1615.44       1709.45        45.33 o                         
   2  10   3       1597.12       1638.59        39.13 o                         
   4  10   3        195.59        148.34        22.31 o                         
   6  10   3         89.05        141.37        94.48 o                         
   8  10   3        291.38        250.66       118.49 o                         
  -7  11   3        739.35        880.92        68.44 o                         
  -5  11   3        574.62        658.68        38.32 o                         
  -3  11   3        676.94        707.88        35.22 o                         
  -1  11   3       1738.76       1694.02        52.29 o                         
   1  11   3       1562.24       1620.88        41.65 o                         
 -28   0   4       1180.22       1318.19       136.22 o                         
 -26   0   4        227.89        267.28        55.65 o                         
 -24   0   4        368.06        413.59        57.22 o                         
 -22   0   4        316.74        249.99        76.97 o                         
 -20   0   4       1233.12       1387.54        65.30 o                         
 -18   0   4        824.21        824.49        50.27 o                         
 -16   0   4       3112.11       3194.72        81.46 o                         
 -14   0   4       1300.80       1556.74        52.52 o                         
 -12   0   4      21324.38      22806.64       371.18 o                         
  -8   0   4       2639.38       2395.59        54.30 o                         
  -6   0   4      66953.66      75661.59      1222.81 o                         
  -4   0   4       2246.36       2085.01        48.48 o                         
  -2   0   4      15048.52      16669.69       259.87 o                         
   0   0   4       3822.82       4214.67        68.45 o                         
   2   0   4        616.41        718.07        31.53 o                         
   4   0   4       4802.89       5091.40        57.18 o                         
   6   0   4       6722.65       6805.27       110.19 o                         
   8   0   4      39266.61      42429.16       705.10 o                         
  10   0   4      10433.52      10475.25       171.67 o                         
  12   0   4        566.25        570.68        28.95 o                         
  14   0   4       3062.17       3175.42        70.92 o                         
  16   0   4       6216.16       6465.74       148.11 o                         
  18   0   4       5332.43       5479.67       114.45 o                         
  20   0   4        269.25        291.07        30.08 o                         
  22   0   4        102.12         97.84        39.94 o                         
  24   0   4        336.84        296.22        34.11 o                         
 -29   1   4        695.69        774.07        57.51 o                         
 -27   1   4        831.87        861.00        65.97 o                         
 -25   1   4         82.50         64.41        30.71 o                         
 -23   1   4        119.39        124.59        35.45 o                         
 -21   1   4        846.95        950.76        42.67 o                         
 -19   1   4       1947.66       1907.37        60.91 o                         
 -17   1   4       1805.52       1698.57        51.81 o                         
 -15   1   4        492.42        533.42        53.08 o                         
 -13   1   4       3252.03       3066.75       159.56 o                         
 -11   1   4       7902.00       7898.34       113.96 o                         
  -9   1   4      31195.44      34876.06       396.87 o                         
  -7   1   4       6717.08       7091.29        81.40 o                         
  -5   1   4       2396.97       2474.01        41.64 o                         
  -3   1   4       1781.11       1840.83        29.07 o                         
  -1   1   4       8243.50       8549.07        96.46 o                         
   1   1   4       3158.11       3230.08        31.45 o                         
   3   1   4        898.70        932.16        16.71 o                         
   5   1   4      22707.14      23964.71       264.36 o                         
   7   1   4      19099.23      20172.66       408.20 o                         
   9   1   4      12393.49      11860.91       140.28 o                         
  11   1   4       5065.94       4920.98        85.50 o                         
  13   1   4       1610.37       1613.98        42.53 o                         
  15   1   4       2069.63       2114.21        64.29 o                         
  17   1   4       2017.65       2041.82        90.22 o                         
  19   1   4       1061.61       1055.49        34.04 o                         
  21   1   4        277.29        276.08        26.29 o                         
  23   1   4        161.65        162.51        21.76 o                         
  25   1   4        231.55        305.65        38.82 o                         
 -28   2   4        421.33        504.16        47.92 o                         
 -26   2   4        525.41        564.83        57.97 o                         
 -24   2   4        686.83        692.40        44.43 o                         
 -22   2   4        306.49        334.87        48.48 o                         
 -20   2   4       1392.51       1449.78        48.30 o                         
 -18   2   4       2468.91       2408.65        55.47 o                         
 -16   2   4        748.73        836.35        51.51 o                         
 -14   2   4       4729.15       4811.33        77.75 o                         
 -12   2   4      18717.25      18700.15       302.62 o                         
 -10   2   4       8097.80       7915.99       104.73 o                         
  -8   2   4       4502.85       4667.40        61.25 o                         
  -6   2   4       7775.02       8137.90        97.83 o                         
  -4   2   4       5923.63       6356.27        57.14 o                         
  -2   2   4      15452.24      16637.00       188.26 o                         
   0   2   4      10502.64      10592.60        89.13 o                         
   2   2   4      14258.67      15020.55       499.45 o                         
   4   2   4      14348.75      13898.27       168.81 o                         
   6   2   4      19007.24      18512.83       306.55 o                         
   8   2   4       4881.26       4571.03        95.60 o                         
  10   2   4       5943.09       5647.99       115.80 o                         
  12   2   4        493.83        470.14        36.58 o                         
  14   2   4        482.78        537.69        62.39 o                         
  16   2   4       1701.68       1709.12        64.85 o                         
  18   2   4        762.07        739.89        50.94 o                         
  20   2   4          9.78         -1.35        21.32 o                         
  22   2   4        181.45        163.59        40.62 o                         
  24   2   4        378.14        314.84        47.35 o                         
 -27   3   4        360.71        377.31        42.00 o                         
 -25   3   4        957.28        916.89        56.16 o                         
 -23   3   4       1895.12       1943.74       102.10 o                         
 -21   3   4       3290.61       3298.39       192.21 o                         
 -19   3   4       3091.17       3206.50       245.17 o                         
 -17   3   4       2452.06       2523.32        84.60 o                         
 -15   3   4       5042.17       5108.15       178.19 o                         
 -13   3   4      10134.70      10194.78       137.89 o                         
 -11   3   4       9879.46       9830.30       129.23 o                         
  -9   3   4        630.41        698.86        36.70 o                         
  -7   3   4       8875.28       9202.87        84.50 o                         
  -5   3   4       6044.06       6017.74        58.65 o                         
  -3   3   4       8725.67       8750.80        90.64 o                         
  -1   3   4      23785.69      26159.99       283.77 o                         
   1   3   4      24060.83      26010.16       360.37 o                         
   3   3   4      26975.68      27320.76       386.43 o                         
   5   3   4      18665.54      18457.16       219.53 o                         
   7   3   4      10170.50       9612.65       176.61 o                         
   9   3   4       2168.42       2129.66        65.53 o                         
  11   3   4        880.15        880.81        74.73 o                         
  13   3   4       1738.83       1735.38        68.00 o                         
  15   3   4       1778.11       1727.07        71.37 o                         
  17   3   4        244.20        271.53        42.64 o                         
  19   3   4        411.52        419.65        51.17 o                         
  21   3   4        695.21        748.18        61.49 o                         
  23   3   4        408.52        392.05        54.53 o                         
 -26   4   4        295.56        243.94        57.78 o                         
 -24   4   4        446.27        362.67        88.98 o                         
 -22   4   4       1802.35       1798.02       116.25 o                         
 -20   4   4       2815.73       2650.00       212.96 o                         
 -18   4   4       3016.22       3021.39        65.14 o                         
 -16   4   4       1394.51       1400.82        50.62 o                         
 -14   4   4       2124.78       2262.49       158.10 o                         
 -12   4   4       2633.56       2562.78        51.51 o                         
 -10   4   4       2304.01       2234.41        48.66 o                         
  -8   4   4       4946.38       5244.04        54.09 o                         
  -6   4   4        355.76        320.20        11.73 o                         
  -4   4   4      11373.22      11869.21       114.97 o                         
  -2   4   4      19268.41      20873.94       186.78 o                         
   0   4   4       6015.93       5929.94        57.75 o                         
   2   4   4      11591.38      11618.82       203.06 o                         
   4   4   4       8538.36       8484.50       150.92 o                         
   6   4   4       6603.69       6267.58       133.53 o                         
   8   4   4       4025.36       4074.63       101.43 o                         
  10   4   4       2168.48       2036.31        75.63 o                         
  12   4   4        103.83         99.19        39.72 o                         
  14   4   4       1226.32       1328.52        70.47 o                         
  16   4   4       1977.83       1918.94       121.40 o                         
  18   4   4        566.65        542.40        61.26 o                         
  20   4   4       1109.61       1280.72       121.63 o                         
  22   4   4        402.81        459.37        62.83 o                         
 -25   5   4        270.92        231.47       115.35 o                         
 -23   5   4        354.20        406.16        46.59 o                         
 -21   5   4        752.55        674.30        77.19 o                         
 -19   5   4       1965.62       2038.78       110.07 o                         
 -17   5   4       2297.55       2271.99        66.06 o                         
 -15   5   4       1182.79       1153.31        89.77 o                         
 -13   5   4       1374.57       1297.24        57.00 o                         
 -11   5   4       2305.18       2217.76        52.11 o                         
  -9   5   4       1348.01       1435.55        25.36 o                         
  -7   5   4       2170.59       2250.44        34.88 o                         
  -5   5   4       6915.18       7472.09        76.85 o                         
  -3   5   4       8254.02       8608.32        73.65 o                         
  -1   5   4       7181.92       6891.72        59.92 o                         
   1   5   4       1832.16       1642.59        20.12 o                         
   3   5   4        884.78        865.89        16.00 o                         
   5   5   4        274.19        305.74        34.18 o                         
   7   5   4       2943.80       2707.52       122.30 o                         
   9   5   4       3138.67       2932.15       136.45 o                         
  11   5   4       2541.45       2506.45        92.91 o                         
  13   5   4       1167.30       1187.58        74.51 o                         
  15   5   4       2238.02       2454.38       103.90 o                         
  17   5   4        668.41        633.29       112.88 o                         
  19   5   4       1343.14       1462.04        93.13 o                         
  21   5   4        871.10       1000.43        85.28 o                         
 -24   6   4        129.14        127.55        34.02 o                         
 -22   6   4         80.52         66.31        40.07 o                         
 -20   6   4        318.39        310.29        81.57 o                         
 -18   6   4        179.95        176.62        42.19 o                         
 -16   6   4        200.32        211.43        26.70 o                         
 -14   6   4        326.20        233.84        34.67 o                         
 -12   6   4       2929.58       2961.84        92.68 o                         
 -10   6   4       2965.15       3116.23        40.76 o                         
  -8   6   4       1550.42       1589.51        51.67 o                         
  -6   6   4        440.22        511.74        16.35 o                         
  -4   6   4       2886.14       2939.22        35.29 o                         
  -2   6   4       5196.27       5041.13        48.74 o                         
   0   6   4       7700.33       7767.36        69.86 o                         
   2   6   4       1021.47        984.39        15.35 o                         
   4   6   4        347.47        330.96        13.86 o                         
   6   6   4       1900.14       1804.71        80.11 o                         
   8   6   4       2036.01       2021.72        89.32 o                         
  10   6   4         85.17         22.67        70.47 o                         
  12   6   4        498.78        414.26        63.06 o                         
  14   6   4        121.00        152.15        55.87 o                         
  16   6   4        430.13        453.76        71.37 o                         
  18   6   4       1102.74       1165.59       140.70 o                         
  20   6   4        535.54        546.67        81.46 o                         
 -23   7   4        108.44         32.30        37.84 o                         
 -21   7   4        105.24         80.56        33.16 o                         
 -19   7   4        187.16        230.61        27.98 o                         
 -17   7   4        190.61        189.85        32.14 o                         
 -15   7   4        238.62        240.16        25.40 o                         
 -13   7   4        164.10        157.11        26.19 o                         
 -11   7   4        335.10        323.61        16.71 o                         
  -9   7   4       1094.99       1185.09        25.94 o                         
  -7   7   4       1280.42       1381.04        31.91 o                         
  -5   7   4       1064.52       1046.62        25.67 o                         
  -3   7   4        686.94        690.80        24.23 o                         
  -1   7   4       1167.86       1147.04        30.81 o                         
   1   7   4       1417.90       1392.86        30.20 o                         
   3   7   4        260.29        242.98        13.02 o                         
   5   7   4         81.38         85.88         8.06 o                         
   7   7   4        207.70        153.95        50.72 o                         
   9   7   4        600.48        735.62       116.47 o                         
  11   7   4       1104.31        914.70       131.28 o                         
  13   7   4         53.25         44.88        48.70 o                         
  15   7   4        146.83        145.64        64.41 o                         
  17   7   4        601.79        596.26        88.87 o                         
  19   7   4        438.14        528.94        84.83 o                         
 -20   8   4        138.85         87.84        23.43 o                         
 -18   8   4        123.95        121.72        31.58 o                         
 -16   8   4        388.72        417.58        30.09 o                         
 -14   8   4         66.47         65.41        33.76 o                         
 -12   8   4        262.85        266.68        16.66 o                         
 -10   8   4        205.99        234.16        25.66 o                         
  -8   8   4        740.12        789.50        26.51 o                         
  -6   8   4        613.17        662.54        20.63 o                         
  -4   8   4        392.39        446.16        18.14 o                         
  -2   8   4        457.34        474.03        19.51 o                         
   0   8   4        426.12        407.07        25.40 o                         
   2   8   4          7.59         17.49         9.89 o                         
   4   8   4        235.16        236.10        11.72 o                         
   6   8   4       1436.89       1288.35        20.05 o                         
   8   8   4        234.49        230.92       103.90 o                         
  10   8   4        374.06        448.82       118.93 o                         
  12   8   4        162.18        183.57        67.32 o                         
  14   8   4         33.78         17.50        54.98 o                         
  16   8   4         73.64         98.51        66.65 o                         
 -17   9   4         95.26         71.52        29.88 o                         
 -15   9   4        481.97        483.73        34.19 o                         
 -13   9   4        878.96        951.29        64.53 o                         
 -11   9   4        371.74        356.60        21.06 o                         
  -9   9   4         15.00         14.39        16.46 o                         
  -7   9   4        443.25        419.23        24.96 o                         
  -5   9   4        729.84        684.46        25.07 o                         
  -3   9   4        512.19        493.18        20.72 o                         
  -1   9   4        460.59        415.00        20.59 o                         
   1   9   4        218.11        237.37        17.88 o                         
   3   9   4         26.18         20.54        10.59 o                         
   5   9   4        123.11        124.59        11.57 o                         
   7   9   4        499.63        488.09        73.61 o                         
   9   9   4        425.49        389.35        75.63 o                         
  11   9   4        153.84        167.63        68.22 o                         
  13   9   4         44.32         39.49        66.20 o                         
 -14  10   4        294.61        228.31        61.18 o                         
 -12  10   4         15.77          8.62        20.26 o                         
 -10  10   4         16.63         35.36        24.07 o                         
  -8  10   4         12.49          4.09        12.78 o                         
  -6  10   4        289.02        351.72        40.67 o                         
  -4  10   4        517.04        537.33        31.76 o                         
  -2  10   4        294.60        307.02        23.32 o                         
   0  10   4        233.47        210.66        27.91 o                         
   2  10   4          2.44          5.36        10.81 o                         
   4  10   4        200.76        329.89        61.94 o                         
   6  10   4        114.72        134.20        58.12 o                         
  -7  11   4         87.70         37.56        32.53 o                         
  -5  11   4        229.27        200.52        27.26 o                         
  -3  11   4          5.11         11.69        16.42 o                         
  -1  11   4        497.29        550.33        33.24 o                         
 -29   1   5         15.69         16.40        33.64 o                         
 -27   1   5         74.70         98.81        36.45 o                         
 -25   1   5        307.66        412.21        48.99 o                         
 -23   1   5        620.17        636.00        43.22 o                         
 -21   1   5         87.09         92.79        27.29 o                         
 -19   1   5         47.29         30.81        25.32 o                         
 -17   1   5        378.13        387.61        33.49 o                         
 -15   1   5       1183.83       1175.82        41.71 o                         
 -13   1   5       3837.80       3846.72        61.30 o                         
 -11   1   5        296.10        337.41        25.72 o                         
  -9   1   5       8259.04       8388.74       100.20 o                         
  -7   1   5       3277.10       3580.34        55.15 o                         
  -5   1   5       2522.23       2674.33        42.68 o                         
  -3   1   5        338.42        355.73        15.01 o                         
  -1   1   5       9824.04       9680.91        85.36 o                         
   1   1   5       6304.75       6634.08        64.33 o                         
   3   1   5       4503.22       4370.28        44.45 o                         
   5   1   5       3139.02       3328.55        49.98 o                         
   7   1   5        539.30        595.13        32.53 o                         
   9   1   5        126.24        137.12        15.75 o                         
  11   1   5        259.49        267.79        25.74 o                         
  13   1   5       1651.76       1670.30        60.36 o                         
  15   1   5        466.46        431.29        27.61 o                         
  17   1   5        405.11        460.95        28.30 o                         
  19   1   5        863.45        820.79        29.36 o                         
  21   1   5        247.61        252.27        25.47 o                         
  23   1   5         58.31         20.28        34.56 o                         
 -28   2   5        128.37        111.61        36.05 o                         
 -26   2   5        521.18        539.26        47.07 o                         
 -24   2   5       1212.16       1296.68        55.83 o                         
 -22   2   5        293.35        265.01        43.08 o                         
 -20   2   5        798.87        747.19        48.56 o                         
 -18   2   5       1667.69       1622.16        54.26 o                         
 -16   2   5        978.17       1081.71        61.94 o                         
 -14   2   5       3444.28       4078.08        74.06 o                         
 -12   2   5       8063.19       8776.06       112.61 o                         
 -10   2   5      12162.73      13498.25       157.87 o                         
  -8   2   5        581.38        563.70        26.34 o                         
  -6   2   5        352.44        338.15        17.56 o                         
  -4   2   5        226.54        214.96        11.72 o                         
  -2   2   5       6995.92       6702.21        65.56 o                         
   0   2   5      12225.92      12341.09       105.03 o                         
   2   2   5       9190.25       9166.81       142.72 o                         
   4   2   5       2708.90       2926.81        50.46 o                         
   6   2   5        293.35        326.82        21.89 o                         
   8   2   5        737.01        764.57        39.05 o                         
  10   2   5        904.42        898.09        43.31 o                         
  12   2   5       1185.10       1190.05        52.52 o                         
  14   2   5        750.99        842.89        72.94 o                         
  16   2   5        132.01        155.07        34.33 o                         
  18   2   5        250.83        295.10        40.17 o                         
  20   2   5        746.22        896.30        85.72 o                         
  22   2   5        177.69        183.35        42.41 o                         
  24   2   5        173.06          6.29        63.73 o                         
 -27   3   5         72.72         70.41        32.95 o                         
 -25   3   5        268.78        347.13       141.26 o                         
 -23   3   5        772.21        730.82        49.52 o                         
 -21   3   5        238.76        193.56        31.05 o                         
 -19   3   5        652.56        669.77        45.86 o                         
 -17   3   5         53.27         40.14        27.61 o                         
 -15   3   5         54.95         65.55        18.99 o                         
 -13   3   5         34.46         61.03        16.87 o                         
 -11   3   5        467.66        435.49        44.66 o                         
  -9   3   5        766.35        677.80        24.96 o                         
  -7   3   5       3155.24       3297.00        37.98 o                         
  -5   3   5      12209.88      13233.48       169.15 o                         
  -3   3   5      11603.81      11499.28       102.96 o                         
  -1   3   5       5652.85       5763.88        57.64 o                         
   1   3   5       2900.02       3019.07        30.66 o                         
   3   3   5       6332.74       6501.16        89.25 o                         
   5   3   5       4972.23       5013.26        84.21 o                         
   7   3   5        944.02        950.61        47.58 o                         
   9   3   5        262.83        256.95        35.23 o                         
  11   3   5        680.50        801.82        74.51 o                         
  13   3   5        766.73        862.19        82.81 o                         
  15   3   5       1376.21       1372.94        67.32 o                         
  17   3   5        180.16        187.38        42.19 o                         
  19   3   5        329.28        372.75        78.32 o                         
  21   3   5        176.65        245.51        46.90 o                         
  23   3   5        162.43        171.67        75.85 o                         
 -26   4   5          4.39         11.20        25.20 o                         
 -24   4   5        164.32        154.42        65.64 o                         
 -22   4   5       1436.08       1334.34        68.33 o                         
 -20   4   5       1167.54       1143.96        51.17 o                         
 -18   4   5         59.29         84.81        31.01 o                         
 -16   4   5        674.82        647.54        37.41 o                         
 -14   4   5       2784.81       2856.98        65.07 o                         
 -12   4   5       7037.50       7049.48       117.37 o                         
 -10   4   5       3818.57       3898.22        68.06 o                         
  -8   4   5       1696.73       1741.57        27.17 o                         
  -6   4   5       3387.11       3469.52        39.00 o                         
  -4   4   5       8050.19       7560.48        91.16 o                         
  -2   4   5       9318.13       9170.34        95.70 o                         
   0   4   5       4781.72       5278.58        72.09 o                         
   2   4   5        516.90        610.98        11.33 o                         
   4   4   5       2312.88       2230.32        49.18 o                         
   6   4   5       5235.77       5138.57        87.07 o                         
   8   4   5       2099.56       2013.87        71.37 o                         
  10   4   5        300.30        354.57        46.23 o                         
  12   4   5       2119.97       2177.91        85.28 o                         
  14   4   5       1487.14       1513.88        75.85 o                         
  16   4   5       1133.41       1256.03       112.21 o                         
  18   4   5        758.54        777.14        65.53 o                         
  20   4   5         46.01         27.61        40.62 o                         
  22   4   5        165.66        165.84        87.52 o                         
 -25   5   5         65.73         67.61        39.72 o                         
 -23   5   5        281.78        233.12        53.34 o                         
 -21   5   5        889.31        826.89        49.60 o                         
 -19   5   5        795.46        734.34        38.40 o                         
 -17   5   5        537.76        523.34        43.48 o                         
 -15   5   5       1931.97       2048.27        58.91 o                         
 -13   5   5       7346.31       7347.76       118.53 o                         
 -11   5   5       7359.02       7427.75       127.35 o                         
  -9   5   5       3165.14       3464.24        40.75 o                         
  -7   5   5        190.81        274.25        16.12 o                         
  -5   5   5       7454.14       7904.58        82.89 o                         
  -3   5   5       7442.58       7469.50        76.12 o                         
  -1   5   5       3032.76       2865.62        30.73 o                         
   1   5   5        685.26        595.61        13.72 o                         
   3   5   5        234.98        227.11        11.43 o                         
   5   5   5       2626.65       2605.33        74.73 o                         
   7   5   5       3995.25       3743.41       107.72 o                         
   9   5   5        526.60        524.90        58.12 o                         
  11   5   5        559.82        743.48        92.91 o                         
  13   5   5       1732.61       1750.41        87.30 o                         
  15   5   5       4508.19       4571.25       146.09 o                         
  17   5   5       1572.78       1710.91        96.73 o                         
  19   5   5        158.27        159.34        94.71 o                         
  21   5   5         86.08        108.62        55.43 o
[truncated: 191,809 more chars]
